# Supplementary material for: Combining Metabolomics and Proteomics to Reveal Key Serum Compounds Related to Canine Intervertebral Disc Herniation
Source: Metabolites. 2025 Jun 12;15(6):396. doi: 10.3390/metabo15060396 (PMC12195285; doi:10.3390/metabo15060396)
Supplement: Supplementary file 1 [file metabolites-15-00396-s001.zip › Supplementary file S1.xlsx]

## Sheet: Identified metabolites
Peak id	Mass	RT	Polarity	PiMP Annotation	InChI Key	KEGG ID	Identification
1	118.086	558.51	positive	L-Valine;L-Valine;Betaine;Betaine;Betaine;Propylene glycol;Propane-1,2-diol;Vaporole;Amyl nitrite;Amyl Nitrite;N-Methyl-a-aminoisobutyric acid;(S)-Propane-1,2-diol;(S)-Propane-1,2-diol;Norvaline;D-Norvaline;5-Aminopentanoic acid;5-Aminopentanoate;5-amino-pentanoic acid;D-Valine;(R)-Propane-1,2-diol;L-Norvaline;2S-amino-pentanoic acid;4-Methylaminobutyrate;2-Amino-2-methylbutanoate;Propane-1,3-dio…	KZSNJWFQEVHDMF-BYPYZUCNSA-N,KZSNJWFQEVHDMF-BYPYZUCNSA-N,KWIUHFFTVRNATP-UHFFFAOYSA-N,KWIUHFFTVRNATP-UHFFFAOYSA-N,KWIUHFFTVRNATP-UHFFFAOYSA-N,DNIAPMSPPWPWGF-UHFFFAOYSA-N,DNIAPMSPPWPWGF-UHFFFAOYSA-N,OWFXIOWLTKNBAP-UHFFFAOYSA-N,OWFXIOWLTKNBAP-UHFFFAOYSA-N,CSDTZUBPSYWZDX-UHFFFAOYSA-N,DLAMVQGYEVKIRE-UHFFFAOYSA-N,DNIAPMSPPWPWGF-VKHMYHEASA-N,DNIAPMSPPWPWGF-VKHMYHEASA-N,SNDPXSYFESPGGJ-SCSAIBSYSA-N,SNDPXSY…	HMDB00883,C00183,HMDB00043,C00719,Stds2_15,HMDB01881,C00583,HMDB01382,C07457,HMDB15550,HMDB02141,HMDB06213,C02917,HMDB13716,C01799,HMDB03355,C00431,LMFA01100040,C06417,C02912,C01826,LMFA01100041,C15987,C03571,C02457,C16436,LMFA01100046,LMFA01100022,LMFA01100023,LMFA01100021	identified+fragment
2	162.113	619.27	positive	L-Carnitine;L-Carnitine;L-Carnitine;Malonyl-Carnitin;(S)-Carnitine	PHIQHXFUZVPYII-ZCFIWIBFSA-N,PHIQHXFUZVPYII-ZCFIWIBFSA-N,PHIQHXFUZVPYII-ZCFIWIBFSA-N,PHIQHXFUZVPYII-UHFFFAOYSA-N,PHIQHXFUZVPYII-LURJTMIESA-N	HMDB00062,C00318,Stds2_21,HMDB62496,C15025	identified+fragment
12	116.071	618.95	positive	Pterolactam;L-Proline;L-Proline;L-Proline;Propionic acid;Propanoate;Propionic acid;4-Amino-2-methylenebutanoic acid;Acetamidopropanal;3-Acetamidopropanal;Hydroxyacetone;Hydroxyacetone;Ethyl formate;D-Lactaldehyde;(R)-Lactaldehyde;Methyl acetate;Methyl acetate;D-Proline;D-Proline;3-Hydroxypropanal;3-Hydroxypropanal;Lactaldehyde;(S)-Lactaldehyde;Glycidol;Proline;Lactaldehyde	VULIHENHKGDFAB-UHFFFAOYSA-N,ONIBWKKTOPOVIA-BYPYZUCNSA-N,ONIBWKKTOPOVIA-BYPYZUCNSA-N,ONIBWKKTOPOVIA-BYPYZUCNSA-N,XBDQKXXYIPTUBI-UHFFFAOYSA-N,XBDQKXXYIPTUBI-UHFFFAOYSA-N,XBDQKXXYIPTUBI-UHFFFAOYSA-N,FTWHFXMUJQRNBK-UHFFFAOYSA-N,ARJPPNFIEQKVBB-UHFFFAOYSA-N,ARJPPNFIEQKVBB-UHFFFAOYSA-N,XLSMFKSTNGKWQX-UHFFFAOYSA-N,XLSMFKSTNGKWQX-UHFFFAOYSA-N,WBJINCZRORDGAQ-UHFFFAOYSA-N,BSABBBMNWQWLLU-GSVOUGTGSA-N,BSABBBM…	HMDB34208,HMDB00162,C00148,Stds1_17,HMDB00237,C00163,LMFA01010003,HMDB30409,HMDB12880,C18170,HMDB06961,C05235,HMDB31229,HMDB06458,C00937,HMDB31523,C17530,HMDB03411,C00763,HMDB03453,C00969,HMDB03052,C00424,C10920,C16435,C05999	identified+fragment
15	147.076	693.28	positive	L-Glutamine;L-Glutamine;L-Glutamine;L-Serine;L-Serine;Alanyl-Glycine;Alanylglycine;Ureidoisobutyric acid;3-Ureidoisobutyrate;Protein serine;DL-Serine;2-Amino-3-hydroxypropanoic acid;D-Glutamine;D-Glutamine;D-Serine;D-Serine;Glutamine;Isoglutamine	ZDXPYRJPNDTMRX-VKHMYHEASA-N,ZDXPYRJPNDTMRX-VKHMYHEASA-N,ZDXPYRJPNDTMRX-VKHMYHEASA-N,MTCFGRXMJLQNBG-REOHCLBHSA-N,MTCFGRXMJLQNBG-REOHCLBHSA-N,CXISPYVYMQWFLE-UHFFFAOYSA-N,CXISPYVYMQWFLE-UHFFFAOYSA-N,PHENTZNALBMCQD-UHFFFAOYSA-N,PHENTZNALBMCQD-UHFFFAOYSA-N,MTCFGRXMJLQNBG-UHFFFAOYSA-N,MTCFGRXMJLQNBG-UHFFFAOYSA-N,MTCFGRXMJLQNBG-UHFFFAOYSA-N,ZDXPYRJPNDTMRX-GSVOUGTGSA-N,ZDXPYRJPNDTMRX-GSVOUGTGSA-N,MTCFGRX…	HMDB00641,C00064,Stds1_21,HMDB00187,C00065,HMDB28687,HMDB06899,HMDB02031,C05100,HMDB62263,C00716,LMFA01100045,HMDB03423,C00819,HMDB03406,C00740,C00303,C16673	identified+fragment
41	148.06	670.64	positive	L-Glutamic acid;L-Glutamate;L-Glutamate;Glyceric acid;D-Glycerate;DL-Glutamate;DL-Glutamate;N-Acetylserine;N-Methyl-D-aspartic acid;N-Methyl-D-aspartic acid;D-2,3-Dihydroxypropanoic acid;L-Glyceric acid;L-4-Hydroxyglutamate semialdehyde;L-4-Hydroxyglutamate semialdehyde;3-(Carboxymethylamino)propanoic acid;N-lactoyl-Glycine;D-Glutamic acid;D-Glutamate;O-Acetylserine;O-Acetyl-L-serine;O-Acetyl-L-s…	WHUUTDBJXJRKMK-VKHMYHEASA-N,WHUUTDBJXJRKMK-VKHMYHEASA-N,WHUUTDBJXJRKMK-VKHMYHEASA-N,RBNPOMFGQQGHHO-UWTATZPHSA-N,RBNPOMFGQQGHHO-UWTATZPHSA-N,WHUUTDBJXJRKMK-UHFFFAOYSA-N,WHUUTDBJXJRKMK-UHFFFAOYSA-N,JJIHLJJYMXLCOY-BYPYZUCNSA-N,HOKKHZGPKSLGJE-GSVOUGTGSA-N,HOKKHZGPKSLGJE-GSVOUGTGSA-N,RBNPOMFGQQGHHO-UHFFFAOYSA-N,RBNPOMFGQQGHHO-REOHCLBHSA-N,XCXUZPXOFFRGGP-DMTCNVIQSA-N,XCXUZPXOFFRGGP-DMTCNVIQSA-N,GAUBNQM…	HMDB00148,C00025,Stds1_46,HMDB00139,C00258,HMDB60475,C00302,HMDB02931,HMDB02393,C12269,HMDB31818,HMDB06372,HMDB06556,C05938,HMDB33550,HMDB62183,HMDB03339,C00217,HMDB03011,C00979,Stds3_4,C05574,C03790,C03618,C05941	identified+fragment
44	175.119	1183.81	positive	L-Arginine;L-Arginine;L-Arginine;D-Arginine;D-Arginine;Amino acid(Arg-)	ODKSFYDXXFIFQN-BYPYZUCNSA-N,ODKSFYDXXFIFQN-BYPYZUCNSA-N,ODKSFYDXXFIFQN-BYPYZUCNSA-N,ODKSFYDXXFIFQN-SCSAIBSYSA-N,ODKSFYDXXFIFQN-SCSAIBSYSA-N,ODKSFYDXXFIFQN-UHFFFAOYSA-N	HMDB00517,C00062,Stds1_32,HMDB03416,C00792,C02385	identified+fragment
56	176.103	719.8	positive	Citrulline;L-Citrulline;L-Citrulline;L-Canaline;L-Canaline;Argininic acid;N-Nitrosodiethanolamine	RHGKLRLOHDJJDR-BYPYZUCNSA-N,RHGKLRLOHDJJDR-BYPYZUCNSA-N,RHGKLRLOHDJJDR-BYPYZUCNSA-N,FQPGMQABJNQLLF-VKHMYHEASA-N,FQPGMQABJNQLLF-VKHMYHEASA-N,BMFMQGXDDJALKQ-BYPYZUCNSA-N,YFCDLVPYFMHRQZ-UHFFFAOYSA-N	HMDB00904,C00327,Stds1_29,HMDB12251,C08270,HMDB03148,C19278	identified+fragment
60	90.0549	692.28	positive	Beta-Alanine;beta-Alanine;beta-Alanine;L-Alanine;L-Alanine;L-Alanine;Sarcosine;Sarcosine;D-Alanine;D-Alanine;Ethyl carbamate;Urethane;(alpha-D-mannosyl)7-beta-D-mannosyl-diacetylchitobiosyl-L-asparagine, isoform A (protein);Alanine;HMMF;2-Nitropropane	UCMIRNVEIXFBKS-UHFFFAOYSA-N,UCMIRNVEIXFBKS-UHFFFAOYSA-N,UCMIRNVEIXFBKS-UHFFFAOYSA-N,QNAYBMKLOCPYGJ-REOHCLBHSA-N,QNAYBMKLOCPYGJ-REOHCLBHSA-N,QNAYBMKLOCPYGJ-REOHCLBHSA-N,FSYKKLYZXJSNPZ-UHFFFAOYSA-N,FSYKKLYZXJSNPZ-UHFFFAOYSA-N,QNAYBMKLOCPYGJ-UWTATZPHSA-N,QNAYBMKLOCPYGJ-UWTATZPHSA-N,JOYRKODLDBILNP-UHFFFAOYSA-N,JOYRKODLDBILNP-UHFFFAOYSA-N,QNAYBMKLOCPYGJ-UHFFFAOYSA-N,QNAYBMKLOCPYGJ-UHFFFAOYSA-N,KOCFTAD…	HMDB00056,C00099,Stds1_25,HMDB00161,C00041,Stds2_25,HMDB00271,C00213,HMDB01310,C00133,HMDB31219,C01537,HMDB62251,C01401,C11488,C02116	identified+fragment
77	166.086	519.87	positive	2-Acetyl-3-methylfuran;4-Methylcatechol;4-Methylcatechol;Methyl N-methylanthranilate;L-Phenylalanine;L-Phenylalanine;L-Phenylalanine;4,6-Heptadiyne-1,3-diol;Benzocaine;Benzocaine;Benzyl glycinate;Norsalsolinol;2-Hydroxybenzyl alcohol;Salicyl alcohol;4-Hydroxybenzyl alcohol;p-Hydroxybenzyl alcohol;3-Hydroxybenzyl alcohol;3-Hydroxybenzyl alcohol;2-Acetyl-5-methylfuran;Guaiacol;o-Methoxyphenol;Guaia…	RJBGVAIXGHZIDY-UHFFFAOYSA-N,ZBCATMYQYDCTIZ-UHFFFAOYSA-N,ZBCATMYQYDCTIZ-UHFFFAOYSA-N,GVOWHGSUZUUUDR-UHFFFAOYSA-N,COLNVLDHVKWLRT-QMMMGPOBSA-N,COLNVLDHVKWLRT-QMMMGPOBSA-N,COLNVLDHVKWLRT-QMMMGPOBSA-N,VTFRDZFVCKUXNE-UHFFFAOYSA-N,BLFLLBZGZJTVJG-UHFFFAOYSA-N,BLFLLBZGZJTVJG-UHFFFAOYSA-N,JXYACYYPACQCDM-UHFFFAOYSA-N,MBFUSGLXKQWVDW-UHFFFAOYSA-N,CQRYARSYNCAZFO-UHFFFAOYSA-N,CQRYARSYNCAZFO-UHFFFAOYSA-N,BVJSUAQ…	HMDB34877,HMDB00873,C06730,HMDB34169,HMDB00159,C00079,Stds1_8,HMDB38963,HMDB04992,C07527,HMDB59934,HMDB06044,HMDB59709,C02323,HMDB11724,C17467,HMDB59712,C03351,HMDB35226,HMDB01398,C01502,C15572,HMDB01007,HMDB40280,HMDB29696,HMDB33485,HMDB33589,HMDB62402,C19565,HMDB62407,C19578,HMDB32917,C18747,C20488,C20487,C18090,C00727,C02923,C02265,C02057,LMFA01030782,LMFA01030781	identified+fragment
83	120.066	681.63	positive	L-Homoserine;L-Homoserine;L-homoserine;L-Threonine;L-Threonine;L-Allothreonine;L-Allothreonine;4-Amino-3-hydroxybutyrate;4-Amino-3-hydroxybutanoate;Hydroxyethyl glycine;D-Threonine;(-)-erythro-(2R,3R)-Dihydroxybutylamide;D-Allothreonine;2-Methylserine	UKAUYVFTDYCKQA-VKHMYHEASA-N,UKAUYVFTDYCKQA-VKHMYHEASA-N,UKAUYVFTDYCKQA-VKHMYHEASA-N,AYFVYJQAPQTCCC-GBXIJSLDSA-N,AYFVYJQAPQTCCC-GBXIJSLDSA-N,AYFVYJQAPQTCCC-HRFVKAFMSA-N,AYFVYJQAPQTCCC-HRFVKAFMSA-N,YQGDEPYYFWUPGO-UHFFFAOYSA-N,YQGDEPYYFWUPGO-UHFFFAOYSA-N,XSISQURPIRTMAY-UHFFFAOYSA-N,AYFVYJQAPQTCCC-STHAYSLISA-N,LTMJJNPVAMLQGV-UHFFFAOYSA-N,AYFVYJQAPQTCCC-PWNYCUMCSA-N,CDUUKBXTEOFITR-SCSAIBSYSA-N	HMDB00719,C00263,Stds2_29,HMDB00167,C00188,HMDB04041,C05519,HMDB61877,C03678,HMDB61148,C00820,C11108,C12317,C02115	identified+fragment
130	147.113	1076.43	positive	L-Lysine;D-Lysine;L-Lysine;L-Lysine;Diethanolamine;Diethanolamine;(3S,5S)-3,5-Diaminohexanoate;(3S,5S)-3,5-Diaminohexanoate;(3S)-3,6-Diaminohexanoate;(3S)-3,6-Diaminohexanoate;2,5-Diaminohexanoate;(2R,3R)-3-Methylornithine;D-Lysine;2-Amino-2-methyl-1,3-propandiol;Lysine	KDXKERNSBIXSRK-YFKPBYRVSA-N,KDXKERNSBIXSRK-YFKPBYRVSA-N,KDXKERNSBIXSRK-YFKPBYRVSA-N,KDXKERNSBIXSRK-YFKPBYRVSA-N,ZBCBWPMODOFKDW-UHFFFAOYSA-N,ZBCBWPMODOFKDW-UHFFFAOYSA-N,NGDLSXMSQYUVSJ-WHFBIAKZSA-N,NGDLSXMSQYUVSJ-WHFBIAKZSA-N,QKEWQOJCHPFEAF-YFKPBYRVSA-N,QKEWQOJCHPFEAF-YFKPBYRVSA-N,CEVCRLBFUJAKOG-UHFFFAOYSA-N,HYUPFEBCCJWDJX-RFZPGFLSSA-N,KDXKERNSBIXSRK-RXMQYKEDSA-N,UXFQFBNBSPQBJW-UHFFFAOYSA-N,KDXKERN…	HMDB00182,HMDB03405,C00047,Stds1_31,HMDB04437,C06772,HMDB12115,C01186,HMDB12114,C01142,C05161,C20277,C00739,C11260,C16440	identified+fragment
136	182.081	642.03	positive	Furfuryl acetate;L-Tyrosine;L-Tyrosine;o-Tyrosine;Meta-Tyrosine;Ethyl 3-furoate;Ethyl furoate;4,6,7-Trihydroxy-1,2,3,4-tetrahydroisoquinoline;4-Hydroxy-4-(3-pyridyl)-butanoic acid;gamma-Hydroxy-3-pyridinebutanoate;L-Threo-3-Phenylserine;Ethyl maltol;Ethyl maltol;Beta-Tyrosine;3-Amino-3-(4-hydroxyphenyl)propanoate;N-Hydroxy-L-phenylalanine;D-Tyrosine;2,4,5-Trihydroxytoluene;Gentisyl alcohol;DL-Tyr…	CKOYRRWBOKMNRG-UHFFFAOYSA-N,OUYCCCASQSFEME-QMMMGPOBSA-N,OUYCCCASQSFEME-QMMMGPOBSA-N,WRFPVMFCRNYQNR-UHFFFAOYSA-N,JZKXXXDKRQWDET-QMMMGPOBSA-N,LOFDXZJSDVCYAS-UHFFFAOYSA-N,NHXSTXWKZVAVOQ-UHFFFAOYSA-N,RNIMUEXSLJYHIE-UHFFFAOYSA-N,STZOZPPVGWNSMC-UHFFFAOYSA-N,STZOZPPVGWNSMC-UHFFFAOYSA-N,VHVGNTVUSQUXPS-JAMMHHFISA-N,YIKYNHJUKRTCJL-UHFFFAOYSA-N,YIKYNHJUKRTCJL-UHFFFAOYSA-N,JYPHNHPXFNEZBR-UHFFFAOYSA-N,JYPHNHP…	HMDB34246,HMDB00158,Stds2_22,HMDB06050,HMDB59720,HMDB59880,HMDB59862,HMDB60280,HMDB01119,C19579,HMDB02184,HMDB31735,C20362,HMDB03831,C04368,C19712,C06420,C18317,C10792,C01536,C14110,C16401,C03338,C03290,C00082	identified+fragment
153	126.022	725.78	positive	Taurine;Taurine;Taurine	XOAAWQZATWQOTB-UHFFFAOYSA-N,XOAAWQZATWQOTB-UHFFFAOYSA-N,XOAAWQZATWQOTB-UHFFFAOYSA-N	HMDB00251,C00245,Stds1_22	identified+fragment
155	106.05	731.31	positive	L-Serine;L-Serine;L-Serine;Protein serine;DL-Serine;2-Amino-3-hydroxypropanoic acid;D-Serine;D-Serine	MTCFGRXMJLQNBG-REOHCLBHSA-N,MTCFGRXMJLQNBG-REOHCLBHSA-N,MTCFGRXMJLQNBG-REOHCLBHSA-N,MTCFGRXMJLQNBG-UHFFFAOYSA-N,MTCFGRXMJLQNBG-UHFFFAOYSA-N,MTCFGRXMJLQNBG-UHFFFAOYSA-N,MTCFGRXMJLQNBG-UWTATZPHSA-N,MTCFGRXMJLQNBG-UWTATZPHSA-N	HMDB00187,C00065,Stds1_27,HMDB62263,C00716,LMFA01100045,HMDB03406,C00740	identified+fragment
222	146.118	616.93	positive	3-Dehydroxycarnitine;2-amino-heptanoic acid;2R-aminoheptanoic acid;2S-aminoheptanoic acid;4-Trimethylammoniobutanoate	JHPNVNIEXXLNTR-UHFFFAOYSA-N,RDFMDVXONNIGBC-UHFFFAOYSA-N,RDFMDVXONNIGBC-ZCFIWIBFSA-N,RDFMDVXONNIGBC-LURJTMIESA-N,JHPNVNIEXXLNTR-UHFFFAOYSA-O	HMDB06831,LMFA01100015,LMFA01100013,LMFA01100014,Stds2_23	identified+fragment
323	209.092	552.65	positive	3alpha,4,5,7alpha-Tetrahydro-5-hydroxy-1H-isoindole-1,3(2H)-dione;3alpha,4,7,7alpha-Tetrahydro-4-hydroxy-1H-isoindole-1,3(2H)-dione;L-Kynurenine;L-Kynurenine;L-Kynurenine;Isopyridoxal;Isopyridoxal;4-Aminobenzoyl-(beta)-alanine;3-Methoxyanthranilate;3-Methoxyanthranilate;Pyridoxal;Formyl-5-hydroxykynurenamine;Formyl-5-hydroxykynurenamine;Kynurenine;L-4-Hydroxyphenylglycine;3-Hydroxy-4-methylanthra…	GNUDNAYOODXBQP-UHFFFAOYSA-N,MLJWDNXRMUBJJU-UHFFFAOYSA-N,YGPSJZOEDVAXAB-QMMMGPOBSA-N,YGPSJZOEDVAXAB-QMMMGPOBSA-N,YGPSJZOEDVAXAB-QMMMGPOBSA-N,GNKXHPULSPWUAK-UHFFFAOYSA-N,GNKXHPULSPWUAK-UHFFFAOYSA-N,VHAXWROFYVPXMZ-UHFFFAOYSA-N,SXOPCLUOUFQBJV-UHFFFAOYSA-N,SXOPCLUOUFQBJV-UHFFFAOYSA-N,RADKZDMFGJYCBB-UHFFFAOYSA-N,CKAXPTWYSHDIBN-UHFFFAOYSA-N,CKAXPTWYSHDIBN-UHFFFAOYSA-N,YGPSJZOEDVAXAB-UHFFFAOYSA-N,LJCWONG…	HMDB34887,HMDB34889,HMDB00684,C00328,Stds2_14,HMDB04290,C06051,HMDB60757,HMDB60374,C05831,HMDB01545,HMDB12948,C05647,C01718,C12323,C03986,C03493,C14171,C14170,C00250	identified+fragment
1175	145.062	693.75	negative	L-Glutamine;L-Glutamine;L-Glutamine;Alanyl-Glycine;Alanylglycine;Ureidoisobutyric acid;3-Ureidoisobutyrate;D-Glutamine;D-Glutamine;Glutamine;Isoglutamine	ZDXPYRJPNDTMRX-VKHMYHEASA-N,ZDXPYRJPNDTMRX-VKHMYHEASA-N,ZDXPYRJPNDTMRX-VKHMYHEASA-N,CXISPYVYMQWFLE-UHFFFAOYSA-N,CXISPYVYMQWFLE-UHFFFAOYSA-N,PHENTZNALBMCQD-UHFFFAOYSA-N,PHENTZNALBMCQD-UHFFFAOYSA-N,ZDXPYRJPNDTMRX-GSVOUGTGSA-N,ZDXPYRJPNDTMRX-GSVOUGTGSA-N,ZDXPYRJPNDTMRX-UHFFFAOYSA-N,AEFLONBTGZFSGQ-UHFFFAOYSA-N	HMDB00641,C00064,Stds1_21,HMDB28687,HMDB06899,HMDB02031,C05100,HMDB03423,C00819,C00303,C16673	identified+fragment
1209	146.046	671.37	negative	L-Glutamic acid;L-Glutamate;L-Glutamate;DL-Glutamate;DL-Glutamate;N-Acetylserine;N-Methyl-D-aspartic acid;N-Methyl-D-aspartic acid;L-4-Hydroxyglutamate semialdehyde;L-4-Hydroxyglutamate semialdehyde;3-(Carboxymethylamino)propanoic acid;N-lactoyl-Glycine;D-Glutamic acid;D-Glutamate;O-Acetylserine;O-Acetyl-L-serine;O-Acetyl-L-serine;3-Aminopentanedioate;N-(Carboxymethyl)-D-alanine;L-threo-3-Methyla…	WHUUTDBJXJRKMK-VKHMYHEASA-N,WHUUTDBJXJRKMK-VKHMYHEASA-N,WHUUTDBJXJRKMK-VKHMYHEASA-N,WHUUTDBJXJRKMK-UHFFFAOYSA-N,WHUUTDBJXJRKMK-UHFFFAOYSA-N,JJIHLJJYMXLCOY-BYPYZUCNSA-N,HOKKHZGPKSLGJE-GSVOUGTGSA-N,HOKKHZGPKSLGJE-GSVOUGTGSA-N,XCXUZPXOFFRGGP-DMTCNVIQSA-N,XCXUZPXOFFRGGP-DMTCNVIQSA-N,GAUBNQMYYJLWNF-UHFFFAOYSA-N,CLNVOWMDSFOIPV-VKHMYHEASA-N,WHUUTDBJXJRKMK-GSVOUGTGSA-N,WHUUTDBJXJRKMK-GSVOUGTGSA-N,VZXPDPZ…	HMDB00148,C00025,Stds1_46,HMDB60475,C00302,HMDB02931,HMDB02393,C12269,HMDB06556,C05938,HMDB33550,HMDB62183,HMDB03339,C00217,HMDB03011,C00979,Stds3_4,C05574,C03790,C03618,C05941	identified+fragment
1226	124.008	726.35	negative	Taurine;Taurine;Taurine	XOAAWQZATWQOTB-UHFFFAOYSA-N,XOAAWQZATWQOTB-UHFFFAOYSA-N,XOAAWQZATWQOTB-UHFFFAOYSA-N	HMDB00251,C00245,Stds1_22	identified+fragment
1298	133.014	732.5	negative	Malic acid;Malate;L-Malic acid;(S)-Malate;(S)-Malate;D-Malic acid;(R)-Malate;Velcorin;3-Dehydro-L-threonate	BJEPYKJPYRNKOW-UHFFFAOYSA-N,BJEPYKJPYRNKOW-UHFFFAOYSA-N,BJEPYKJPYRNKOW-REOHCLBHSA-N,BJEPYKJPYRNKOW-REOHCLBHSA-N,BJEPYKJPYRNKOW-REOHCLBHSA-N,BJEPYKJPYRNKOW-UWTATZPHSA-N,BJEPYKJPYRNKOW-UWTATZPHSA-N,GZDFHIJNHHMENY-UHFFFAOYSA-N,SCSGVVIUUUPOOJ-GSVOUGTGSA-N	HMDB00744,C00711,HMDB00156,C00149,Stds2_44,HMDB31518,C00497,HMDB32872,C03064	identified+fragment
1318	164.072	518.86	negative	Methyl N-methylanthranilate;L-Phenylalanine;L-Phenylalanine;L-Phenylalanine;Benzocaine;Benzocaine;Benzyl glycinate;Norsalsolinol;3-Pyridinebutanoic acid;Gentiatibetine;Ethyl 2-aminobenzoate;4-Hydroxy-1-(3-pyridinyl)-1-butanone;4-Hydroxy-1-(3-pyridinyl)-1-butanone;5-(3-Pyridyl)-2-hydroxytetrahydrofuran;5-(3-Pyridyl)-2-hydroxytetrahydrofuran;Metolcarb;D-beta-Phenylalanine;L-beta-Phenylalanine;Trica…	GVOWHGSUZUUUDR-UHFFFAOYSA-N,COLNVLDHVKWLRT-QMMMGPOBSA-N,COLNVLDHVKWLRT-QMMMGPOBSA-N,COLNVLDHVKWLRT-QMMMGPOBSA-N,BLFLLBZGZJTVJG-UHFFFAOYSA-N,BLFLLBZGZJTVJG-UHFFFAOYSA-N,JXYACYYPACQCDM-UHFFFAOYSA-N,MBFUSGLXKQWVDW-UHFFFAOYSA-N,MFYZACBRKCFXDV-UHFFFAOYSA-N,HCBOYQSYWSEVID-UHFFFAOYSA-N,TWLLPUMZVVGILS-UHFFFAOYSA-N,KTXUGZHJVRHQGP-UHFFFAOYSA-N,KTXUGZHJVRHQGP-UHFFFAOYSA-N,LHGVLZHIYVKZBT-UHFFFAOYSA-N,LHGVLZH…	HMDB34169,HMDB00159,C00079,Stds1_8,HMDB04992,C07527,HMDB59934,HMDB06044,HMDB01007,HMDB33485,HMDB33589,HMDB62402,C19565,HMDB62407,C19578,C18747,C20488,C20487,C18090,C02265,C02057	identified+fragment
1341	203.083	596.42	negative	L-Tryptophan;L-Tryptophan;L-Tryptophan;Ethotoin;Ethotoin;S-nirvanol;Nirvanol;Nirvanol;4-Hydroxyantipyrine;(±)-Tryptophan;Tryptophan;3-Hydroxymethylantipyrine;D-Tryptophan;D-Tryptophan;Idazoxan;Vasicinol	QIVBCDIJIAJPQS-VIFPVBQESA-N,QIVBCDIJIAJPQS-VIFPVBQESA-N,QIVBCDIJIAJPQS-VIFPVBQESA-N,SZQIFWWUIBRPBZ-UHFFFAOYSA-N,SZQIFWWUIBRPBZ-UHFFFAOYSA-N,UDTWZFJEMMUFLC-NSHDSACASA-N,UDTWZFJEMMUFLC-UHFFFAOYSA-N,UDTWZFJEMMUFLC-UHFFFAOYSA-N,SKVPTPMWXJSBTF-UHFFFAOYSA-N,QIVBCDIJIAJPQS-UHFFFAOYSA-N,QIVBCDIJIAJPQS-UHFFFAOYSA-N,JBJKAGOWIZGVTR-UHFFFAOYSA-N,QIVBCDIJIAJPQS-SECBINFHSA-N,QIVBCDIJIAJPQS-SECBINFHSA-N,HPMRFMK…	HMDB00929,C00078,Stds1_14,HMDB14892,C07839,HMDB60967,HMDB60533,C14916,HMDB60878,HMDB30396,C00806,HMDB13840,HMDB13609,C00525,C10968,C10743	identified+fragment
1441	173.105	1183.97	negative	L-Arginine;L-Arginine;L-Arginine;D-Arginine;D-Arginine;Amino acid(Arg-)	ODKSFYDXXFIFQN-BYPYZUCNSA-N,ODKSFYDXXFIFQN-BYPYZUCNSA-N,ODKSFYDXXFIFQN-BYPYZUCNSA-N,ODKSFYDXXFIFQN-SCSAIBSYSA-N,ODKSFYDXXFIFQN-SCSAIBSYSA-N,ODKSFYDXXFIFQN-UHFFFAOYSA-N	HMDB00517,C00062,Stds1_32,HMDB03416,C00792,C02385	identified+fragment
1461	171.007	647.98	negative	Glycerol 3-phosphate;sn-Glycerol 3-phosphate;sn-Glycerol 3-phosphate;Beta-Glycerophosphoric acid;Glycerol 2-phosphate;sn-Glycerol 1-phosphate;DL-Glycerol 1-phosphate	AWUCVROLDVIAJX-GSVOUGTGSA-N,AWUCVROLDVIAJX-GSVOUGTGSA-N,AWUCVROLDVIAJX-GSVOUGTGSA-N,DHCLVCXQIBBOPH-UHFFFAOYSA-N,DHCLVCXQIBBOPH-UHFFFAOYSA-N,AWUCVROLDVIAJX-VKHMYHEASA-N,AWUCVROLDVIAJX-UHFFFAOYSA-N	HMDB00126,C00093,Stds2_40,HMDB02520,C02979,C00623,C03189	identified+fragment
1479	180.067	643.05	negative	L-Tyrosine;L-Tyrosine;o-Tyrosine;Meta-Tyrosine;4,6,7-Trihydroxy-1,2,3,4-tetrahydroisoquinoline;4-Hydroxy-4-(3-pyridyl)-butanoic acid;gamma-Hydroxy-3-pyridinebutanoate;L-Threo-3-Phenylserine;Beta-Tyrosine;3-Amino-3-(4-hydroxyphenyl)propanoate;N-Hydroxy-L-phenylalanine;D-Tyrosine;DL-Tyrosine;L-threo-3-Phenylserine;L-Tyrosine	OUYCCCASQSFEME-QMMMGPOBSA-N,OUYCCCASQSFEME-QMMMGPOBSA-N,WRFPVMFCRNYQNR-UHFFFAOYSA-N,JZKXXXDKRQWDET-QMMMGPOBSA-N,RNIMUEXSLJYHIE-UHFFFAOYSA-N,STZOZPPVGWNSMC-UHFFFAOYSA-N,STZOZPPVGWNSMC-UHFFFAOYSA-N,VHVGNTVUSQUXPS-JAMMHHFISA-N,JYPHNHPXFNEZBR-UHFFFAOYSA-N,JYPHNHPXFNEZBR-UHFFFAOYSA-N,VTPJSQTVPKSYCB-QMMMGPOBSA-N,OUYCCCASQSFEME-MRVPVSSYSA-N,OUYCCCASQSFEME-UHFFFAOYSA-N,VHVGNTVUSQUXPS-JGVFFNPUSA-N,MOSFIJX…	HMDB00158,Stds2_22,HMDB06050,HMDB59720,HMDB60280,HMDB01119,C19579,HMDB02184,HMDB03831,C04368,C19712,C06420,C01536,C03290,C00082	identified+fragment
1785	74.0248	728.95	negative	Acetohydroxamic Acid;Acetohydroxamic acid;Glycine;Glycine;Glycine;Ethyl nitrite;Methyl carbamate;Nitroethane	RRUDCFGSUDOHDG-UHFFFAOYSA-N,RRUDCFGSUDOHDG-UHFFFAOYSA-N,DHMQDGOQFOQNFH-UHFFFAOYSA-N,DHMQDGOQFOQNFH-UHFFFAOYSA-N,DHMQDGOQFOQNFH-UHFFFAOYSA-N,QQZWEECEMNQSTG-UHFFFAOYSA-N,GTCAXTIRRLKXRU-UHFFFAOYSA-N,MCSAJNNLRCFZED-UHFFFAOYSA-N	HMDB14691,C06808,HMDB00123,C00037,Stds1_26,HMDB31239,C19445,C01837	identified+fragment
3	114.066	513.34	positive	Creatinine;Creatinine;Creatinine;3-(N-Nitrosomethylamino)propionitrile	DDRJAANPRJIHGJ-UHFFFAOYSA-N,DDRJAANPRJIHGJ-UHFFFAOYSA-N,DDRJAANPRJIHGJ-UHFFFAOYSA-N,HZDLDFBKYBGNHG-UHFFFAOYSA-N	HMDB00562,C00791,Stds1_7,C19280	identified
10	104.107	1068.23	positive	Neurine;Choline	NIPLIJLVGZCKMP-UHFFFAOYSA-M,OEYIOHPDSNJKLS-UHFFFAOYSA-N	HMDB31259,Stds2_32	identified
30	258.11	647.17	positive	4-Methoxybenzyl propanoate;Ethyl 4-methylphenoxyacetate;Glycerophosphocholine;Miglustat;[2-(2-Methylphenyl)-1,3-dioxolan-4-yl]methanol;[2-(3-Methylphenyl)-1,3-dioxolan-4-yl]methanol;2-(3-Methylphenyl)-1,3-dioxan-5-ol;2-(4-Methylphenyl)-1,3-dioxan-5-ol;[2-(4-Methylphenyl)-1,3-dioxolan-4-yl]methanol;2-(2-Methylphenyl)-1,3-dioxan-5-ol;Ethyl 4-ethoxybenzoate;Butyl salicylate;Isobutyl salicylate;2-Ben…	YWIJRJQYADFRTL-UHFFFAOYSA-N,UMNOIMVMNARUSB-UHFFFAOYSA-N,SUHOQUVVVLNYQR-QMMMGPOBSA-N,UQRORFVVSGFNRO-UTINFBMNSA-N,SZESZZKBJJPMKG-UHFFFAOYSA-N,XLVLEVXYDLRZDW-UHFFFAOYSA-N,VJNNBKUHHBZIRK-UHFFFAOYSA-N,IIDQVIGMKXQUDM-UHFFFAOYSA-N,DPJJKJUHERNDSZ-UHFFFAOYSA-N,NCMQNBRXQZBDML-UHFFFAOYSA-N,HRAQMGWTPNOILP-UHFFFAOYSA-N,YFDUWSBGVPBWKF-UHFFFAOYSA-N,PTXDBYSCVQQBNF-UHFFFAOYSA-N,ZPENOSKWEKGDCX-UHFFFAOYSA-N,SCBQUBI…	HMDB34990,HMDB34206,HMDB00086,HMDB14563,HMDB59940,HMDB59941,HMDB59944,HMDB59945,HMDB59942,HMDB59943,HMDB59898,HMDB40730,HMDB36432,HMDB41506,HMDB41505,HMDB41666,HMDB41194,HMDB31984,HMDB31517,HMDB33610,HMDB37271,HMDB32575,HMDB32590,C17497,C20342,C09573,Stds1_18	identified
39	132.102	542.8	positive	L-Alloisoleucine;L-Leucine;L-Leucine;L-Leucine;L-Isoleucine;L-Isoleucine;2S-Amino-3S-methylpentanoic acid;(±)-erythro-Isoleucine;Isoleucine;N-(2-Hydroxyethyl)-morpholine;Aminocaproic acid;6-Aminohexanoate;6-amino-hexanoic acid;L-Norleucine;L-Norleucine;2S-amino-hexanoic acid;1,1-Dimethoxyethane;3-Aminocaproic acid;N-methylvaline;6-Deoxyfagomine;2-Ethoxyethanol;2-Ethoxyethanol;1,3-Butanediol;1,3-B…	AGPKZVBTJJNPAG-UHNVWZDZSA-N,ROHFNLRQFUQHCH-YFKPBYRVSA-N,ROHFNLRQFUQHCH-YFKPBYRVSA-N,ROHFNLRQFUQHCH-YFKPBYRVSA-N,AGPKZVBTJJNPAG-WHFBIAKZSA-N,AGPKZVBTJJNPAG-WHFBIAKZSA-N,AGPKZVBTJJNPAG-WHFBIAKZSA-N,AGPKZVBTJJNPAG-UHFFFAOYSA-N,AGPKZVBTJJNPAG-UHFFFAOYSA-N,KKFDCBRMNNSAAW-UHFFFAOYSA-N,SLXKOJJOQWFEFD-UHFFFAOYSA-N,SLXKOJJOQWFEFD-UHFFFAOYSA-N,SLXKOJJOQWFEFD-UHFFFAOYSA-N,LRQKBLKVPFOOQJ-YFKPBYRVSA-N,LRQKBLK…	HMDB00557,HMDB00687,C00123,Stds1_9,HMDB00172,C00407,LMFA01100047,HMDB33923,C16434,HMDB60650,HMDB01901,C02378,LMFA01100035,HMDB01645,C01933,LMFA01100042,HMDB30061,HMDB29168,HMDB61716,HMDB36382,HMDB31213,C14687,HMDB31320,C20335,HMDB33007,C03044,HMDB13773,C01570,HMDB03640,HMDB62203,C16439,LMFA01100048,HMDB03156,C06418,C08263,C02486,C03046,C16647,C20657	identified
54	132.102	560.61	positive	L-Alloisoleucine;L-Leucine;L-Leucine;L-Leucine;L-Isoleucine;L-Isoleucine;2S-Amino-3S-methylpentanoic acid;(±)-erythro-Isoleucine;Isoleucine;N-(2-Hydroxyethyl)-morpholine;Aminocaproic acid;6-Aminohexanoate;6-amino-hexanoic acid;L-Norleucine;L-Norleucine;2S-amino-hexanoic acid;1,1-Dimethoxyethane;3-Aminocaproic acid;N-methylvaline;6-Deoxyfagomine;2-Ethoxyethanol;2-Ethoxyethanol;1,3-Butanediol;1,3-B…	AGPKZVBTJJNPAG-UHNVWZDZSA-N,ROHFNLRQFUQHCH-YFKPBYRVSA-N,ROHFNLRQFUQHCH-YFKPBYRVSA-N,ROHFNLRQFUQHCH-YFKPBYRVSA-N,AGPKZVBTJJNPAG-WHFBIAKZSA-N,AGPKZVBTJJNPAG-WHFBIAKZSA-N,AGPKZVBTJJNPAG-WHFBIAKZSA-N,AGPKZVBTJJNPAG-UHFFFAOYSA-N,AGPKZVBTJJNPAG-UHFFFAOYSA-N,KKFDCBRMNNSAAW-UHFFFAOYSA-N,SLXKOJJOQWFEFD-UHFFFAOYSA-N,SLXKOJJOQWFEFD-UHFFFAOYSA-N,SLXKOJJOQWFEFD-UHFFFAOYSA-N,LRQKBLKVPFOOQJ-YFKPBYRVSA-N,LRQKBLK…	HMDB00557,HMDB00687,C00123,Stds1_9,HMDB00172,C00407,LMFA01100047,HMDB33923,C16434,HMDB60650,HMDB01901,C02378,LMFA01100035,HMDB01645,C01933,LMFA01100042,HMDB30061,HMDB29168,HMDB61716,HMDB36382,HMDB31213,C14687,HMDB31320,C20335,HMDB33007,C03044,HMDB13773,C01570,HMDB03640,HMDB62203,C16439,LMFA01100048,HMDB03156,C06418,C08263,C02486,C03046,C16647,C20657	identified
198	133.061	710.51	positive	Ureidopropionic acid;3-Ureidopropionate;L-Asparagine;L-Asparagine;L-Asparagine;D-Asparagine;D-Asparagine;Glycyl-glycine;Glycylglycine;N-Carbamoylsarcosine;N-Carbamoylsarcosine;Methylazoxymethanol acetate;N-Nitroso-N-methylurethane;Asparagine	JSJWCHRYRHKBBW-UHFFFAOYSA-N,JSJWCHRYRHKBBW-UHFFFAOYSA-N,DCXYFEDJOCDNAF-REOHCLBHSA-N,DCXYFEDJOCDNAF-REOHCLBHSA-N,DCXYFEDJOCDNAF-REOHCLBHSA-N,DCXYFEDJOCDNAF-UWTATZPHSA-N,DCXYFEDJOCDNAF-UWTATZPHSA-N,YMAWOPBAYDPSLA-UHFFFAOYSA-N,YMAWOPBAYDPSLA-UHFFFAOYSA-N,SREKYKXYSQMOIB-UHFFFAOYSA-N,SREKYKXYSQMOIB-UHFFFAOYSA-N,BELPJCDYWUCHKF-WAYWQWQTSA-N,CAUBWLYZCDDYEF-UHFFFAOYSA-N,DCXYFEDJOCDNAF-UHFFFAOYSA-N	HMDB00026,C02642,HMDB00168,C00152,Stds1_24,HMDB33780,C01905,HMDB11733,C02037,HMDB12265,C01043,C19258,C19301,C16438	identified
236	189.087	536.05	positive	L-Glutamic acid;L-Glutamate;Glycyl-Hydroxyproline;L-glycyl-L-hydroxyproline ;N-Acetylglutamine;N-Acetylglutamine;DL-Glutamate;DL-Glutamate;N-Acetylserine;N-Methyl-D-aspartic acid;N-Methyl-D-aspartic acid;L-4-Hydroxyglutamate semialdehyde;L-4-Hydroxyglutamate semialdehyde;3-(Carboxymethylamino)propanoic acid;N-lactoyl-Glycine;D-Glutamic acid;D-Glutamate;O-Acetylserine;O-Acetyl-L-serine;3-Aminopent…	WHUUTDBJXJRKMK-VKHMYHEASA-N,WHUUTDBJXJRKMK-VKHMYHEASA-N,ZJQXGJBINIMBOY-UHFFFAOYSA-N,ZJQXGJBINIMBOY-UHFFFAOYSA-N,KSMRODHGGIIXDV-UHFFFAOYSA-N,KSMRODHGGIIXDV-UHFFFAOYSA-N,WHUUTDBJXJRKMK-UHFFFAOYSA-N,WHUUTDBJXJRKMK-UHFFFAOYSA-N,JJIHLJJYMXLCOY-BYPYZUCNSA-N,HOKKHZGPKSLGJE-GSVOUGTGSA-N,HOKKHZGPKSLGJE-GSVOUGTGSA-N,XCXUZPXOFFRGGP-DMTCNVIQSA-N,XCXUZPXOFFRGGP-DMTCNVIQSA-N,GAUBNQMYYJLWNF-UHFFFAOYSA-N,CLNVOWM…	HMDB00148,C00025,HMDB28842,HMDB11173,HMDB06029,Stds2_35,HMDB60475,C00302,HMDB02931,HMDB02393,C12269,HMDB06556,C05938,HMDB33550,HMDB62183,HMDB03339,C00217,HMDB03011,C00979,C05574,C03790,C03618,C05941	identified
415	76.0393	726.55	positive	Acetohydroxamic Acid;Acetohydroxamic acid;Glycine;Glycine;Glycine;Ethyl nitrite;Hydrogen peroxide;Hydrogen peroxide;Methyl carbamate;Nitroethane	RRUDCFGSUDOHDG-UHFFFAOYSA-N,RRUDCFGSUDOHDG-UHFFFAOYSA-N,DHMQDGOQFOQNFH-UHFFFAOYSA-N,DHMQDGOQFOQNFH-UHFFFAOYSA-N,DHMQDGOQFOQNFH-UHFFFAOYSA-N,QQZWEECEMNQSTG-UHFFFAOYSA-N,MHAJPDPJQMAIIY-UHFFFAOYSA-N,MHAJPDPJQMAIIY-UHFFFAOYSA-N,GTCAXTIRRLKXRU-UHFFFAOYSA-N,MCSAJNNLRCFZED-UHFFFAOYSA-N	HMDB14691,C06808,HMDB00123,C00037,Stds1_26,HMDB31239,HMDB03125,C00027,C19445,C01837	identified
539	112.05	598.21	positive	Cytosine;Cytosine;cytosine	OPTASPLRGRRNAP-UHFFFAOYSA-N,OPTASPLRGRRNAP-UHFFFAOYSA-N,OPTASPLRGRRNAP-UHFFFAOYSA-N	HMDB00630,C00380,Stds2_16	identified
567	124.039	434.99	positive	Isonicotinic acid;Isonicotinic acid;Isonicotinic acid;Nicotinic acid;Nicotinate;Picolinic acid;Picolinic acid;Nitrobenzene;Nitrobenzene;2-Hydroxy-4-imino-2,5-cyclohexadienone;Nicotinate	TWBYWOBDOCUKOW-UHFFFAOYSA-N,TWBYWOBDOCUKOW-UHFFFAOYSA-N,TWBYWOBDOCUKOW-UHFFFAOYSA-N,PVNIIMVLHYAWGP-UHFFFAOYSA-N,PVNIIMVLHYAWGP-UHFFFAOYSA-N,SIOXPEMLGUPBBT-UHFFFAOYSA-N,SIOXPEMLGUPBBT-UHFFFAOYSA-N,LQNUZADURLCDLV-UHFFFAOYSA-N,LQNUZADURLCDLV-UHFFFAOYSA-N,FYWMPJHTFWPBOS-UHFFFAOYSA-N,PVNIIMVLHYAWGP-UHFFFAOYSA-M	HMDB60665,C07446,Stds3_2,HMDB01488,C00253,HMDB02243,C10164,HMDB41950,C06813,HMDB31713,Stds1_3	identified
641	136.062	503.69	positive	Adenine;Adenine;Adenine	GFFGJBXGBJISGV-UHFFFAOYSA-N,GFFGJBXGBJISGV-UHFFFAOYSA-N,GFFGJBXGBJISGV-UHFFFAOYSA-N	HMDB00034,C00147,Stds1_6	identified
1163	128.036	532.25	negative	Pyrrolidonecarboxylic acid;5-Oxoprolinate;Pyroglutamic acid;Pidolic acid;5-Oxoproline;N-Acryloylglycine;Pyrroline hydroxycarboxylic acid;dimethadione;1-Pyrroline-4-hydroxy-2-carboxylate;1-Pyrroline-4-hydroxy-2-carboxylate;(3R,5S)-1-pyrroline-3-hydroxy-5-carboxylic Acid;L-1-Pyrroline-3-hydroxy-5-carboxylate;4-Oxoproline;5-Oxo-D-proline	ODHCTXKNWHHXJC-UHFFFAOYSA-N,ODHCTXKNWHHXJC-UHFFFAOYSA-N,ODHCTXKNWHHXJC-VKHMYHEASA-N,ODHCTXKNWHHXJC-VKHMYHEASA-N,ODHCTXKNWHHXJC-VKHMYHEASA-N,LZCXCXDOGAEFQX-UHFFFAOYSA-N,WFOFKRKDDKGRIK-UHFFFAOYSA-N,JYJFNDQBESEHJQ-UHFFFAOYSA-N,AOMLMYXPXUTBQH-UHFFFAOYSA-N,AOMLMYXPXUTBQH-UHFFFAOYSA-N,WFOFKRKDDKGRIK-DMTCNVIQSA-N,WFOFKRKDDKGRIK-DMTCNVIQSA-N,HFXAFXVXPMUQCQ-BYPYZUCNSA-N,ODHCTXKNWHHXJC-GSVOUGTGSA-N	HMDB00805,HMDB60262,HMDB00267,C01879,Stds2_12,HMDB01843,HMDB01369,HMDB61093,HMDB02234,C04282,HMDB62585,C04281,C01877,C02237	identified
1285	130.088	543.54	negative	L-Alloisoleucine;L-Leucine;L-Leucine;L-Leucine;L-Isoleucine;L-Isoleucine;2S-Amino-3S-methylpentanoic acid;(±)-erythro-Isoleucine;Isoleucine;N-(2-Hydroxyethyl)-morpholine;Aminocaproic acid;6-Aminohexanoate;6-amino-hexanoic acid;L-Norleucine;L-Norleucine;2S-amino-hexanoic acid;3-Aminocaproic acid;N-methylvaline;6-Deoxyfagomine;D-Leucine;D-Leucine;Beta-Leucine;3,3,5-triiodo-L-thyronine-beta-D-glucur…	AGPKZVBTJJNPAG-UHNVWZDZSA-N,ROHFNLRQFUQHCH-YFKPBYRVSA-N,ROHFNLRQFUQHCH-YFKPBYRVSA-N,ROHFNLRQFUQHCH-YFKPBYRVSA-N,AGPKZVBTJJNPAG-WHFBIAKZSA-N,AGPKZVBTJJNPAG-WHFBIAKZSA-N,AGPKZVBTJJNPAG-WHFBIAKZSA-N,AGPKZVBTJJNPAG-UHFFFAOYSA-N,AGPKZVBTJJNPAG-UHFFFAOYSA-N,KKFDCBRMNNSAAW-UHFFFAOYSA-N,SLXKOJJOQWFEFD-UHFFFAOYSA-N,SLXKOJJOQWFEFD-UHFFFAOYSA-N,SLXKOJJOQWFEFD-UHFFFAOYSA-N,LRQKBLKVPFOOQJ-YFKPBYRVSA-N,LRQKBLK…	HMDB00557,HMDB00687,C00123,Stds1_9,HMDB00172,C00407,LMFA01100047,HMDB33923,C16434,HMDB60650,HMDB01901,C02378,LMFA01100035,HMDB01645,C01933,LMFA01100042,HMDB29168,HMDB61716,HMDB36382,HMDB13773,C01570,HMDB03640,HMDB62203,C16439,LMFA01100048,C06418,C08263,C02486,C16647	identified
1306	88.0406	692.85	negative	Beta-Alanine;beta-Alanine;beta-Alanine;L-Alanine;L-Alanine;L-Alanine;Sarcosine;Sarcosine;D-Alanine;D-Alanine;Ethyl carbamate;Urethane;(alpha-D-mannosyl)7-beta-D-mannosyl-diacetylchitobiosyl-L-asparagine, isoform A (protein);Alanine;HMMF;2-Nitropropane	UCMIRNVEIXFBKS-UHFFFAOYSA-N,UCMIRNVEIXFBKS-UHFFFAOYSA-N,UCMIRNVEIXFBKS-UHFFFAOYSA-N,QNAYBMKLOCPYGJ-REOHCLBHSA-N,QNAYBMKLOCPYGJ-REOHCLBHSA-N,QNAYBMKLOCPYGJ-REOHCLBHSA-N,FSYKKLYZXJSNPZ-UHFFFAOYSA-N,FSYKKLYZXJSNPZ-UHFFFAOYSA-N,QNAYBMKLOCPYGJ-UWTATZPHSA-N,QNAYBMKLOCPYGJ-UWTATZPHSA-N,JOYRKODLDBILNP-UHFFFAOYSA-N,JOYRKODLDBILNP-UHFFFAOYSA-N,QNAYBMKLOCPYGJ-UHFFFAOYSA-N,QNAYBMKLOCPYGJ-UHFFFAOYSA-N,KOCFTAD…	HMDB00056,C00099,Stds1_25,HMDB00161,C00041,Stds2_25,HMDB00271,C00213,HMDB01310,C00133,HMDB31219,C01537,HMDB62251,C01401,C11488,C02116	identified
1326	112.052	513.48	negative	Creatinine;Creatinine;Creatinine;3-(N-Nitrosomethylamino)propionitrile	DDRJAANPRJIHGJ-UHFFFAOYSA-N,DDRJAANPRJIHGJ-UHFFFAOYSA-N,DDRJAANPRJIHGJ-UHFFFAOYSA-N,HZDLDFBKYBGNHG-UHFFFAOYSA-N	HMDB00562,C00791,Stds1_7,C19280	identified
1357	118.051	682.5	negative	L-Homoserine;L-Homoserine;L-homoserine;L-Threonine;L-Threonine;L-Allothreonine;L-Allothreonine;4-Amino-3-hydroxybutyrate;4-Amino-3-hydroxybutanoate;Hydroxyethyl glycine;D-Threonine;(-)-erythro-(2R,3R)-Dihydroxybutylamide;D-Allothreonine;2-Methylserine	UKAUYVFTDYCKQA-VKHMYHEASA-N,UKAUYVFTDYCKQA-VKHMYHEASA-N,UKAUYVFTDYCKQA-VKHMYHEASA-N,AYFVYJQAPQTCCC-GBXIJSLDSA-N,AYFVYJQAPQTCCC-GBXIJSLDSA-N,AYFVYJQAPQTCCC-HRFVKAFMSA-N,AYFVYJQAPQTCCC-HRFVKAFMSA-N,YQGDEPYYFWUPGO-UHFFFAOYSA-N,YQGDEPYYFWUPGO-UHFFFAOYSA-N,XSISQURPIRTMAY-UHFFFAOYSA-N,AYFVYJQAPQTCCC-STHAYSLISA-N,LTMJJNPVAMLQGV-UHFFFAOYSA-N,AYFVYJQAPQTCCC-PWNYCUMCSA-N,CDUUKBXTEOFITR-SCSAIBSYSA-N	HMDB00719,C00263,Stds2_29,HMDB00167,C00188,HMDB04041,C05519,HMDB61877,C03678,HMDB61148,C00820,C11108,C12317,C02115	identified
1372	145.099	1076.47	negative	L-Lysine;D-Lysine;L-Lysine;L-Lysine;(3S,5S)-3,5-Diaminohexanoate;(3S,5S)-3,5-Diaminohexanoate;(3S)-3,6-Diaminohexanoate;(3S)-3,6-Diaminohexanoate;2,5-Diaminohexanoate;(2R,3R)-3-Methylornithine;D-Lysine;Lysine	KDXKERNSBIXSRK-YFKPBYRVSA-N,KDXKERNSBIXSRK-YFKPBYRVSA-N,KDXKERNSBIXSRK-YFKPBYRVSA-N,KDXKERNSBIXSRK-YFKPBYRVSA-N,NGDLSXMSQYUVSJ-WHFBIAKZSA-N,NGDLSXMSQYUVSJ-WHFBIAKZSA-N,QKEWQOJCHPFEAF-YFKPBYRVSA-N,QKEWQOJCHPFEAF-YFKPBYRVSA-N,CEVCRLBFUJAKOG-UHFFFAOYSA-N,HYUPFEBCCJWDJX-RFZPGFLSSA-N,KDXKERNSBIXSRK-RXMQYKEDSA-N,KDXKERNSBIXSRK-UHFFFAOYSA-N	HMDB00182,HMDB03405,C00047,Stds1_31,HMDB12115,C01186,HMDB12114,C01142,C05161,C20277,C00739,C16440	identified
1381	132.03	656.55	negative	L-Aspartic acid;L-Aspartate;L-Aspartate;Iminodiacetic acid;Iminodiacetate;D-Aspartic acid;D-Aspartate;1-deoxy-1-(N6-lysino)-D-fructose;Aspartate	CKLJMWTZIZZHCS-REOHCLBHSA-N,CKLJMWTZIZZHCS-REOHCLBHSA-N,CKLJMWTZIZZHCS-REOHCLBHSA-N,NBZBKCUXIYYUSX-UHFFFAOYSA-N,NBZBKCUXIYYUSX-UHFFFAOYSA-N,CKLJMWTZIZZHCS-UWTATZPHSA-N,CKLJMWTZIZZHCS-UWTATZPHSA-N,CKLJMWTZIZZHCS-UHFFFAOYSA-N,CKLJMWTZIZZHCS-UHFFFAOYSA-N	HMDB00191,C00049,Stds1_23,HMDB11753,C19911,HMDB06483,C00402,HMDB62186,C16433	identified
1396	114.056	619.63	negative	Pterolactam;L-Proline;L-Proline;L-Proline;4-Amino-2-methylenebutanoic acid;Acetamidopropanal;3-Acetamidopropanal;D-Proline;D-Proline;Proline	VULIHENHKGDFAB-UHFFFAOYSA-N,ONIBWKKTOPOVIA-BYPYZUCNSA-N,ONIBWKKTOPOVIA-BYPYZUCNSA-N,ONIBWKKTOPOVIA-BYPYZUCNSA-N,FTWHFXMUJQRNBK-UHFFFAOYSA-N,ARJPPNFIEQKVBB-UHFFFAOYSA-N,ARJPPNFIEQKVBB-UHFFFAOYSA-N,ONIBWKKTOPOVIA-SCSAIBSYSA-N,ONIBWKKTOPOVIA-SCSAIBSYSA-N,ONIBWKKTOPOVIA-UHFFFAOYSA-N	HMDB34208,HMDB00162,C00148,Stds1_17,HMDB30409,HMDB12880,C18170,HMDB03411,C00763,C16435	identified
1423	104.036	733.85	negative	L-Serine;L-Serine;L-Serine;Protein serine;DL-Serine;2-Amino-3-hydroxypropanoic acid;D-Serine;D-Serine	MTCFGRXMJLQNBG-REOHCLBHSA-N,MTCFGRXMJLQNBG-REOHCLBHSA-N,MTCFGRXMJLQNBG-REOHCLBHSA-N,MTCFGRXMJLQNBG-UHFFFAOYSA-N,MTCFGRXMJLQNBG-UHFFFAOYSA-N,MTCFGRXMJLQNBG-UHFFFAOYSA-N,MTCFGRXMJLQNBG-UWTATZPHSA-N,MTCFGRXMJLQNBG-UWTATZPHSA-N	HMDB00187,C00065,Stds1_27,HMDB62263,C00716,LMFA01100045,HMDB03406,C00740	identified
1463	256.096	647.95	negative	Glycerophosphocholine;sn-glycero-3-Phosphocholine	SUHOQUVVVLNYQR-QMMMGPOBSA-N,SUHOQUVVVLNYQR-MRVPVSSYSA-N	HMDB00086,Stds1_18	identified
1471	131.047	708.05	negative	Ureidopropionic acid;3-Ureidopropionate;L-Asparagine;L-Asparagine;L-Asparagine;D-Asparagine;D-Asparagine;Glycyl-glycine;Glycylglycine;N-Carbamoylsarcosine;N-Carbamoylsarcosine;Methylazoxymethanol acetate;N-Nitroso-N-methylurethane;Asparagine	JSJWCHRYRHKBBW-UHFFFAOYSA-N,JSJWCHRYRHKBBW-UHFFFAOYSA-N,DCXYFEDJOCDNAF-REOHCLBHSA-N,DCXYFEDJOCDNAF-REOHCLBHSA-N,DCXYFEDJOCDNAF-REOHCLBHSA-N,DCXYFEDJOCDNAF-UWTATZPHSA-N,DCXYFEDJOCDNAF-UWTATZPHSA-N,YMAWOPBAYDPSLA-UHFFFAOYSA-N,YMAWOPBAYDPSLA-UHFFFAOYSA-N,SREKYKXYSQMOIB-UHFFFAOYSA-N,SREKYKXYSQMOIB-UHFFFAOYSA-N,BELPJCDYWUCHKF-WAYWQWQTSA-N,CAUBWLYZCDDYEF-UHFFFAOYSA-N,DCXYFEDJOCDNAF-UHFFFAOYSA-N	HMDB00026,C02642,HMDB00168,C00152,Stds1_24,HMDB33780,C01905,HMDB11733,C02037,HMDB12265,C01043,C19258,C19301,C16438	identified
1512	117.02	696.86	negative	Threonolactone;Methylmalonic acid;Methylmalonate;Methylmalonic acid;Methylmalonate;Succinic acid;Succinate;Succinic acid;Erythrono-1,4-lactone;xi-3-Hydroxy-2-oxobutanoic acid;4-Hydroxy-2-oxobutanoic acid;Methyl oxalate;Succinate	SGMJBNSHAZVGMC-STHAYSLISA-N,ZIYVHBGGAOATLY-UHFFFAOYSA-N,ZIYVHBGGAOATLY-UHFFFAOYSA-N,ZIYVHBGGAOATLY-UHFFFAOYSA-N,ZIYVHBGGAOATLY-UHFFFAOYSA-N,KDYFGRWQOYBRFD-UHFFFAOYSA-N,KDYFGRWQOYBRFD-UHFFFAOYSA-N,KDYFGRWQOYBRFD-UHFFFAOYSA-N,SGMJBNSHAZVGMC-PWNYCUMCSA-N,QWZIITCYKKSZGN-UHFFFAOYSA-N,PUWWONYMIXRVQF-UHFFFAOYSA-N,LOMVENUNSWAXEN-UHFFFAOYSA-N,KDYFGRWQOYBRFD-UHFFFAOYSA-L	HMDB00940,HMDB00202,C02170,LMFA01170118,Stds1_47,HMDB00254,C00042,LMFA01170043,HMDB00349,HMDB39324,HMDB31204,C10900,Stds2_42	identified
1563	187.073	536.34	negative	Glycyl-Hydroxyproline;L-glycyl-L-hydroxyproline ;N-Acetylglutamine;N-Acetylglutamine	ZJQXGJBINIMBOY-UHFFFAOYSA-N,ZJQXGJBINIMBOY-UHFFFAOYSA-N,KSMRODHGGIIXDV-UHFFFAOYSA-N,KSMRODHGGIIXDV-UHFFFAOYSA-N	HMDB28842,HMDB11173,HMDB06029,Stds2_35	identified
1636	130.051	675.75	negative	4-Hydroxyproline;Hydroxyproline;trans-4-Hydroxy-L-proline;N-Acetyl-L-alanine;Propionylglycine;4-Hydroxy-L-proline;Trans-3-hydroxy-L-proline;trans-3-Hydroxy-L-proline;cis-4-Hydroxy-D-proline;cis-4-Hydroxy-D-proline;5-Aminolevulinic acid;5-Aminolevulinate;5-amino-levulinic acid;5-Aminolevulinate;N-Acetyl-beta-alanine;N-Acetyl-beta-alanine;4-Hydroxy-2-pyrrolidinecarboxylic acid;3-Hydroxy-L-proline;L…	PMMYEEVYMWASQN-DMTCNVIQSA-N,PMMYEEVYMWASQN-DMTCNVIQSA-N,PMMYEEVYMWASQN-DMTCNVIQSA-N,KTHDTJVBEPMMGL-VKHMYHEASA-N,WOMAZEJKVZLLFE-UHFFFAOYSA-N,PMMYEEVYMWASQN-BKLSDQPFSA-N,BJBUEDPLEOHJGE-IMJSIDKUSA-N,BJBUEDPLEOHJGE-IMJSIDKUSA-N,PMMYEEVYMWASQN-QWWZWVQMSA-N,PMMYEEVYMWASQN-QWWZWVQMSA-N,ZGXJTSGNIOSYLO-UHFFFAOYSA-N,ZGXJTSGNIOSYLO-UHFFFAOYSA-N,ZGXJTSGNIOSYLO-UHFFFAOYSA-N,ZGXJTSGNIOSYLO-UHFFFAOYSA-N,LJLLAWR…	HMDB00725,C01157,Stds1_19,HMDB00766,HMDB00783,HMDB06055,HMDB59659,C05147,HMDB60460,C03440,HMDB01149,C00430,LMFA01100055,Stds3_5,HMDB61880,C01073,HMDB36576,HMDB02113,HMDB02104,C01165,HMDB06272,C01110,LMFA01060169,C19706,C03741,C03651,C01015,C03341,LMFA01060171	identified
1644	116.072	559.04	negative	L-Valine;L-Valine;Betaine;Betaine;Betaine;Vaporole;Amyl nitrite;Amyl Nitrite;N-Methyl-a-aminoisobutyric acid;Norvaline;D-Norvaline;5-Aminopentanoic acid;5-Aminopentanoate;5-amino-pentanoic acid;D-Valine;L-Norvaline;2S-amino-pentanoic acid;4-Methylaminobutyrate;2-Amino-2-methylbutanoate;Valine;2-Amino-3-methylbutanoic acid;4S-aminopentanoic acid;4-amino-pentanoic acid;4R-aminopentanoic acid	KZSNJWFQEVHDMF-BYPYZUCNSA-N,KZSNJWFQEVHDMF-BYPYZUCNSA-N,KWIUHFFTVRNATP-UHFFFAOYSA-N,KWIUHFFTVRNATP-UHFFFAOYSA-N,KWIUHFFTVRNATP-UHFFFAOYSA-N,OWFXIOWLTKNBAP-UHFFFAOYSA-N,OWFXIOWLTKNBAP-UHFFFAOYSA-N,CSDTZUBPSYWZDX-UHFFFAOYSA-N,DLAMVQGYEVKIRE-UHFFFAOYSA-N,SNDPXSYFESPGGJ-SCSAIBSYSA-N,SNDPXSYFESPGGJ-SCSAIBSYSA-N,JJMDCOVWQOJGCB-UHFFFAOYSA-N,JJMDCOVWQOJGCB-UHFFFAOYSA-N,JJMDCOVWQOJGCB-UHFFFAOYSA-N,KZSNJWF…	HMDB00883,C00183,HMDB00043,C00719,Stds2_15,HMDB01382,C07457,HMDB15550,HMDB02141,HMDB13716,C01799,HMDB03355,C00431,LMFA01100040,C06417,C01826,LMFA01100041,C15987,C03571,C16436,LMFA01100046,LMFA01100022,LMFA01100023,LMFA01100021	identified
1951	308.099	626.87	negative	N-Acetyl-a-neuraminic acid;N-Acetyl-alpha-neuraminate;N-Acetylneuraminic acid;N-Acetyl-beta-neuraminate;N-Acetylneuraminate;N-Acetylneuraminate;O-Acetylneuraminic acid	SQVRNKJHWKZAKO-YRMXFSIDSA-N,SQVRNKJHWKZAKO-YRMXFSIDSA-N,SQVRNKJHWKZAKO-PFQGKNLYSA-N,SQVRNKJHWKZAKO-PFQGKNLYSA-N,SQVRNKJHWKZAKO-LUWBGTNYSA-N,SQVRNKJHWKZAKO-LUWBGTNYSA-N,BJOZNDRNJJZHPZ-LUWBGTNYSA-N	HMDB00773,C19909,HMDB00230,C19910,C00270,Stds2_37,C03525	identified
1975	103.004	727.19	negative	Malonic acid;Malonate;Malonic acid;Hydroxypyruvic acid;Hydroxypyruvate;Tartronate semialdehyde;2-Hydroxy-3-oxopropanoate;Malonate	OFOBLEOULBTSOW-UHFFFAOYSA-N,OFOBLEOULBTSOW-UHFFFAOYSA-N,OFOBLEOULBTSOW-UHFFFAOYSA-N,HHDDCCUIIUWNGJ-UHFFFAOYSA-N,HHDDCCUIIUWNGJ-UHFFFAOYSA-N,QWBAFPFNGRFSFB-UHFFFAOYSA-N,QWBAFPFNGRFSFB-UHFFFAOYSA-N,OFOBLEOULBTSOW-UHFFFAOYSA-L	HMDB00691,C00383,LMFA01170041,HMDB01352,C00168,HMDB06938,C01146,Stds1_51	identified
2074	188.057	650.62	negative	Glutarylglycine;N-Acetylglutamic acid;1-Isothiocyanato-6-(methylthio)hexane;Pyrrolidino-[1,2E]-4H-2,4-dimethyl-1,3,5-dithiazine;N-Acetyl-L-glutamate;N-acetyl-L-glutamate;L-2-Amino-6-oxoheptanedioate;AminoDHQ	NBLKTRLPZFCMJG-UHFFFAOYSA-N,RFMMMVDNIPUKGG-UHFFFAOYSA-N,YIBXPFAXPUDDTK-UHFFFAOYSA-N,OJEOXDLLIADRBL-UHFFFAOYSA-N,RFMMMVDNIPUKGG-YFKPBYRVSA-N,RFMMMVDNIPUKGG-YFKPBYRVSA-N,UKCSFKLWNHUBDY-BYPYZUCNSA-N,WEKGHNWYEFXAQP-SYTVJDICSA-N	HMDB00590,HMDB01138,HMDB31574,HMDB32499,C00624,Stds3_11,C03871,C12109	identified
2105	341.11	705.61	negative	Trehalose;alpha,alpha-Trehalose;Lactulose;Lactulose;Cellobiose;beta-Cellobiose;Melibiose;Melibiose;D-Maltose;Alpha-Lactose;Sucrose;Sucrose;sucrose;Allolactose;Kojibiose;Kojibiose;Turanose;Turanose;Glucose-1,3-mannose oligosaccharide;alpha-D-Glucosyl-(1,3)-D-mannose;Trehalulose;Fagopyritol A1;Glucinol;Sakebiose;Neotrehalose;Inulobiose;Galactinol;Maltulose;Mannobiose;Galabiose;Isomaltose;Isomaltose…	HDTRYLNUVZCQOY-LIZSDCNHSA-N,HDTRYLNUVZCQOY-LIZSDCNHSA-N,JCQLYHFGKNRPGE-FCVZTGTOSA-N,JCQLYHFGKNRPGE-FCVZTGTOSA-N,GUBGYTABKSRVRQ-QRZGKKJRSA-N,GUBGYTABKSRVRQ-QRZGKKJRSA-N,DLRVVLDZNNYCBX-ABXHMFFYSA-N,DLRVVLDZNNYCBX-ABXHMFFYSA-N,GUBGYTABKSRVRQ-DKBJLJRDSA-N,GUBGYTABKSRVRQ-XLOQQCSPSA-N,CZMRCDWAGMRECN-UGDNZRGBSA-N,CZMRCDWAGMRECN-UGDNZRGBSA-N,CZMRCDWAGMRECN-UGDNZRGBSA-N,DLRVVLDZNNYCBX-OBXYLZGFSA-N,PZDOWFG…	HMDB00975,C01083,HMDB00740,C07064,HMDB00055,C06422,HMDB00048,C05402,HMDB00163,HMDB00186,HMDB00258,C00089,Stds2_41,HMDB38489,HMDB11742,C19632,HMDB11740,C19636,HMDB60068,C04147,HMDB39727,HMDB39876,HMDB39237,HMDB29882,HMDB29880,HMDB29898,HMDB05826,HMDB29919,HMDB29933,HMDB29902,HMDB02923,C00252,HMDB41627,C01970,HMDB06603,HMDB06792,HMDB33368,C04219,C05400,C18068,C06421,C19773,C19633,C19634,C08240,C082…	identified
2130	160.062	673.07	negative	Aminoadipic acid;Aminoadipic acid;(±)-2,2'-Iminobispropanoic acid;Alanopine;Acetylhomoserine;Glutamate, gamma-methyl ester;N-acetylthreonine;N-methyl-L-glutamic Acid;N-Methyl-L-glutamate;3-Amino-2,3-dideoxy-scyllo-inosose;4-Methyl-L-glutamate;D-Alanyl-(R)-lactate;L-Glutamate methylester;L-2-Aminoadipate;L-2-Aminoadipate;beta-Alanopine;O-Acetyl-L-homoserine	OYIFNHCXNCRBQI-UHFFFAOYSA-N,OYIFNHCXNCRBQI-UHFFFAOYSA-N,FIOHTMQGSFVHEZ-UHFFFAOYSA-N,FIOHTMQGSFVHEZ-UHFFFAOYSA-N,FCXZBWSIAGGPCB-UHFFFAOYSA-N,ZGEYCCHDTIDZAE-UHFFFAOYSA-N,PEDXUVCGOLSNLQ-WUJLRWPWSA-N,XLBVNMSMFQMKEY-BYPYZUCNSA-N,XLBVNMSMFQMKEY-BYPYZUCNSA-N,FSUGCKMUTGKWIE-YGIVHSIPSA-N,KRKRAOXTGDJWNI-BKLSDQPFSA-N,QLYOONKPELZQGZ-QWWZWVQMSA-N,SEWIYICDCVPBEW-BYPYZUCNSA-N,OYIFNHCXNCRBQI-BYPYZUCNSA-N,OYIFNHC…	HMDB00510,LMFA01170098,HMDB33747,C03210,HMDB29423,HMDB61715,HMDB62557,HMDB62660,C01046,C17581,C06234,C19694,C05016,C00956,Stds2_28,C02207,C01077	identified
2306	287.053	619.53	negative	Orotidine;Orotidine	FKCRAVPPBFWEJD-XVFCMESISA-N,FKCRAVPPBFWEJD-XVFCMESISA-N	HMDB00788,Stds2_36	identified
35	118.086	610.29	positive	L-Valine;L-Valine;Betaine;Betaine;Propylene glycol;Propane-1,2-diol;Vaporole;Amyl nitrite;Amyl Nitrite;N-Methyl-a-aminoisobutyric acid;(S)-Propane-1,2-diol;(S)-Propane-1,2-diol;Norvaline;D-Norvaline;5-Aminopentanoic acid;5-Aminopentanoate;5-amino-pentanoic acid;D-Valine;(R)-Propane-1,2-diol;L-Norvaline;2S-amino-pentanoic acid;4-Methylaminobutyrate;2-Amino-2-methylbutanoate;Propane-1,3-diol;Valine…	KZSNJWFQEVHDMF-BYPYZUCNSA-N,KZSNJWFQEVHDMF-BYPYZUCNSA-N,KWIUHFFTVRNATP-UHFFFAOYSA-N,KWIUHFFTVRNATP-UHFFFAOYSA-N,DNIAPMSPPWPWGF-UHFFFAOYSA-N,DNIAPMSPPWPWGF-UHFFFAOYSA-N,OWFXIOWLTKNBAP-UHFFFAOYSA-N,OWFXIOWLTKNBAP-UHFFFAOYSA-N,CSDTZUBPSYWZDX-UHFFFAOYSA-N,DLAMVQGYEVKIRE-UHFFFAOYSA-N,DNIAPMSPPWPWGF-VKHMYHEASA-N,DNIAPMSPPWPWGF-VKHMYHEASA-N,SNDPXSYFESPGGJ-SCSAIBSYSA-N,SNDPXSYFESPGGJ-SCSAIBSYSA-N,JJMDCOV…	HMDB00883,C00183,HMDB00043,C00719,HMDB01881,C00583,HMDB01382,C07457,HMDB15550,HMDB02141,HMDB06213,C02917,HMDB13716,C01799,HMDB03355,C00431,LMFA01100040,C06417,C02912,C01826,LMFA01100041,C15987,C03571,C02457,C16436,LMFA01100046,LMFA01100022,LMFA01100023,LMFA01100021	annotated+fragment
55	139.05	560.17	positive	(E)-Urocanic acid;Urocanic acid;Urocanate;2-Aminonicotinic acid;Nicotinamide N-oxide;5-Oxo-2(5H)-isoxazolepropanenitrile;para-Benzoquinone dioxime;Maleimide;4-Nitroaniline	LOIYMIARKYCTBW-UPHRSURJSA-N,LOIYMIARKYCTBW-OWOJBTEDSA-N,LOIYMIARKYCTBW-OWOJBTEDSA-N,KPIVDNYJNOPGBE-UHFFFAOYSA-N,USSFUVKEHXDAPM-UHFFFAOYSA-N,DNSSEQBYSHSUGR-UHFFFAOYSA-N,LNHURPJLTHSVMU-UHFFFAOYSA-N,PEEHTFAAVSWFBL-UHFFFAOYSA-N,TYMLOMAKGOJONV-UHFFFAOYSA-N	HMDB34174,HMDB00301,C00785,HMDB61680,HMDB02730,HMDB31338,C19345,C07272,C02126	annotated+fragment
126	227.114	699.2	positive	(S)-N-(4,5-Dihydro-1-methyl-4-oxo-1H-imidazol-2-yl)alanine;Carnosine;Carnosine;Histidinyl-Alanine;Alanyl-Histidine;(6R)-6-(L-Erythro-1,2-Dihydroxypropyl)-5,6,7,8-tetrahydro-4a-hydroxypterin	SKIVBBIKOOPRPR-UHFFFAOYSA-N,CQOVPNPJLQNMDC-ZETCQYMHSA-N,CQOVPNPJLQNMDC-ZETCQYMHSA-N,FRJIAZKQGSCKPQ-UHFFFAOYSA-N,XZWXFWBHYRFLEF-UHFFFAOYSA-N,XHZMOKNFPZDZBZ-CNGBTNQNSA-N	HMDB34912,HMDB00033,C00386,HMDB28878,HMDB28689,HMDB12482	annotated+fragment
147	104.071	654.73	positive	L-Alpha-aminobutyric acid;(S)-2-Aminobutanoate;2S-amino-butanoic acid;D-Alpha-aminobutyric acid;D-2-Aminobutyrate;2R-amino-butanoic acid;Dimethylglycine;N,N-Dimethylglycine;Gamma-Aminobutyric acid;4-Aminobutanoate;4-amino-butanoic acid;O-Acetylethanolamine;2-Aminoisobutyric acid;2-Amino-2-methylpropanoate;2-amino-isobutyric acid;Ethylene oxide/propylene oxide copolymer (avg m w 9,760 - 13,200);Et…	QWCKQJZIFLGMSD-VKHMYHEASA-N,QWCKQJZIFLGMSD-VKHMYHEASA-N,QWCKQJZIFLGMSD-VKHMYHEASA-N,QWCKQJZIFLGMSD-GSVOUGTGSA-N,QWCKQJZIFLGMSD-GSVOUGTGSA-N,QWCKQJZIFLGMSD-GSVOUGTGSA-N,FFDGPVCHZBVARC-UHFFFAOYSA-N,FFDGPVCHZBVARC-UHFFFAOYSA-N,BTCSSZJGUNDROE-UHFFFAOYSA-N,BTCSSZJGUNDROE-UHFFFAOYSA-N,BTCSSZJGUNDROE-UHFFFAOYSA-N,HBVZRPAKZOLBPL-UHFFFAOYSA-N,FUOOLUPWFVMBKG-UHFFFAOYSA-N,FUOOLUPWFVMBKG-UHFFFAOYSA-N,FUOOLUP…	HMDB00452,C02356,LMFA01100034,HMDB00650,C02261,LMFA01100043,HMDB00092,C01026,HMDB00112,C00334,LMFA01100039,HMDB38394,HMDB01906,C03665,LMFA01100053,HMDB32262,C01380,C15588,HMDB02299,C01205,LMFA01100049,HMDB41945,C11735,HMDB02166,C03284,LMFA01100050,HMDB31654,HMDB31329,HMDB31430,HMDB03911,C05145,LMFA01100054,C19514,C11109,C02721	annotated+fragment
151	241.129	640.6	positive	Homocarnosine;Homocarnosine;Anserine;beta-Alanyl-N(pi)-methyl-L-histidine;gamma-Glutamyl-beta-aminopropiononitrile;gamma-Glutamyl-beta-aminopropiononitrile;Balenine;N(alpha)-gamma-L-Glutamylhistamine	CCLQKVKJOGVQLU-QMMMGPOBSA-N,CCLQKVKJOGVQLU-QMMMGPOBSA-N,MYYIAHXIVFADCU-QMMMGPOBSA-N,MYYIAHXIVFADCU-QMMMGPOBSA-N,VQPVVWAFTIFKDD-LURJTMIESA-N,VQPVVWAFTIFKDD-LURJTMIESA-N,SLRNWACWRVGMKD-QMMMGPOBSA-N,BGNAGOFSEBNIJN-QMMMGPOBSA-N	HMDB00745,C00884,HMDB00194,C01262,HMDB60477,C06114,HMDB05769,C04138	annotated+fragment
241	126.066	542.98	positive	2-O-Methylcytosine;Imidazolone;Imidazolone;3-Methylcytosine ;5-Methylcytosine;5-Methylcytosine;Imidazol-2-one	DHYLZDVDOQLEAQ-UHFFFAOYSA-N,CAAMSDWKXXPUJR-UHFFFAOYSA-N,CAAMSDWKXXPUJR-UHFFFAOYSA-N,KOLPWZCZXAMXKS-UHFFFAOYSA-N,LRSASMSXMSNRBT-UHFFFAOYSA-N,LRSASMSXMSNRBT-UHFFFAOYSA-N,AICIYIDUYNFPRY-UHFFFAOYSA-N	HMDB04339,HMDB04363,C06195,HMDB11601,HMDB02894,C02376,C20382	annotated+fragment
242	258.108	542.17	positive	5-Methylcytidine;Pyro-L-glutaminyl-L-glutamine;8-Hydroxyalanylclavam	ZAYHVCMSTBRABG-JXOAFFINSA-N,ILAITOFTZJRIFJ-UHFFFAOYSA-N,QWBMUARUOXXBMI-RAZZTCBWSA-N	HMDB00982,HMDB39229,C17359	annotated+fragment
333	189.16	970.13	positive	N6,N6,N6-Trimethyl-L-lysine;N6,N6,N6-Trimethyl-L-lysine;Propamocarb;7,8-Diaminononanoate	MXNRLFUSFKVQSK-QMMMGPOBSA-N,MXNRLFUSFKVQSK-QMMMGPOBSA-N,WZZLDXDUQPOXNW-UHFFFAOYSA-N,KCEGBPIYGIWCDH-UHFFFAOYSA-N	HMDB01325,C03793,C18885,C01037	annotated+fragment
402	524.371	408.71	positive	LysoPC(18:0);PC(18:0/0:0);LysoPC(0:0/18:0);PC(0:0/18:0);13'-Carboxy-alpha-tocopherol;(3beta,5alpha,6beta,9alpha,22E,24R)-23-Methylergosta-7,22-diene-3,5,6,9-tetrol;2-acetyl-1-alkyl-sn-glycero-3-phosphocholine;PC(O-16:0/2:0);1alpha-hydroxy-18-(5-hydroxy-5-methylhexyloxy)-23,24,25,26,27-pentanorvitamin D3 / 1alpha-hydroxy-18-(5-hydroxy-5-methylhexyloxy)-23,24,25,26,27-pentanorcholecalciferol; (20S,…	IHNKQIMGVNPMTC-RUZDIDTESA-N,IHNKQIMGVNPMTC-RUZDIDTESA-N,IQGPMZRCLCCXAG-RUZDIDTESA-N,IQGPMZRCLCCXAG-RUZDIDTESA-N,NJIUWSABAIXPGI-AXTKCOKSSA-N,OVIAMXWKHLHCOK-NBVRZTHBSA-N,HVAUUPRFYPCOCA-AREMUKBSSA-N,HVAUUPRFYPCOCA-AREMUKBSSA-N,JBRAFUPBKAAICS-LTNBWTJJSA-N,XNQNXOGLSLUYAX-BGHDTONKSA-N,VKHMTDRFULGMDP-IZSKNEKNSA-N,VQKYUKHGVNSMJF-JERFWYNDSA-N,MVPKMUCLENWDPH-GEJQTTJQSA-N,KLZOTDOJMRMLDX-BEZYGUFHSA-N,OENYRGH…	HMDB10384,LMGP01050026,HMDB11128,LMGP01050076,HMDB12555,HMDB33634,HMDB62195,LMGP01020046,LMST03020588,LMST01040175,LMST03020427,LMST03020428,LMST03020429,LMST03020430,LMST03020431,LMST03020432,LMST03020433,LMST03020434,LMST03020435,LMST03020436,LMST03020437,LMST03020438,LMST03020439,LMST03020475,LMGP02050026	annotated+fragment
419	133.097	1011.29	positive	Ornithine;L-Ornithine;D-Ornithine;D-Ornithine;L-Ornithine monochlorohydrate/ornithine;Ornithine;2,5-Diaminopentanoic acid;3-Aminopropane-1,2-diol;(2R,4S)-2,4-Diaminopentanoate	AHLPHDHHMVZTML-BYPYZUCNSA-N,AHLPHDHHMVZTML-BYPYZUCNSA-N,AHLPHDHHMVZTML-SCSAIBSYSA-N,AHLPHDHHMVZTML-SCSAIBSYSA-N,AHLPHDHHMVZTML-UHFFFAOYSA-N,AHLPHDHHMVZTML-UHFFFAOYSA-N,AHLPHDHHMVZTML-UHFFFAOYSA-N,KQIGMPWTAHJUMN-VKHMYHEASA-N,PCEJMSIIDXUDSN-IUYQGCFVSA-N	HMDB00214,C00077,HMDB03374,C00515,HMDB32455,C01602,LMFA01100057,C06057,C03943	annotated+fragment
420	156.077	814.4	positive	L-2-Amino-3-(1-pyrazolyl)propanoic acid;Dihydrouracil;5,6-Dihydrouracil;L-Histidine;L-Histidine;L-3-Cyanoalanine;3-Cyano-L-alanine;N-Methylhydantoin;N-Methylhydantoin;D-Histidine;Muscimol;Histidine;2,5-Dioxopiperazine;3-(Pyrazol-1-yl)-L-alanine	PIGOPELHGLPKLL-UHFFFAOYSA-N,OIVLITBTBDPEFK-UHFFFAOYSA-N,OIVLITBTBDPEFK-UHFFFAOYSA-N,HNDVDQJCIGZPNO-YFKPBYRVSA-N,HNDVDQJCIGZPNO-YFKPBYRVSA-N,BXRLWGXPSRYJDZ-VKHMYHEASA-N,BXRLWGXPSRYJDZ-VKHMYHEASA-N,RHYBFKMFHLPQPH-UHFFFAOYSA-N,RHYBFKMFHLPQPH-UHFFFAOYSA-N,HNDVDQJCIGZPNO-RXMQYKEDSA-N,ZJQHPWUVQPJPQT-UHFFFAOYSA-N,HNDVDQJCIGZPNO-UHFFFAOYSA-N,BXRNXXXXHLBUKK-UHFFFAOYSA-N,PIGOPELHGLPKLL-YFKPBYRVSA-N	HMDB34267,HMDB00076,C00429,HMDB00177,C00135,HMDB60245,C02512,HMDB03646,C02565,C06419,C08311,C00768,C02777,C01162	annotated+fragment
443	157.061	571.23	positive	5-Hydroxymethyl-4-methyluracil;4-Imidazolone-5-propionic acid;4-Imidazolone-5-propanoate;Imidazolelactic acid;Imidazole lactate;N-Nitrosoguvacine;(S)-3-(Imidazol-5-yl)lactate;Maleamate	XBAVGYMDOXCWQU-UHFFFAOYSA-N,HEXMLHKQVUFYME-UHFFFAOYSA-N,HEXMLHKQVUFYME-UHFFFAOYSA-N,JTYMXXCJQKGGFG-UHFFFAOYSA-N,ACZFBYCNAVEFLC-UHFFFAOYSA-N,XAZBVEFQMFZFEZ-UHFFFAOYSA-N,ACZFBYCNAVEFLC-YFKPBYRVSA-N,FSQQTNAZHBEJLS-UPHRSURJSA-N	HMDB00544,HMDB01014,C03680,HMDB02320,C05568,C19481,C03817,C01596	annotated+fragment
471	198.087	520.34	positive	5-Hydroxymethyl-4-methyluracil;4-Imidazolone-5-propionic acid;4-Imidazolone-5-propanoate;N-Acetylhistidine;Imidazolelactic acid;Imidazole lactate;HC Red No. 3;N-Nitrosoguvacine;N-Acetyl-L-histidine;(S)-3-(Imidazol-5-yl)lactate;Methyl5-(but-3-en-1-yl)amino-1,3,4-oxadiazole-2-carboxylate	XBAVGYMDOXCWQU-UHFFFAOYSA-N,HEXMLHKQVUFYME-UHFFFAOYSA-N,HEXMLHKQVUFYME-UHFFFAOYSA-N,KBOJOGQFRVVWBH-UHFFFAOYSA-N,JTYMXXCJQKGGFG-UHFFFAOYSA-N,ACZFBYCNAVEFLC-UHFFFAOYSA-N,GZGZVOLBULPDFD-UHFFFAOYSA-N,XAZBVEFQMFZFEZ-UHFFFAOYSA-N,KBOJOGQFRVVWBH-ZETCQYMHSA-N,ACZFBYCNAVEFLC-YFKPBYRVSA-N,RYZCYLNZNIEFLI-UHFFFAOYSA-N	HMDB00544,HMDB01014,C03680,HMDB32055,HMDB02320,C05568,C19430,C19481,C02997,C03817,C12245	annotated+fragment
473	524.371	382.8	positive	LysoPC(18:0);PC(18:0/0:0);LysoPC(0:0/18:0);PC(0:0/18:0);13'-Carboxy-alpha-tocopherol;(3beta,5alpha,6beta,9alpha,22E,24R)-23-Methylergosta-7,22-diene-3,5,6,9-tetrol;2-acetyl-1-alkyl-sn-glycero-3-phosphocholine;PC(O-16:0/2:0);1alpha-hydroxy-18-(5-hydroxy-5-methylhexyloxy)-23,24,25,26,27-pentanorvitamin D3 / 1alpha-hydroxy-18-(5-hydroxy-5-methylhexyloxy)-23,24,25,26,27-pentanorcholecalciferol; (20S,…	IHNKQIMGVNPMTC-RUZDIDTESA-N,IHNKQIMGVNPMTC-RUZDIDTESA-N,IQGPMZRCLCCXAG-RUZDIDTESA-N,IQGPMZRCLCCXAG-RUZDIDTESA-N,NJIUWSABAIXPGI-AXTKCOKSSA-N,OVIAMXWKHLHCOK-NBVRZTHBSA-N,HVAUUPRFYPCOCA-AREMUKBSSA-N,HVAUUPRFYPCOCA-AREMUKBSSA-N,JBRAFUPBKAAICS-LTNBWTJJSA-N,XNQNXOGLSLUYAX-BGHDTONKSA-N,VKHMTDRFULGMDP-IZSKNEKNSA-N,VQKYUKHGVNSMJF-JERFWYNDSA-N,MVPKMUCLENWDPH-GEJQTTJQSA-N,KLZOTDOJMRMLDX-BEZYGUFHSA-N,OENYRGH…	HMDB10384,LMGP01050026,HMDB11128,LMGP01050076,HMDB12555,HMDB33634,HMDB62195,LMGP01020046,LMST03020588,LMST01040175,LMST03020427,LMST03020428,LMST03020429,LMST03020430,LMST03020431,LMST03020432,LMST03020433,LMST03020434,LMST03020435,LMST03020436,LMST03020437,LMST03020438,LMST03020439,LMST03020475,LMGP02050026	annotated+fragment
476	170.092	809.75	positive	3-Methylhistidine;N(pi)-Methyl-L-histidine;Dihydrothymine;5,6-Dihydrothymine;1-Methylhistidine;Squamolone;L-Cyclo(alanylglycyl);pyroglutamine;gamma-Amino-gamma-cyanobutanoate;4-amino-4-cyano-butanoic acid;alpha-Amino-gamma-cyanobutanoate;2-amino-4-cyano-butanoic acid;Nalpha-Methylhistidine	JDHILDINMRGULE-LURJTMIESA-N,JDHILDINMRGULE-LURJTMIESA-N,NBAKTGXDIBVZOO-UHFFFAOYSA-N,NBAKTGXDIBVZOO-UHFFFAOYSA-N,BRMWTNUJHUMWMS-LURJTMIESA-N,XYVMBSCIEDOIJQ-UHFFFAOYSA-N,ICCHEGCKVBMSTF-UHFFFAOYSA-N,NPWMTBZSRRLQNJ-UHFFFAOYSA-N,DXWQLTOXWVWMOH-UHFFFAOYSA-N,DXWQLTOXWVWMOH-UHFFFAOYSA-N,VZSTVUJXUYNIOQ-UHFFFAOYSA-N,VZSTVUJXUYNIOQ-UHFFFAOYSA-N,CYZKJBZEIFWZSR-LURJTMIESA-N	HMDB00479,C01152,HMDB00079,C00906,HMDB00001,HMDB29874,HMDB31547,HMDB62558,C05715,LMFA01100037,C05717,LMFA01100038,C03298	annotated+fragment
486	130.086	415.06	positive	L-Pipecolic acid;L-Pipecolate;Butyric acid;Butanoic acid;Butyric acid;Pipecolic acid;N4-Acetylaminobutanal;N4-Acetylaminobutanal;3-Acetamidobutanal;Isobutyric acid;2-Methylpropanoate;Isobutyric acid;Isopropyl formate;Vigabatrin;Vigabatrin;Propyl formate;D-Pipecolic acid;L-trans-4-Methyl-2-pyrrolidinecarboxylic acid;2-Pyrrolidineacetic acid;Methyl propionate;formyl propionate;Ethyl acetate;Ethyl a…	HXEACLLIILLPRG-YFKPBYRVSA-N,HXEACLLIILLPRG-YFKPBYRVSA-N,FERIUCNNQQJTOY-UHFFFAOYSA-N,FERIUCNNQQJTOY-UHFFFAOYSA-N,FERIUCNNQQJTOY-UHFFFAOYSA-N,HXEACLLIILLPRG-UHFFFAOYSA-N,DDSLGZOYEPKPSJ-UHFFFAOYSA-N,DDSLGZOYEPKPSJ-UHFFFAOYSA-N,SOYLQPBXNGCSNB-UHFFFAOYSA-N,KQNPFQTWMSNSAP-UHFFFAOYSA-N,KQNPFQTWMSNSAP-UHFFFAOYSA-N,KQNPFQTWMSNSAP-UHFFFAOYSA-N,RMOUBSOVHSONPZ-UHFFFAOYSA-N,PJDFLNIOAUIZSL-UHFFFAOYSA-N,PJDFLNI…	HMDB00716,C00408,HMDB00039,C00246,LMFA01010004,HMDB00070,HMDB04226,C05936,HMDB59649,HMDB01873,C02632,LMFA01020071,HMDB40579,HMDB15212,C07500,HMDB40253,HMDB05960,HMDB29435,HMDB29444,HMDB30062,LMFA07010410,HMDB31217,C00849,HMDB31507,HMDB62225,C03969,HMDB03243,C00466,LMFA12000020,C00810,LMFA12000064,C01769,C13696,C14440	annotated+fragment
521	106.086	950.92	positive	Diethanolamine;Diethanolamine;2-Amino-2-methyl-1,3-propandiol	ZBCBWPMODOFKDW-UHFFFAOYSA-N,ZBCBWPMODOFKDW-UHFFFAOYSA-N,UXFQFBNBSPQBJW-UHFFFAOYSA-N	HMDB04437,C06772,C11260	annotated+fragment
741	137.046	476.97	positive	Hypoxanthine;Hypoxanthine;Allopurinol	FDGQSTZJBFJUBT-UHFFFAOYSA-N,FDGQSTZJBFJUBT-UHFFFAOYSA-N,OFCNXPDARWKPPY-UHFFFAOYSA-N	HMDB00157,C00262,HMDB14581	annotated+fragment
1150	279.233	185.55	negative	Linoleic acid;Linoleate;Linoleic acid;5-Octadecynoic acid;5-octadecynoic acid;Ethyl 2E,4Z-hexadecadienoate;Mangiferic acid;Linalyl caprylate;10E,12Z-Octadecadienoic acid;9E,11E-Octadecadienoic acid;9E,11E-octadecadienoic acid;Linoelaidic acid;Linoelaidic acid;Octadecadienoate;2,4-octadecadienoic acid;Bovinic acid;9-cis,11-trans-Octadecadienoate;Rumenic acid;6Z,9Z-octadecadienoic acid;6Z,9Z-octade…	OYHQOLUKZRVURQ-HZJYTTRNSA-N,OYHQOLUKZRVURQ-HZJYTTRNSA-N,OYHQOLUKZRVURQ-HZJYTTRNSA-N,GDBJCCBRRCYCEG-UHFFFAOYSA-N,GDBJCCBRRCYCEG-UHFFFAOYSA-N,QUHRGXQJTPAPQQ-PEMGLXIVSA-N,AWGFYZFANDHELM-SCPMJEMWSA-N,OJKMRECJBIPPRG-UHFFFAOYSA-N,JBYXPOFIGCOSSB-UQGDGPGGSA-N,JBYXPOFIGCOSSB-XBLVEGMJSA-N,JBYXPOFIGCOSSB-XBLVEGMJSA-N,OYHQOLUKZRVURQ-AVQMFFATSA-N,OYHQOLUKZRVURQ-AVQMFFATSA-N,ADHNUPOJJCKWRT-JLXBFWJWSA-N,ADHNUPO…	HMDB00673,C01595,LMFA01030120,HMDB31097,LMFA01030566,HMDB31051,HMDB29800,HMDB30430,HMDB05048,HMDB05047,LMFA01030119,HMDB06270,LMFA01030123,HMDB62784,LMFA01030306,HMDB03797,C04056,LMFA01030118,HMDB62238,LMFA01030332,C08321,LMFA01140002,C08282,C08459,LMFA01030455,LMFA07010628,LMFA07010620,LMFA07010564,LMFA07010369,LMFA07010374,LMFA07010375,LMFA07010376,LMFA07010377,LMFA07010371,LMFA07010372,LMFA070…	annotated+fragment
1162	89.0247	522.84	negative	Hydroxypropionic acid;3-Hydroxypropanoate;L-Lactic acid;(S)-Lactate;Dihydroxyacetone;Glycerone;D-Lactic acid;(R)-Lactate;Glyceraldehyde;Glyceraldehyde;Dimethyl carbonate;Methoxyacetic acid;Monoethyl carbonate;D-Glyceraldehyde;Lactate;L-Glyceraldehyde	ALRHLSYJTWAHJZ-UHFFFAOYSA-N,ALRHLSYJTWAHJZ-UHFFFAOYSA-N,JVTAAEKCZFNVCJ-REOHCLBHSA-N,JVTAAEKCZFNVCJ-REOHCLBHSA-N,RXKJFZQQPQGTFL-UHFFFAOYSA-N,RXKJFZQQPQGTFL-UHFFFAOYSA-N,JVTAAEKCZFNVCJ-UWTATZPHSA-N,JVTAAEKCZFNVCJ-UWTATZPHSA-N,MNQZXJOMYWMBOU-UHFFFAOYSA-N,MNQZXJOMYWMBOU-UHFFFAOYSA-N,IEJIGPNLZYLLBP-UHFFFAOYSA-N,RMIODHQZRUFFFF-UHFFFAOYSA-N,CQDGTJPVBWZJAZ-UHFFFAOYSA-N,MNQZXJOMYWMBOU-VKHMYHEASA-N,JVTAAEK…	HMDB00700,C01013,HMDB00190,C00186,HMDB01882,C00184,HMDB01311,C00256,HMDB01051,C02154,HMDB29580,HMDB41929,HMDB31232,C00577,C01432,C02426	annotated+fragment
1185	191.02	798.82	negative	Citric acid;Citrate;Isocitric acid;Isocitrate;D-threo-Isocitric acid;(1R,2S)-1-Hydroxypropane-1,2,3-tricarboxylate;Diketogulonic acid;(4R,5S)-4,5,6-Trihydroxy-2,3-dioxohexanoate;diketo-gulonic acid;D-Glucaro-1,4-lactone;2,3-Diketo-L-gulonate;(1R,2R)-Isocitric acid;5-Dehydro-4-deoxy-D-glucarate;2-Dehydro-3-deoxy-D-glucarate;2,5-Didehydro-D-gluconate;Carboxymethyloxysuccinate;(1S,2S)-1-Hydroxypropa…	KRKNYBCHXYNGOX-UHFFFAOYSA-N,KRKNYBCHXYNGOX-UHFFFAOYSA-N,ODBLHEXUDAPZAU-UHFFFAOYSA-N,ODBLHEXUDAPZAU-UHFFFAOYSA-N,ODBLHEXUDAPZAU-ZAFYKAAXSA-N,ODBLHEXUDAPZAU-ZAFYKAAXSA-N,GJQWCDSAOUMKSE-STHAYSLISA-N,GJQWCDSAOUMKSE-STHAYSLISA-N,GJQWCDSAOUMKSE-STHAYSLISA-N,XECPAIJNBXCOBO-MMPJQOAZSA-N,GJQWCDSAOUMKSE-SCQFTWEKSA-N,ODBLHEXUDAPZAU-VVJJHMBFSA-N,QUURPCHWPQNNGL-ZAFYKAAXSA-N,QUURPCHWPQNNGL-OKKQSCSOSA-N,RXMWXEN…	HMDB00094,C00158,HMDB00193,C00311,HMDB01874,C00451,HMDB05971,C04575,LMFA01060195,HMDB41862,HMDB06511,HMDB33717,C00679,C03921,C02780,C03600,C04617	annotated+fragment
1204	303.234	183.46	negative	Drostanolone;Metholone;Mesterolone;Mesterolone;Arachidonate;Arachidonic acid;Arachidonate;Arachidonic acid;Oryzalexin S;Oryzalexin E;Junicedral;Copalic acid;Sideridiol;ent-17-Hydroxy-16beta-kauran-19-al;Yucalexin P21;Cis-8,11,14,17-Eicosatetraenoic acid;omega-3-Arachidonic acid;7,13-Eperudien-15-oic acid;Abieta-7,13-dien-18,18-diol;Taxa-4(20),11(12)-dien-5alpha,13alpha-diol;Taxa-4(20),11(12)-dien…	IKXILDNPCZPPRV-RFMGOVQKSA-N,IKXILDNPCZPPRV-RFMGOVQKSA-N,UXYRZJKIQKRJCF-TZPFWLJSSA-N,UXYRZJKIQKRJCF-TZPFWLJSSA-N,YZXBAPSDXZZRGB-DOFZRALJSA-N,YZXBAPSDXZZRGB-DOFZRALJSA-N,YZXBAPSDXZZRGB-DOFZRALJSA-N,YZXBAPSDXZZRGB-DOFZRALJSA-N,OXKYBEZXRLIPKC-UHFFFAOYSA-N,RGLTYROISYBKIW-BDUQCRIQSA-N,IGGYEFVJKTZVIB-UHFFFAOYSA-N,JFQBNOIJWROZGE-YPKPFQOOSA-N,BATFJLLEMUIAJD-UHFFFAOYSA-N,ACXLVKYMISNUFD-UHFFFAOYSA-N,BXDBZZU…	HMDB14996,C14605,HMDB06036,LMST02020107,HMDB60102,HMDB01043,C00219,LMFA01030001,HMDB39687,HMDB39702,HMDB36830,HMDB36829,HMDB36702,HMDB36721,HMDB36754,HMDB02177,LMFA01030818,HMDB37824,C20329,C11897,LMPR0104390005,C09124,C14956,C09057,LMPR0104470001,C14493,LMST02020012,C15176,C17920,C15367,C15252,LMPR0104530002,LMPR0104150006,LMPR0104400003,LMPR0104210003,LMST02020027,LMFA01030871,LMFA01030817,LMFA…	annotated+fragment
1212	191.02	805.01	negative	Citric acid;Citrate;Isocitric acid;Isocitrate;D-threo-Isocitric acid;(1R,2S)-1-Hydroxypropane-1,2,3-tricarboxylate;Diketogulonic acid;(4R,5S)-4,5,6-Trihydroxy-2,3-dioxohexanoate;diketo-gulonic acid;D-Glucaro-1,4-lactone;2,3-Diketo-L-gulonate;(1R,2R)-Isocitric acid;5-Dehydro-4-deoxy-D-glucarate;2-Dehydro-3-deoxy-D-glucarate;2,5-Didehydro-D-gluconate;Carboxymethyloxysuccinate;(1S,2S)-1-Hydroxypropa…	KRKNYBCHXYNGOX-UHFFFAOYSA-N,KRKNYBCHXYNGOX-UHFFFAOYSA-N,ODBLHEXUDAPZAU-UHFFFAOYSA-N,ODBLHEXUDAPZAU-UHFFFAOYSA-N,ODBLHEXUDAPZAU-ZAFYKAAXSA-N,ODBLHEXUDAPZAU-ZAFYKAAXSA-N,GJQWCDSAOUMKSE-STHAYSLISA-N,GJQWCDSAOUMKSE-STHAYSLISA-N,GJQWCDSAOUMKSE-STHAYSLISA-N,XECPAIJNBXCOBO-MMPJQOAZSA-N,GJQWCDSAOUMKSE-SCQFTWEKSA-N,ODBLHEXUDAPZAU-VVJJHMBFSA-N,QUURPCHWPQNNGL-ZAFYKAAXSA-N,QUURPCHWPQNNGL-OKKQSCSOSA-N,RXMWXEN…	HMDB00094,C00158,HMDB00193,C00311,HMDB01874,C00451,HMDB05971,C04575,LMFA01060195,HMDB41862,HMDB06511,HMDB33717,C00679,C03921,C02780,C03600,C04617	annotated+fragment
1213	227.202	191.14	negative	Heptyl heptanoate;Myristic acid;Tetradecanoic acid;Myristic acid;Dodecyl acetate;Dodecyl acetate;Nonyl isovalerate;Ethyl dodecanoate;ethyl dodecanoate;12-Methyltridecanoic acid;(+)-Isomyristic acid;Isobutyl decanoate;Hexanal octane-1,3-diol acetal;10-Methyltridecanoic acid;Hexyl octanoate;hexyl octanoate;2,6,10-Trimethylundecanoic acid;2,6,10-trimethyl-undecanoic acid;Decyl butanoate;decyl butyra…	QOIIBPAJVWFEPE-UHFFFAOYSA-N,TUNFSRHWOTWDNC-UHFFFAOYSA-N,TUNFSRHWOTWDNC-UHFFFAOYSA-N,TUNFSRHWOTWDNC-UHFFFAOYSA-N,VZWGRQBCURJOMT-UHFFFAOYSA-N,VZWGRQBCURJOMT-UHFFFAOYSA-N,JHKZVDVMXZGMOX-UHFFFAOYSA-N,MMXKVMNBHPAILY-UHFFFAOYSA-N,MMXKVMNBHPAILY-UHFFFAOYSA-N,YYVJAABUJYRQJO-UHFFFAOYSA-N,YYVJAABUJYRQJO-UHFFFAOYSA-N,AXTPGRJJIGEOOY-UHFFFAOYSA-N,JTGGXBHDIVDFHP-UHFFFAOYSA-N,OVRJJCKGCSPVGT-UHFFFAOYSA-N,PBGWNXW…	HMDB34461,HMDB00806,C06424,LMFA01010014,HMDB38969,LMFA07010262,HMDB38034,HMDB33788,LMFA07010464,HMDB31072,LMFA01020007,HMDB59865,HMDB32318,HMDB61781,HMDB36216,LMFA07010448,HMDB02221,LMFA01020285,HMDB37312,LMFA07010422,HMDB37495,HMDB32548,LMFA01020035,LMFA01020036,LMFA01020069,LMFA01020070,LMFA01010053,LMFA07010661,LMFA07010439,LMFA01020159,LMFA01020158,LMFA01020161,LMFA01020160,LMFA01020189,LMFA0…	annotated+fragment
1225	191.02	808.46	negative	Citric acid;Citrate;Isocitric acid;Isocitrate;D-threo-Isocitric acid;(1R,2S)-1-Hydroxypropane-1,2,3-tricarboxylate;Diketogulonic acid;(4R,5S)-4,5,6-Trihydroxy-2,3-dioxohexanoate;diketo-gulonic acid;D-Glucaro-1,4-lactone;2,3-Diketo-L-gulonate;(1R,2R)-Isocitric acid;5-Dehydro-4-deoxy-D-glucarate;2-Dehydro-3-deoxy-D-glucarate;2,5-Didehydro-D-gluconate;Carboxymethyloxysuccinate;(1S,2S)-1-Hydroxypropa…	KRKNYBCHXYNGOX-UHFFFAOYSA-N,KRKNYBCHXYNGOX-UHFFFAOYSA-N,ODBLHEXUDAPZAU-UHFFFAOYSA-N,ODBLHEXUDAPZAU-UHFFFAOYSA-N,ODBLHEXUDAPZAU-ZAFYKAAXSA-N,ODBLHEXUDAPZAU-ZAFYKAAXSA-N,GJQWCDSAOUMKSE-STHAYSLISA-N,GJQWCDSAOUMKSE-STHAYSLISA-N,GJQWCDSAOUMKSE-STHAYSLISA-N,XECPAIJNBXCOBO-MMPJQOAZSA-N,GJQWCDSAOUMKSE-SCQFTWEKSA-N,ODBLHEXUDAPZAU-VVJJHMBFSA-N,QUURPCHWPQNNGL-ZAFYKAAXSA-N,QUURPCHWPQNNGL-OKKQSCSOSA-N,RXMWXEN…	HMDB00094,C00158,HMDB00193,C00311,HMDB01874,C00451,HMDB05971,C04575,LMFA01060195,HMDB41862,HMDB06511,HMDB33717,C00679,C03921,C02780,C03600,C04617	annotated+fragment
1247	327.234	181.49	negative	(Z,Z)-2-Methyl-5-(8,11,14-pentadecatrienyl)-1,3-benzenediol;Retinol acetate;Grifolin;Neogrifolin;Docosahexaenoic acid;(4Z,7Z,10Z,13Z,16Z,19Z)-Docosahexaenoic acid;DHA;6alpha-Methylprogesterone;2alpha-Methylpregn-4-ene-3,20-dione;16beta-Methylpregn-4-ene-3,20-dione;7alpha-Methyl-4-pregnene-3,20-dione;Retinol Acetate/All-trans-retinyl Acetate;10,13,16-Docosatriynoic acid;8,11,14-Docosatriynoic acid…	UKMBKJYRCZVQFL-NKEWZBFXSA-N,QGNJRVVDBSJHIZ-AQDFTDIISA-N,PZHNKNRPGLTZPO-VZRGJMDUSA-N,JWDIUXFSIWOGDP-VZRGJMDUSA-N,MBMBGCFOFBJSGT-KUBAVDMBSA-N,MBMBGCFOFBJSGT-KUBAVDMBSA-N,MBMBGCFOFBJSGT-KUBAVDMBSA-N,GNFABWAPJFOZSF-KTORGGLSSA-N,SGQKAJDGWMDIOH-YJIAGASKSA-N,JYYRDDFNMDZIIP-HQJDTPGISA-N,ZJTSNYHPKIGSEQ-WYVJSDDNSA-N,QGNJRVVDBSJHIZ-QHLGVNSISA-N,QPBINMRNALMRNT-UHFFFAOYSA-N,DSPYHXFXVLHAIZ-UHFFFAOYSA-N,CMTSTCU…	HMDB38908,HMDB35185,HMDB30446,HMDB30053,HMDB02183,C06429,LMFA01030185,C14586,C15116,C15265,C15299,LMPR01090012,LMFA01030685,LMFA01030684,LMFA01030683	annotated+fragment
1302	116.072	611.42	negative	L-Valine;L-Valine;Betaine;Betaine;Vaporole;Amyl nitrite;Amyl Nitrite;N-Methyl-a-aminoisobutyric acid;Norvaline;D-Norvaline;5-Aminopentanoic acid;5-Aminopentanoate;5-amino-pentanoic acid;D-Valine;L-Norvaline;2S-amino-pentanoic acid;4-Methylaminobutyrate;2-Amino-2-methylbutanoate;Valine;2-Amino-3-methylbutanoic acid;4S-aminopentanoic acid;4-amino-pentanoic acid;4R-aminopentanoic acid	KZSNJWFQEVHDMF-BYPYZUCNSA-N,KZSNJWFQEVHDMF-BYPYZUCNSA-N,KWIUHFFTVRNATP-UHFFFAOYSA-N,KWIUHFFTVRNATP-UHFFFAOYSA-N,OWFXIOWLTKNBAP-UHFFFAOYSA-N,OWFXIOWLTKNBAP-UHFFFAOYSA-N,CSDTZUBPSYWZDX-UHFFFAOYSA-N,DLAMVQGYEVKIRE-UHFFFAOYSA-N,SNDPXSYFESPGGJ-SCSAIBSYSA-N,SNDPXSYFESPGGJ-SCSAIBSYSA-N,JJMDCOVWQOJGCB-UHFFFAOYSA-N,JJMDCOVWQOJGCB-UHFFFAOYSA-N,JJMDCOVWQOJGCB-UHFFFAOYSA-N,KZSNJWFQEVHDMF-SCSAIBSYSA-N,SNDPXSY…	HMDB00883,C00183,HMDB00043,C00719,HMDB01382,C07457,HMDB15550,HMDB02141,HMDB13716,C01799,HMDB03355,C00431,LMFA01100040,C06417,C01826,LMFA01100041,C15987,C03571,C16436,LMFA01100046,LMFA01100022,LMFA01100023,LMFA01100021	annotated+fragment
1303	225.1	699.91	negative	Carnosine;Carnosine;Histidinyl-Alanine;Alanyl-Histidine;(6R)-6-(L-Erythro-1,2-Dihydroxypropyl)-5,6,7,8-tetrahydro-4a-hydroxypterin	CQOVPNPJLQNMDC-ZETCQYMHSA-N,CQOVPNPJLQNMDC-ZETCQYMHSA-N,FRJIAZKQGSCKPQ-UHFFFAOYSA-N,XZWXFWBHYRFLEF-UHFFFAOYSA-N,XHZMOKNFPZDZBZ-CNGBTNQNSA-N	HMDB00033,C00386,HMDB28878,HMDB28689,HMDB12482	annotated+fragment
1389	124.992	593.17	negative	Ethyl hydrogen sulfate;2-Hydroxyethanesulfonate;2-Hydroxyethanesulfonate;Dimethyl sulfate	KIWBPDUYBMNFTB-UHFFFAOYSA-N,SUMDYPCJJOFFON-UHFFFAOYSA-N,SUMDYPCJJOFFON-UHFFFAOYSA-N,VAYGXNSJCAHWJZ-UHFFFAOYSA-N	HMDB31233,HMDB03903,C05123,C19177	annotated+fragment
1412	179.056	706.54	negative	Levoinositol;D-chiro-Inositol;Beta-D-Glucose;beta-D-Glucose;D-Fructose;beta-D-Fructose;D-Mannose;D-Mannose;D-Galactose;alpha-D-Galactose;D-Glucose;D-Glucose;Myoinositol;myo-Inositol;3-Deoxyarabinohexonic acid;Scyllitol;Allose;L-Sorbose;alpha-L-Sorbopyranose;Dihydroxyacetone (dimer);Alpha-D-Glucopyranoside;L-Gulose;L-Gulose;L-Galactose;D-Galactose;Glycoprotein-phospho-D-mannose;Fructose-1P;D-Fruct…	CDAISMWEOUEBRE-LKPKBOIGSA-N,CDAISMWEOUEBRE-LKPKBOIGSA-N,WQZGKKKJIJFFOK-VFUOTHLCSA-N,WQZGKKKJIJFFOK-VFUOTHLCSA-N,RFSUNEUAIZKAJO-ARQDHWQXSA-N,RFSUNEUAIZKAJO-ARQDHWQXSA-N,WQZGKKKJIJFFOK-QTVWNMPRSA-N,WQZGKKKJIJFFOK-QTVWNMPRSA-N,WQZGKKKJIJFFOK-PHYPRBDBSA-N,WQZGKKKJIJFFOK-PHYPRBDBSA-N,WQZGKKKJIJFFOK-GASJEMHNSA-N,WQZGKKKJIJFFOK-GASJEMHNSA-N,CDAISMWEOUEBRE-GPIVLXJGSA-N,CDAISMWEOUEBRE-GPIVLXJGSA-N,YGMNHEP…	HMDB34220,C19891,HMDB00516,C00221,HMDB00660,C02336,HMDB00169,C00159,HMDB00143,C00984,HMDB00122,C00031,HMDB00211,C00137,HMDB00346,HMDB06088,HMDB01151,HMDB01266,C08356,HMDB32222,HMDB61922,HMDB12326,C15923,HMDB33704,C00124,HMDB62473,HMDB62538,C10906,HMDB62202,HMDB62170,C00738,HMDB03345,C00267,HMDB03449,C00962,HMDB03418,C06153,C06152,C06465,C06466,C06464,C06467,C06468,C05003,C08351,C00936,C00795,C007…	annotated+fragment
1440	311.169	181.59	negative	N-Undecylbenzenesulfonic acid	UCDCOJNNUVYFKJ-UHFFFAOYSA-N	HMDB32549	annotated+fragment
1501	325.185	403.01	negative	4-Dodecylbenzenesulfonic Acid;2-Dodecylbenzenesulfonic acid	KWXICGTUELOLSQ-UHFFFAOYSA-N,WBIQQQGBSDOWNP-UHFFFAOYSA-N	HMDB59915,HMDB31031	annotated+fragment
1551	243.063	605.92	negative	Pseudouridine;Pseudouridine;Uridine;Uridine;Spongouridine	PTJWIQPHWPFNBW-GBNDHIKLSA-N,PTJWIQPHWPFNBW-GBNDHIKLSA-N,DRTQHJPVMGBUCF-XVFCMESISA-N,DRTQHJPVMGBUCF-XVFCMESISA-N,DRTQHJPVMGBUCF-CCXZUQQUSA-N	HMDB00767,C02067,HMDB00296,C00299,C16745	annotated+fragment
1552	239.115	642.08	negative	Homocarnosine;Homocarnosine;Anserine;beta-Alanyl-N(pi)-methyl-L-histidine;Balenine;N(alpha)-gamma-L-Glutamylhistamine	CCLQKVKJOGVQLU-QMMMGPOBSA-N,CCLQKVKJOGVQLU-QMMMGPOBSA-N,MYYIAHXIVFADCU-QMMMGPOBSA-N,MYYIAHXIVFADCU-QMMMGPOBSA-N,SLRNWACWRVGMKD-QMMMGPOBSA-N,BGNAGOFSEBNIJN-QMMMGPOBSA-N	HMDB00745,C00884,HMDB00194,C01262,HMDB05769,C04138	annotated+fragment
1574	110.025	411.2	negative	2-Acetyloxazole;Pyrrole-2-carboxylic acid;Pyrrole-2-carboxylate;3,4-Dihydroxypyridine;3-Hydroxy-4H-pyrid-4-one;2,5-Dihydroxypyridine;2,6-Dihydroxypyridine	QCDUAXSWPGEYBB-UHFFFAOYSA-N,WRHZVMBBRYBTKZ-UHFFFAOYSA-N,WRHZVMBBRYBTKZ-UHFFFAOYSA-N,ZCUUVWCJGRQCMZ-UHFFFAOYSA-N,ZCUUVWCJGRQCMZ-UHFFFAOYSA-N,CHGPEDOMXOLANF-UHFFFAOYSA-N,WLFXSECCHULRRO-UHFFFAOYSA-N	HMDB38175,HMDB04230,C05942,C02932,C03927,C01059,C03056	annotated+fragment
1631	187.134	202.43	negative	(R)-3-Hydroxydecanoic acid;3R-hydroxy-decanoic acid;cis-p-Menthane-1,7,8-triol;2,6-Dimethyl-7-octene-2,3,6-triol;2-Hexyl-1,3-dioxan-5-ol;2-Hexyl-1,3-dioxolane-4-methanol;(1R,2R,4S)-p-Menthane-1,2,8-triol;xi-5-Hydroxydecanoic acid;5-hydroxy capric acid;(1S,2S,4R,8R)-p-Menthane-1,2,9-triol;3-Hydroxycapric acid;3-hydroxy-decanoic acid;Ethyl (±)-3-hydroxyoctanoate;(1R,2R,4R,8R)-p-Menthane-2,8,9-triol…	FYSSBMZUBSBFJL-SECBINFHSA-N,FYSSBMZUBSBFJL-SECBINFHSA-N,TVWCVYDBLMOUAI-UHFFFAOYSA-N,CNYFGLAROLNGDG-UHFFFAOYSA-N,ZIWLHBBLQRQFSA-UHFFFAOYSA-N,TYRXGKKCQUIWGI-UHFFFAOYSA-N,KANCZQSRUGHECB-UHFFFAOYSA-N,LMHJFKYQYDSOQO-UHFFFAOYSA-N,LMHJFKYQYDSOQO-UHFFFAOYSA-N,JHIDFPUXRICDSW-UHFFFAOYSA-N,FYSSBMZUBSBFJL-UHFFFAOYSA-N,FYSSBMZUBSBFJL-UHFFFAOYSA-N,VGWUJHSTGYCXQQ-UHFFFAOYNA-N,QOYJDVFOAJUXAR-UHFFFAOYSA-N,FYRNCGD…	HMDB10725,LMFA01050245,HMDB34783,HMDB38186,HMDB39668,HMDB39669,HMDB39893,HMDB40329,LMFA01050032,HMDB39470,HMDB02203,LMFA01050153,HMDB41600,HMDB33574,HMDB33640,HMDB33201,LMFA01050156,C18067,LMFA01050370,C02774,LMFA01050033,LMFA07010583,LMFA01050031,LMFA01050029,LMFA01050155,LMFA01050154,LMFA01050248,LMFA01050247,LMFA01050246,LMFA01050244	annotated+fragment
1664	191.02	1189.89	negative	Citric acid;Citrate;Isocitric acid;Isocitrate;D-threo-Isocitric acid;(1R,2S)-1-Hydroxypropane-1,2,3-tricarboxylate;Diketogulonic acid;(4R,5S)-4,5,6-Trihydroxy-2,3-dioxohexanoate;diketo-gulonic acid;D-Glucaro-1,4-lactone;2,3-Diketo-L-gulonate;(1R,2R)-Isocitric acid;5-Dehydro-4-deoxy-D-glucarate;2-Dehydro-3-deoxy-D-glucarate;2,5-Didehydro-D-gluconate;Carboxymethyloxysuccinate;(1S,2S)-1-Hydroxypropa…	KRKNYBCHXYNGOX-UHFFFAOYSA-N,KRKNYBCHXYNGOX-UHFFFAOYSA-N,ODBLHEXUDAPZAU-UHFFFAOYSA-N,ODBLHEXUDAPZAU-UHFFFAOYSA-N,ODBLHEXUDAPZAU-ZAFYKAAXSA-N,ODBLHEXUDAPZAU-ZAFYKAAXSA-N,GJQWCDSAOUMKSE-STHAYSLISA-N,GJQWCDSAOUMKSE-STHAYSLISA-N,GJQWCDSAOUMKSE-STHAYSLISA-N,XECPAIJNBXCOBO-MMPJQOAZSA-N,GJQWCDSAOUMKSE-SCQFTWEKSA-N,ODBLHEXUDAPZAU-VVJJHMBFSA-N,QUURPCHWPQNNGL-ZAFYKAAXSA-N,QUURPCHWPQNNGL-OKKQSCSOSA-N,RXMWXEN…	HMDB00094,C00158,HMDB00193,C00311,HMDB01874,C00451,HMDB05971,C04575,LMFA01060195,HMDB41862,HMDB06511,HMDB33717,C00679,C03921,C02780,C03600,C04617	annotated+fragment
1832	480.311	217.39	negative	LysoPC(15:0);PC(15:0/0:0);LysoPE(0:0/18:0);LysoPE(18:0/0:0);PE(18:0/0:0);PC(14:0/O-1:0);PC(7:0/O-8:0)	RJZVWDTYEWCUAR-JOCHJYFZSA-N,RJZVWDTYEWCUAR-JOCHJYFZSA-N,KIHAGWUUUHJRMS-JOCHJYFZSA-N,BBYWOYAFBUOUFP-JOCHJYFZSA-N,BBYWOYAFBUOUFP-JOCHJYFZSA-N,DTCAUIJNNGBAMH-JOCHJYFZSA-N,NDLORRZUDRJBPC-JOCHJYFZSA-N	HMDB10381,LMGP01050016,HMDB11129,HMDB11130,LMGP02050001,LMGP01080020,LMGP01080029	annotated+fragment
1845	311.169	1489.93	negative	N-Undecylbenzenesulfonic acid	UCDCOJNNUVYFKJ-UHFFFAOYSA-N	HMDB32549	annotated+fragment
1855	452.279	232.55	negative	LysoPE(16:0/0:0);PE(16:0/0:0);LysoPE(0:0/16:0);PC(13:0/0:0)	YVYMBNSKXOXSKW-HXUWFJFHSA-N,YVYMBNSKXOXSKW-HXUWFJFHSA-N,CKPBBEOJHAPPBT-HXUWFJFHSA-N,WNRCJJWBAXNAPE-HXUWFJFHSA-N	HMDB11503,LMGP02050002,HMDB11473,LMGP01050001	annotated+fragment
1859	311.169	1358.91	negative	N-Undecylbenzenesulfonic acid	UCDCOJNNUVYFKJ-UHFFFAOYSA-N	HMDB32549	annotated+fragment
1879	174.041	672.19	negative	N-Acetyl-L-aspartic acid;N-Acetyl-L-aspartate;2-Amino-3-oxoadipate;2-Amino-3-oxoadipate;2-amino-3-oxo-hexanedioic acid;D-N-(Carboxyacetyl)alanine;N-Formyl-L-glutamic acid;N-Formyl-L-glutamate	OTCCIMWXFLJLIA-BYPYZUCNSA-N,OTCCIMWXFLJLIA-BYPYZUCNSA-N,HXWZRYKURKEOSO-UHFFFAOYSA-N,HXWZRYKURKEOSO-UHFFFAOYSA-N,HXWZRYKURKEOSO-UHFFFAOYSA-N,AZKKNWAHCAZDCU-UHFFFAOYSA-N,ADZLWSMFHHHOBV-BYPYZUCNSA-N,ADZLWSMFHHHOBV-BYPYZUCNSA-N	HMDB00812,C01042,HMDB60273,C05520,LMFA01100036,HMDB39163,HMDB03470,C01045	annotated+fragment
697	203.015	735.46	positive	Spermine	PFNFFQXMRSDOHW-UHFFFAOYSA-N	HMDB0001256	annotated+fragment
1307	116.929	1407.27	negative	N-acetylglycine			annotated+fragment
133	207.051	1072.44	positive	(S)-lipoic acid;(R)-lipoic acid;(R)-Lipoic acid;Lipoic acid;Lipoate	AGBQKNBQESQNJD-SSDOTTSWSA-N,AGBQKNBQESQNJD-SSDOTTSWSA-N,AGBQKNBQESQNJD-SSDOTTSWSA-N,AGBQKNBQESQNJD-SSDOTTSWSA-N,AGBQKNBQESQNJD-UHFFFAOYSA-N	HMDB14312,HMDB01451,C16241,LMFA01130001,C00725	annotated+fragment
NOT CONSIDERED FOR FURTHER ANALYSIS DUE TO LACK OF IDENTIFICATION DATA
4	227.125	513.17	positive	3,7-Dimethyl-3-octene-1,2,6,7-tetrol;(1S,2S,4R,8R)-p-Menthane-1,2,8,9-tetrol;(1alpha,2alpha,4betaH,6alpha,8R)-p-Menthane-2,6,8,9-tetrol;(2xi,3xi,6E)-3,7-Dimethyl-6-octene-1,2,3,8-tetrol;(2xi,6xi)-7-Methyl-3-methylene-1,2,6,7-octanetetrol	QJGNMNVVLILWRD-QPJJXVBHSA-N,QEFNQQRVZDFDIJ-UHFFFAOYSA-N,NKYSPMJOKCOMFJ-UHFFFAOYSA-N,WLZNCAXWAFHRLP-XBXARRHUSA-N,GGDOZDCNLKHEMH-UHFFFAOYSA-N	HMDB35133,HMDB39974,HMDB39053,HMDB33642,HMDB33217	annotated
5	249.107	513.08	positive				annotated
6	181.053	513.69	positive	5-Methylthioribose;5-Methylthio-D-ribose	OLVVOVIFTBSBBH-KVTDHHQDSA-N,OLVVOVIFTBSBBH-KVTDHHQDSA-N	HMDB01087,C03089	annotated
7	228.123	513.19	positive	5-Butyltetrahydro-2-oxo-3-furancarboxylic acid;5-(2-Methylpropyl)tetrahydro-2-oxo-3-furancarboxylic acid;cis-2-Carboxycyclohexyl-acetic acid	XCIYLBHMPNYNTF-UHFFFAOYSA-N,ODKYFEYTVOPOOV-UHFFFAOYSA-N,GCGCKIUIBPEAQE-BQBZGAKWSA-N	HMDB30992,HMDB30988,C14112	annotated
8	271.089	512.61	positive				annotated
9	116.067	512.9	positive				annotated
11	105.113	1068.38	positive				annotated
13	327.159	618.16	positive	Gingerenone C;5,5-Diisopropyl-2,2'-dimethylbiphenyl-3,3',4,4'-tetrone;1,2-Dihydrodehydroguaiaretic acid;(+)-Galeon;1-(4-Hydroxy-3-methoxyphenyl)-7-phenyl-3,5-heptanedione;Licarin A;Dehydrodieugenol;Uncinatone;8-(3,3-Dimethylallyl)spatheliachromene;Pulverochromenol;Cyclomillinol;Broussinol;(+)-Acutifolin A;2',4',6'-Trihydroxy-3'-prenyldihydrochalcone;2',6'-Dihydroxy-4'-prenyloxydihydrochalcone	JYHZFCAVESZNKO-HWKANZROSA-N,OTCZINUTVRBSEL-UHFFFAOYSA-N,HKKHLGFWQTXGPF-UHFFFAOYSA-N,QUSSPXNPULRXKG-UHFFFAOYSA-N,NMQRUGZIKWUACB-UHFFFAOYSA-N,ITDOFWOJEDZPCF-FNINDUDTSA-N,KETPSFSOGFKJJY-UHFFFAOYSA-N,IQGPVLVWUUPQMQ-FVINQWEUSA-N,NVMMHCGADVNCFH-UHFFFAOYSA-N,GTKAFJOQXBXVJD-UHFFFAOYSA-N,ANHPMZQXTAKLGG-UHFFFAOYSA-N,PTZNBCJWCJFLPQ-AZUAARDMSA-N,LDQGHYBYTNQNFR-VDGAXYAQSA-N,PFRVXBMLBGFRRU-UHFFFAOYSA-N,ROEMBGX…	HMDB34720,HMDB40762,HMDB36409,HMDB31534,HMDB33710,C10650,C10550,C09976,C09002,C09031,LMPK12080006,LMPK12020005,LMPK12020281,LMPK12120482,LMPK12120484	annotated
14	160.035	618.34	positive				annotated
16	171.076	692.79	positive	Pyrrolidonecarboxylic acid;5-Oxoprolinate;Pyroglutamic acid;Pidolic acid;N-Acryloylglycine;Pyrroline hydroxycarboxylic acid;dimethadione;1-Pyrroline-4-hydroxy-2-carboxylate;1-Pyrroline-4-hydroxy-2-carboxylate;(3R,5S)-1-pyrroline-3-hydroxy-5-carboxylic Acid;L-1-Pyrroline-3-hydroxy-5-carboxylate;N-Nitrosoguvacoline;4-Oxoproline;5-Oxo-D-proline	ODHCTXKNWHHXJC-UHFFFAOYSA-N,ODHCTXKNWHHXJC-UHFFFAOYSA-N,ODHCTXKNWHHXJC-VKHMYHEASA-N,ODHCTXKNWHHXJC-VKHMYHEASA-N,LZCXCXDOGAEFQX-UHFFFAOYSA-N,WFOFKRKDDKGRIK-UHFFFAOYSA-N,JYJFNDQBESEHJQ-UHFFFAOYSA-N,AOMLMYXPXUTBQH-UHFFFAOYSA-N,AOMLMYXPXUTBQH-UHFFFAOYSA-N,WFOFKRKDDKGRIK-DMTCNVIQSA-N,WFOFKRKDDKGRIK-DMTCNVIQSA-N,NXEUEKXJAAVKCT-UHFFFAOYSA-N,HFXAFXVXPMUQCQ-BYPYZUCNSA-N,ODHCTXKNWHHXJC-GSVOUGTGSA-N	HMDB00805,HMDB60262,HMDB00267,C01879,HMDB01843,HMDB01369,HMDB61093,HMDB02234,C04282,HMDB62585,C04281,C19482,C01877,C02237	annotated
17	151.048	693.57	positive	Dihydrothymine;5,6-Dihydrothymine;Squamolone;3-Isoxazolidinone;L-Cyclo(alanylglycyl);pyroglutamine;2-Aminoacrylic acid;Dehydroalanine;2-Oxazolidinone;Aminoacrylate;gamma-Amino-gamma-cyanobutanoate;4-amino-4-cyano-butanoic acid;alpha-Amino-gamma-cyanobutanoate;2-amino-4-cyano-butanoic acid	NBAKTGXDIBVZOO-UHFFFAOYSA-N,NBAKTGXDIBVZOO-UHFFFAOYSA-N,XYVMBSCIEDOIJQ-UHFFFAOYSA-N,QXDOFVVNXBGLKK-UHFFFAOYSA-N,ICCHEGCKVBMSTF-UHFFFAOYSA-N,NPWMTBZSRRLQNJ-UHFFFAOYSA-N,UQBOJOOOTLPNST-UHFFFAOYSA-N,UQBOJOOOTLPNST-UHFFFAOYSA-N,IZXIZTKNFFYFOF-UHFFFAOYSA-N,YTLYLLTVENPWFT-UPHRSURJSA-N,DXWQLTOXWVWMOH-UHFFFAOYSA-N,DXWQLTOXWVWMOH-UHFFFAOYSA-N,VZSTVUJXUYNIOQ-UHFFFAOYSA-N,VZSTVUJXUYNIOQ-UHFFFAOYSA-N	HMDB00079,C00906,HMDB29874,HMDB39426,HMDB31547,HMDB62558,HMDB03609,C02218,C06695,C20253,C05715,LMFA01100037,C05717,LMFA01100038	annotated
18	191.04	691.94	positive				annotated
19	315.127	692.91	positive				annotated
20	337.109	692.92	positive				annotated
21	358.164	693.28	positive	Alosetron	JSWZEAMFRNKZNL-UHFFFAOYSA-N	HMDB15104	annotated
22	402.128	692.46	positive				annotated
23	477.161	693.53	positive	Methotrexate;Methotrexate	FBOZXECLQNJBKD-ZDUSSCGKSA-N,FBOZXECLQNJBKD-ZDUSSCGKSA-N	HMDB14703,C01937	annotated
24	293.145	692.75	positive				annotated
25	225.054	694.1	positive	L-Homocysteic acid;L-Homocysteic acid	VBOQYPQEPHKASR-VKHMYHEASA-N,VBOQYPQEPHKASR-VKHMYHEASA-N	HMDB02205,C16511	annotated
26	496.34	227.48	positive	LysoPC(16:0);PC(16:0/0:0);Rockogenin;23S,25,26-Trihydroxyvitamin D3;Neochlorogenin;3 beta,7 alpha-Dihydroxy-5-cholestenoate;24-Hydroxycalcitriol;calcitetrol;Docosa-4,7,10,13,16-pentaenoyl carnitine;23-Acetoxysoladulcidine;Clupanodonyl carnitine;3alpha,7beta-dihydroxy-5beta-cholest-24-en-26-oic Acid;3alpha,7beta-Dihydroxy-5beta-cholest-24-en-26-oic acid;4-cholesten-7α,12α,24-triol-3-one;7alpha,12a…	ASWBNKHCZGQVJV-HSZRJFAPSA-N,ASWBNKHCZGQVJV-HSZRJFAPSA-N,BQNMOLSYHYSCMS-UHFFFAOYSA-N,GDIBDBUYVICGLY-SAJDXCSNSA-N,PZNPHSFXILSZTM-UHFFFAOYSA-N,GYJSAWZGYQXRBS-BJGNZVHYSA-N,WFZKUWGUJVKMHC-UKBUZQLGSA-N,WFZKUWGUJVKMHC-UKBUZQLGSA-N,KRXOUZZWQXTUIB-IDERWEGCSA-N,HQJSCXYJQVACQR-UHFFFAOYSA-N,AOSDFVDGMYPTHD-NQXOOMTHSA-N,VEEPNZJORQZZNC-FLTYDXKWSA-N,VEEPNZJORQZZNC-FLTYDXKWSA-N,JZKUXZQOULZTIJ-GZQVFMGISA-N,JZKUXZQ…	HMDB10382,LMGP01050018,HMDB33769,HMDB60134,HMDB30702,HMDB12454,HMDB06228,LMST03020686,HMDB06321,HMDB31402,HMDB06496,HMDB62712,LMST04030142,HMDB62399,LMST04030171,HMDB62400,LMST04030158,HMDB62686,LMST03020292,HMDB62211,C17335,C08899,LMST01080010,C18231,C17003,C16494,LMST04030059,LMST04030060,LMST04030132,LMST04030148,LMST04030143,LMST04030105,LMGP01020019,LMGP01050074,LMGP01050113,LMST01010318,LMS…	annotated
27	547.358	221.69	positive				annotated
28	540.366	243.31	positive	Homodolichosterone;(2alpha,3alpha,5alpha,22R,23R)-2,3,22,23-Tetrahydroxy-25-methylergost-24(28)en-6-one;11-acetoxy-3beta,6alpha-dihydroxy-9,11-seco-5alpha-cholest-7-en-9-one. ;1alpha,25-dihydroxy-2beta-(2-hydroxyethoxy)vitamin D3 / 1alpha,25-dihydroxy-2beta-(2-hydroxyethoxy)cholecalciferol;PS(O-20:0/0:0);PG(O-18:0/0:0)	DXUFRIYNOOTWEO-REZTVBANSA-N,HAOQPQZVDMAOKT-UHFFFAOYSA-N,QGNCOSRZVDSGPP-PLBDKLRVSA-N,YKRXLAZFRPNVQD-GLBGDYBGSA-N,ZEPUSHULPSPFJG-RPBOFIJWSA-N,TURMXXBJFWCGKW-BJKOFHAPSA-N	HMDB34079,HMDB39443,LMST01010336,LMST03020440,LMGP03060001,LMGP04060002	annotated
29	519.326	238.34	positive				annotated
31	491.18	646.81	positive				annotated
32	302.074	647.69	positive	1-Guanidino-1-deoxy-scyllo-inositol 4-phosphate	LQSANMIGNWXLNF-CDRYSYESSA-N	C01294	annotated
33	810.6	175.49	positive	PE(24:1(15Z)/15:0);PE(15:0/24:1(15Z));PC(20:3(8Z,11Z,14Z)/18:1(9Z));PC(20:3(8Z,11Z,14Z)/18:1(9Z));PC(20:3(8Z,11Z,14Z)/18:1(11Z));PC(20:3(8Z,11Z,14Z)/18:1(11Z));PC(20:2(11Z,14Z)/18:2(9Z,12Z));PC(20:2(11Z,14Z)/18:2(9Z,12Z));PC(20:1(11Z)/18:3(9Z,12Z,15Z));PC(20:1(11Z)/18:3(9Z,12Z,15Z));PC(20:1(11Z)/18:3(6Z,9Z,12Z));PC(20:1(11Z)/18:3(6Z,9Z,12Z));PC(20:3(5Z,8Z,11Z)/18:1(9Z));PC(20:3(5Z,8Z,11Z)/18:1(9Z…	FLWFZAGAZMHZQM-IVWGLPAOSA-N,BKEXQZFCWMPQBK-IVWGLPAOSA-N,SLKDYSINLYWLQQ-IGMUWBMCSA-N,SLKDYSINLYWLQQ-IGMUWBMCSA-N,QFSNCHKAROIETO-SSTUGHORSA-N,QFSNCHKAROIETO-SSTUGHORSA-N,ZPAYLLVKQCNXOK-JEHIXBSSSA-N,ZPAYLLVKQCNXOK-JEHIXBSSSA-N,NOWQIXJSMOBJLS-LMJTUUMUSA-N,NOWQIXJSMOBJLS-LMJTUUMUSA-N,FHOBLZOUZRDCHR-VSYNYFESSA-N,FHOBLZOUZRDCHR-VSYNYFESSA-N,PUTMVZMHYSWRJX-PAQAJSBVSA-N,PUTMVZMHYSWRJX-PAQAJSBVSA-N,PIOANQA…	HMDB09747,HMDB08915,HMDB08401,LMGP01011878,HMDB08400,LMGP01012206,HMDB08336,LMGP01011848,HMDB08305,LMGP01011820,HMDB08304,LMGP01011819,HMDB08368,LMGP01012198,HMDB08367,LMGP01012197,HMDB08526,LMGP01011980,HMDB08431,LMGP01011907,HMDB08464,HMDB08626,LMGP01012072,HMDB08558,LMGP01012218,HMDB08010,LMGP01011488,HMDB08049,LMGP01012144,HMDB08048,LMGP01010802,HMDB08038,LMGP01012143,LMGP01010761,HMDB08037,L…	annotated
34	812.61	176.21	positive				annotated
36	162.05	610.04	positive				annotated
37	786.6	176.9	positive	PC(18:1(9Z)/18:1(9Z)) ;DG(22:1n9/0:0/22:6n3);DG(22:2n6/0:0/22:5n6);DG(22:2n6/0:0/22:5n3);PC(20:2(11Z,14Z)/16:0);PC(20:2(11Z,14Z)/16:0);PC(22:1(13Z)/14:1(9Z));PC(22:1(13Z)/14:1(9Z));PC(22:2(13Z,16Z)/14:0);PC(22:2(13Z,16Z)/14:0);PC(16:1(9Z)/20:1(11Z));PC(16:1(9Z)/20:1(11Z));PC(18:0/18:2(9Z,12Z));PC(18:0/18:2(9Z,12Z));PC(18:1(11Z)/18:1(9Z));PC(18:1(11Z)/18:1(9Z));PC(18:1(11Z)/18:1(11Z));PC(18:1(11Z)…	SNKAWJBJQDLSFF-YEUCEMRASA-N,HDSRFVNGRONZRB-SMZPACEQSA-N,XNVMOKIGBVYLEC-QOFWSNICSA-N,RWDUUCQUZXPLEG-BHKPNDMTSA-N,JCABAGPMEUGRDK-UXSLIEDSSA-N,JCABAGPMEUGRDK-UXSLIEDSSA-N,CYQUGAJGPGKDFF-MHJIJCEHSA-N,CYQUGAJGPGKDFF-MHJIJCEHSA-N,POKOLAWNECNRHW-JHHJWKSXSA-N,POKOLAWNECNRHW-JHHJWKSXSA-N,RPEHVLWFOYUNMD-NPCYKUJHSA-N,RPEHVLWFOYUNMD-NPCYKUJHSA-N,FORFDCPQKJHEBF-VPUSDGANSA-N,FORFDCPQKJHEBF-VPUSDGANSA-N,FOECFSI…	HMDB00593,HMDB56266,HMDB56344,HMDB56349,HMDB08331,LMGP01011841,HMDB08559,LMGP01012219,HMDB08590,LMGP01012037,HMDB08011,LMGP01011489,HMDB08039,LMGP01010768,HMDB08071,LMGP01012148,HMDB08070,LMGP01010841,HMDB08135,LMGP01010935,HMDB08103,LMGP01012163,HMDB08299,LMGP01011812,HMDB62690,LMGP01012164,LMGP01010890,HMDB07920,LMGP01012133,HMDB07979,LMGP01011469,HMDB07643,LMGL02010297,HMDB07671,LMGL02010299,H…	annotated
38	788.613	177.39	positive				annotated
40	176.066	542.55	positive				annotated
42	192.024	671.38	positive				annotated
43	361.059	671.41	positive	Flazine methyl ether	DTVVELLZKPXBHH-UHFFFAOYSA-N	HMDB33457	annotated
45	219.083	1183.4	positive				annotated
46	386.207	1182.62	positive	Formoterol;Formoterol;Arformoterol	BPZSYCZIITTYBL-UHFFFAOYSA-N,BPZSYCZIITTYBL-UHFFFAOYSA-N,BPZSYCZIITTYBL-YJYMSZOUSA-N	HMDB15118,C07805,HMDB15399	annotated
47	259.075	1182.9	positive	Tyramine-O-sulfate;Northienamycin	DYDUXGMDSXJQFT-UHFFFAOYSA-N,CORBMZCTOZNVHZ-PHDIDXHHSA-N	HMDB06409,C17369	annotated
48	179.09	1184.92	positive				annotated
49	241.065	1183.56	positive	Bentazone;S 1319	ZOMSMJKLGFBRBS-UHFFFAOYSA-N,AWWPNKWNJLNEKN-UHFFFAOYSA-N	C10965,C16880	annotated
50	325.047	1183.06	positive	(R)-Pabulenol;2-(2,4-Dihydroxyphenyl)-5,6-dimethoxybenzofuran;2',4'-Dihydroxy-5,6-dimethoxy-2-phenylbenzofuran;3,4-Dihydroxy-9-methoxypterocarpan;4-Hydroxymedicarpin;6alpha-Hydroxyisomedicarpin;6a-Hydroxyisomedicarpin;6alpha-Hydroxymedicarpin;6a-Hydroxymedicarpin;6-Chlorocatechin;(-)-5,7-Dihydroxy-3-(4-hydroxybenzyl)-4-chromanone;Moracin B;Asperxanthone;3,4-Dihydro-8-hydroxy-3-(3-hydroxy-4-methox…	BVMOMQJYQYBMKL-UHFFFAOYSA-N,TTWXNRBRBJPLQH-UHFFFAOYSA-N,TTWXNRBRBJPLQH-UHFFFAOYSA-N,YRFDJOAWSXSLMG-UHFFFAOYSA-N,YRFDJOAWSXSLMG-UHFFFAOYSA-N,MENGTHFLVHDIFW-UHFFFAOYSA-N,MENGTHFLVHDIFW-UHFFFAOYSA-N,SXKBOSYKWYQHMV-UHFFFAOYSA-N,SXKBOSYKWYQHMV-UHFFFAOYSA-N,BHTBHJNGFQRAJI-UHFFFAOYSA-N,FIASLUPJXGTCKM-UHFFFAOYSA-N,GOUSNRMGQRTROZ-UHFFFAOYSA-N,ARXPDHLVDOYIPX-UHFFFAOYSA-N,PBILBHLAPJTJOT-UHFFFAOYSA-N,YGHJHKY…	HMDB34438,HMDB34011,LMPK12160043,HMDB34012,LMPK12070074,HMDB34114,LMPK12070132,HMDB34115,LMPK12070131,HMDB38283,HMDB38448,HMDB30793,HMDB30852,HMDB30807,HMDB29870,LMPK12050449,HMDB29527,LMPK12070077,HMDB30622,HMDB30090,C09833,LMPK12140571,HMDB41726,HMDB31620,LMPK12050462,HMDB31420,HMDB33309,HMDB33291,LMPK12070056,HMDB37320,LMPK12120434,HMDB37322,LMPK12140611,HMDB37489,LMPK12140661,HMDB62550,C05334…	annotated
51	808.585	175.6	positive	PC(18:1(9Z)/18:1(9Z)) ;PC(20:3(8Z,11Z,14Z)/18:2(9Z,12Z));PC(20:3(8Z,11Z,14Z)/18:2(9Z,12Z));PC(20:2(11Z,14Z)/18:3(9Z,12Z,15Z));PC(20:2(11Z,14Z)/18:3(9Z,12Z,15Z));PC(20:2(11Z,14Z)/18:3(6Z,9Z,12Z));PC(20:2(11Z,14Z)/18:3(6Z,9Z,12Z));PC(20:2(11Z,14Z)/16:0);PC(20:2(11Z,14Z)/16:0);PC(20:1(11Z)/18:4(6Z,9Z,12Z,15Z));PC(20:1(11Z)/18:4(6Z,9Z,12Z,15Z));PC(20:3(5Z,8Z,11Z)/18:2(9Z,12Z));PC(20:3(5Z,8Z,11Z)/18:2…	SNKAWJBJQDLSFF-YEUCEMRASA-N,SUACBSWYGWBPFC-GPUJSUHJSA-N,SUACBSWYGWBPFC-GPUJSUHJSA-N,ZWBUMNLEWHYPRH-HTEBOPLQSA-N,ZWBUMNLEWHYPRH-HTEBOPLQSA-N,WTLVSDIWQGLEAN-MFMUPFOOSA-N,WTLVSDIWQGLEAN-MFMUPFOOSA-N,JCABAGPMEUGRDK-UXSLIEDSSA-N,JCABAGPMEUGRDK-UXSLIEDSSA-N,YDPVXGLBOPTMBY-SNMLGIRPSA-N,YDPVXGLBOPTMBY-SNMLGIRPSA-N,SKQBFCOATFWTGJ-GGVIMJHGSA-N,SKQBFCOATFWTGJ-GGVIMJHGSA-N,PJAVLQZDHFXHPI-IHBLHBMHSA-N,PJAVLQZ…	HMDB00593,HMDB08402,LMGP01011879,HMDB08338,LMGP01011850,HMDB08337,LMGP01011849,HMDB08331,LMGP01011841,HMDB08306,LMGP01011821,HMDB08369,LMGP01012199,HMDB08433,LMGP01011908,HMDB08432,LMGP01012208,HMDB08497,LMGP01011937,HMDB08466,HMDB08465,LMGP01012211,HMDB08659,HMDB08627,LMGP01012073,HMDB08559,LMGP01012219,HMDB08590,LMGP01012037,HMDB08692,HMDB08011,LMGP01011489,HMDB08050,LMGP01010805,HMDB08039,LMGP…	annotated
52	820.621	174.45	positive	PC(P-18:1(11Z)/20:1(11Z));PC(P-18:1(11Z)/22:4(7Z,10Z,13Z,16Z));PC(P-18:0/20:2(11Z,14Z));PC(P-18:0/22:5(7Z,10Z,13Z,16Z,19Z));PC(P-18:0/22:5(4Z,7Z,10Z,13Z,16Z));PC(P-16:0/22:2(13Z,16Z));PC(P-18:1(9Z)/20:1(11Z));PC(P-18:1(9Z)/22:4(7Z,10Z,13Z,16Z));PC(20:1(11Z)/P-18:1(9Z));PC(20:1(11Z)/P-18:1(11Z));PC(20:2(11Z,14Z)/P-18:0);PC(22:2(13Z,16Z)/P-16:0);PC(22:4(7Z,10Z,13Z,16Z)/P-18:1(9Z));PC(22:4(7Z,10Z,13…	ZNEQNSFFFRUHCV-LUDJTAFBSA-N,KUHMJRMPHBRAMY-DDURNVNNSA-N,HAUOVKKYZIZSBI-RIFWRQLLSA-N,NTKLXMCMSZIFBX-LXZOKQGKSA-N,DIXCRWPGXRCKNG-SOTCHDEZSA-N,JTGWLDIBNOVBAO-RIFWRQLLSA-N,VXNFJZDUQIFCMO-WCXGAVHKSA-N,XIXCTNRTCFJCTP-QFXLUXAUSA-N,CRLRRUDVEGPSAN-WRPVVQBASA-N,GPIWPHYJALFISW-ROVYERRASA-N,RJILJBISCAHOKR-RIFWRQLLSA-N,OSDASXIAONDOLJ-RIFWRQLLSA-N,JZDUVQDJNGETJN-ZHSBWYKVSA-N,IWLBPHJZJWTKKU-DDURNVNNSA-N,KHICPJO…	HMDB11282,HMDB11292,HMDB11250,HMDB11261,HMDB11260,HMDB11225,HMDB11315,HMDB11325,HMDB08327,HMDB08326,HMDB08358,HMDB08619,HMDB08655,HMDB08654,HMDB08719,HMDB08686,HMDB13422,LMGP01020110,HMDB13439,LMGP01020229,HMDB13440,LMGP01020230,LMGP01090059,LMGP01020211,LMGP01030044,LMGP01030087,LMGP01030066,LMGP01030098	annotated
53	758.569	200.93	positive	PE-NMe(18:1(9Z)/18:1(9Z));PE-NMe(18:1(9Z)/18:1(9Z));PE(22:2(13Z,16Z)/15:0);PE(22:2(13Z,16Z)/15:0);PE(15:0/22:2(13Z,16Z));PE(15:0/22:2(13Z,16Z));DG(20:3n9/0:0/22:4n6);DG(20:1n9/0:0/22:6n3);DG(20:2(11Z,14Z)/22:5(7Z,10Z,13Z,16Z,19Z)/0:0);DG(20:2(11Z,14Z)/22:5(7Z,10Z,13Z,16Z,19Z)/0:0)[iso2];DG(20:2(11Z,14Z)/22:5(4Z,7Z,10Z,13Z,16Z)/0:0);DG(20:1(11Z)/22:6(4Z,7Z,10Z,13Z,16Z,19Z)/0:0);DG(20:1(11Z)/22:6(4…	LPXFOQGBESUDAX-NLEYBKGJSA-N,LPXFOQGBESUDAX-NLEYBKGJSA-N,KXVQBSORIXQSRP-UQZFHPPLSA-N,KXVQBSORIXQSRP-UQZFHPPLSA-N,ZHZTYDTVUSPVLX-UQZFHPPLSA-N,ZHZTYDTVUSPVLX-UQZFHPPLSA-N,YPPVKMCWNOTHQA-KGNRGHNXSA-N,KJMQVHBAQZZQIE-LJHHLTENSA-N,PHEAPUPNQBRDGI-ZUOQLFCRSA-N,PHEAPUPNQBRDGI-ZUOQLFCRSA-N,DUHDCLLOYPIOGP-NACBIEJTSA-N,DRIFQOGOCCKIPC-SEGWQOHBSA-N,DRIFQOGOCCKIPC-SEGWQOHBSA-N,IFKJKLZCVKHINU-NUTJIUMRSA-N,UFQWVBN…	HMDB10565,LMGP02010338,HMDB09549,LMGP02011075,HMDB08909,LMGP02010471,HMDB56243,HMDB56233,HMDB07439,LMGL02010263,HMDB07438,HMDB07411,LMGL02010264,HMDB56348,HMDB56324,HMDB08328,LMGP01011837,HMDB08005,LMGP01010688,HMDB08004,LMGP01010687,HMDB08068,LMGP01012147,HMDB08133,LMGP01010932,HMDB08101,LMGP01010887,HMDB08296,LMGP01011808,HMDB07912,LMGP01011398,HMDB07973,LMGP01010594,HMDB07466,HMDB07495,LMGL020…	annotated
57	220.067	720.45	positive				annotated
58	345.082	722.79	positive	Theogallin;Bluensidine 6-phosphate;Theogallin;Flufenamic acid;Cyanofenphos	LDPLFHGGZNSKDS-UHFFFAOYSA-N,YIKQEDKIDOHFKU-NCGNNJKGSA-N,LDPLFHGGZNSKDS-FTBFGRRBSA-N,LPEPZBJOKDYZAD-UHFFFAOYSA-N,LRNJHZNPJSPMGK-UHFFFAOYSA-N	HMDB39287,C17572,C10834,C13038,C18973	annotated
59	200.103	719.59	positive	gamma-Glutamyl-beta-aminopropiononitrile;gamma-Glutamyl-beta-aminopropiononitrile;1-(Hydroxymethyl)-5,5-dimethyl-2,4-imidazolidinedione;4-Methylene-L-glutamine;5-Hydroxyectoine	VQPVVWAFTIFKDD-LURJTMIESA-N,VQPVVWAFTIFKDD-LURJTMIESA-N,SIQZJFKTROUNPI-UHFFFAOYSA-N,CEVQXWMPODOBRM-BYPYZUCNSA-N,KIIBBJKLKFTNQO-WHFBIAKZSA-N	HMDB60477,C06114,HMDB31670,C01109,C16432	annotated
61	76.0757	544.21	positive	Trimethylamine N-oxide;Trimethylamine N-oxide;1-Amino-propan-2-ol;1-Aminopropan-2-ol;(R)-1-Aminopropan-2-ol	UYPYRKYUKCHHIB-UHFFFAOYSA-N,UYPYRKYUKCHHIB-UHFFFAOYSA-N,HXKKHQJGJAFBHI-UHFFFAOYSA-N,HXKKHQJGJAFBHI-UHFFFAOYSA-N,HXKKHQJGJAFBHI-GSVOUGTGSA-N	HMDB00925,C01104,HMDB12136,C05771,C03194	annotated
62	128.953	891.92	positive				annotated
63	234.918	890.11	positive				annotated
64	168.946	892.52	positive				annotated
65	274.91	872.2	positive				annotated
66	318.9	877.58	positive				annotated
67	318.9	877.87	positive				annotated
68	208.939	891.15	positive				annotated
69	296.918	892.27	positive				annotated
70	252.928	891.58	positive				annotated
71	380.9	877.13	positive				annotated
72	212.936	891.77	positive				annotated
73	274.936	890.95	positive				annotated
74	358.918	899.16	positive	Folpet;Folpet	HKIOYBQGHSTUDB-UHFFFAOYSA-N,HKIOYBQGHSTUDB-UHFFFAOYSA-N	HMDB31792,C18860	annotated
75	358.918	894.28	positive	Folpet;Folpet	HKIOYBQGHSTUDB-UHFFFAOYSA-N,HKIOYBQGHSTUDB-UHFFFAOYSA-N	HMDB31792,C18860	annotated
76	358.918	901.02	positive	Folpet;Folpet	HKIOYBQGHSTUDB-UHFFFAOYSA-N,HKIOYBQGHSTUDB-UHFFFAOYSA-N	HMDB31792,C18860	annotated
78	210.05	519.18	positive				annotated
79	190.086	519.67	positive	trans-Cinnamic acid;Cinnamic acid;trans-Cinnamate;Cinnamic acid;Phensuximide;Phensuximide;1-Phenyl-1,2-propanedione;Pyruvophenone;(E)-3-(4-Hydroxyphenyl)-2-propenal;4-Hydroxycinnamyl aldehyde;Indole-3-methyl acetate;3,4-Dihydro-2H-1-benzopyran-2-one;Dihydrocoumarin;3-Indolepropionic acid;(E)-3-(2-Hydroxyphenyl)-2-propenal;Di-2-furanylmethane;3-Isochromanone;3-Hydroxy-1-indanone;6,7-Dimethoxyisoqu…	WBYWAXJHAXSJNI-VOTSOKGWSA-N,WBYWAXJHAXSJNI-VOTSOKGWSA-N,WBYWAXJHAXSJNI-VOTSOKGWSA-N,WBYWAXJHAXSJNI-SREVYHEPSA-N,WLWFNJKHKGIJNW-UHFFFAOYSA-N,WLWFNJKHKGIJNW-UHFFFAOYSA-N,BVQVLAIMHVDZEL-UHFFFAOYSA-N,BVQVLAIMHVDZEL-UHFFFAOYSA-N,CJXMVKYNVIGQBS-OWOJBTEDSA-N,CJXMVKYNVIGQBS-OWOJBTEDSA-N,KTHADMDGDNYQRX-UHFFFAOYSA-N,VMUXSMXIQBNMGZ-UHFFFAOYSA-N,VMUXSMXIQBNMGZ-UHFFFAOYSA-N,GOLXRNDWAUTYKT-UHFFFAOYSA-N,BSDNZCQ…	HMDB00930,C10438,C00423,HMDB00567,HMDB14970,C07437,HMDB35243,C17268,HMDB40986,C05608,HMDB29738,HMDB36626,C02274,HMDB02302,HMDB31725,HMDB32947,C07728,C07720,C09348,C12345,C20635	annotated
80	760.584	177.72	positive	PE(22:1(13Z)/15:0);PE(15:0/22:1(13Z));DG(20:0/0:0/22:6n3);DG(22:1n9/0:0/20:5n3);DG(20:1n9/0:0/22:5n6);DG(20:1n9/0:0/22:5n3);DG(20:1(11Z)/22:5(4Z,7Z,10Z,13Z,16Z)/0:0);DG(20:2(11Z,14Z)/22:4(7Z,10Z,13Z,16Z)/0:0);DG(20:2(11Z,14Z)/22:4(7Z,10Z,13Z,16Z)/0:0)[iso2];DG(20:1(11Z)/22:5(7Z,10Z,13Z,16Z,19Z)/0:0);DG(20:1(11Z)/22:5(7Z,10Z,13Z,16Z,19Z)/0:0)[iso2];DG(20:0/22:6(4Z,7Z,10Z,13Z,16Z,19Z)/0:0);DG(20:0/…	REDKBACMQCHVMH-LQOXNGKESA-N,MUWFEEOSXPAQIY-LQOXNGKESA-N,QPSNLPWVYBNPJW-ZVJYVBFZSA-N,UCLBTKIUEYXHID-BPVPNIAOSA-N,YXUJFYIEHNCMBL-WJEQYBRCSA-N,GPQVDPPUJOKHPS-QSOAFSPRSA-N,IXQXJHUJJUMUKV-VEVSMCONSA-N,PZPBNNFYTRYMLV-UZYSKLKTSA-N,PZPBNNFYTRYMLV-UZYSKLKTSA-N,TWCMTRCNZDNRCJ-VLFCHZRNSA-N,TWCMTRCNZDNRCJ-VLFCHZRNSA-N,WKXRCUYDMVQYFL-PZJJUGDGSA-N,WKXRCUYDMVQYFL-PZJJUGDGSA-N,NLBIPSBIDPZBDK-TXXVBLCZSA-N,BLLMMBH…	HMDB09516,HMDB08908,HMDB56086,HMDB56264,HMDB56227,HMDB56232,HMDB07409,HMDB07437,LMGL02010255,HMDB07410,LMGL02010256,HMDB07382,LMGL02010257,HMDB56347,HMDB56333,HMDB08003,LMGP01011483,HMDB08035,LMGP01010744,HMDB08067,LMGP01012146,HMDB08100,LMGP01010884,HMDB08295,LMGP01011807,HMDB08263,LMGP01011787,HMDB07911,LMGP01011397,HMDB07972,LMGP01010005,HMDB07971,LMGP01010576,HMDB07523,LMGL02010261,HMDB07552,…	annotated
81	789.619	177.67	positive				annotated
82	763.596	177.87	positive				annotated
84	164.029	681.56	positive	ETF	RHQDFWAXVIIEBN-UHFFFAOYSA-N	HMDB59596	annotated
85	305.07	681.37	positive	(S)-Pterosin K	PIZARWYEACWLJN-UHFFFAOYSA-N	HMDB36602	annotated
86	834.6	174.45	positive	PC(20:3(8Z,11Z,14Z)/20:3(8Z,11Z,14Z));PC(20:3(8Z,11Z,14Z)/20:3(8Z,11Z,14Z));PC(20:3(8Z,11Z,14Z)/20:3(5Z,8Z,11Z));PC(20:2(11Z,14Z)/18:1(9Z));PC(20:2(11Z,14Z)/18:1(9Z));PC(20:2(11Z,14Z)/18:1(11Z));PC(20:2(11Z,14Z)/18:1(11Z));PC(20:1(11Z)/20:5(5Z,8Z,11Z,14Z,17Z));PC(20:1(11Z)/20:5(5Z,8Z,11Z,14Z,17Z));PC(20:1(11Z)/18:2(9Z,12Z));PC(20:1(11Z)/18:2(9Z,12Z));PC(20:3(5Z,8Z,11Z)/20:3(8Z,11Z,14Z));PC(20:3(5…	UCQTXWKYRXXLSS-BLDRONNASA-N,UCQTXWKYRXXLSS-BLDRONNASA-N,STJMRHKIQNWSPV-HGWYWTLDSA-N,YULWBFNKMAKVNZ-UETRTARBSA-N,YULWBFNKMAKVNZ-UETRTARBSA-N,KNNHXKQRTYEWCA-HYYWERRFSA-N,KNNHXKQRTYEWCA-HYYWERRFSA-N,PQDQSVDTILKDMN-DBQSUDOFSA-N,PQDQSVDTILKDMN-DBQSUDOFSA-N,KJDCENXZHMAYTN-VHWCKNCUSA-N,KJDCENXZHMAYTN-VHWCKNCUSA-N,JHMWTEQGLBMSLG-DMHZMEFUSA-N,ZITMTGXPTAXDMQ-LGFSYLBFSA-N,ZQCXMBYHCICNPX-FIAOWNBRSA-N,ZQCXMBY…	HMDB08409,LMGP01011888,HMDB08408,HMDB08335,LMGP01011847,HMDB08334,LMGP01012190,HMDB08314,LMGP01011828,HMDB08303,LMGP01011818,HMDB08377,HMDB08376,HMDB08366,LMGP01012196,HMDB08346,HMDB08345,LMGP01011858,HMDB08399,LMGP01011877,HMDB08505,LMGP01011945,HMDB08440,LMGP01011917,HMDB08473,HMDB08601,LMGP01012051,HMDB08631,LMGP01012079,HMDB08594,LMGP01012042,HMDB08727,LMGP01012107,HMDB08696,HMDB08695,HMDB086…	annotated
87	188.071	596.34	positive	Indoleacrylic acid;Coumarin;Coumarin;Phenylpropiolic acid;2-Benzofurancarboxaldehyde;Chromone	SXOUIMVOMIGLHO-AATRIKPKSA-N,ZYGHJZDHTFUPRJ-UHFFFAOYSA-N,ZYGHJZDHTFUPRJ-UHFFFAOYSA-N,XNERWVPQCYSMLC-UHFFFAOYSA-N,ADDZHRRCUWNSCS-UHFFFAOYSA-N,OTAFHZMPRISVEM-UHFFFAOYSA-N	HMDB00734,HMDB01218,C05851,HMDB02359,HMDB33183,HMDB32938	annotated
88	249.061	597.18	positive				annotated
89	416.185	597.29	positive	Naltriben;4'-Hydroxy-4-(4-hydroxystyryl)-7-methoxyflavan	ZHVWWEYETMPAMX-IFKAHUTRSA-N,RDUYMQQGTUMXQZ-FBHACNSLSA-N	C20166,LMPK12020228	annotated
90	460.149	597.13	positive				annotated
91	289.054	598	positive	Furazolidone;Furazolidone;N-Desalkyl flurazepam;Monoglyceride citrate;Dinitolmide;5'-Oxoinosine	PLHJDBGFXBMTGZ-WEVVVXLNSA-N,PLHJDBGFXBMTGZ-WEVVVXLNSA-N,UVCOILFBWYKHHB-UHFFFAOYSA-N,VQENOYXMFIFHCY-UHFFFAOYSA-N,ZEFNOZRLAWVAQF-UHFFFAOYSA-N,UXDAQDIRNNXQHZ-KQYNXXCUSA-N	HMDB14752,C07999,HMDB61161,HMDB32437,HMDB32558,C01993	annotated
92	834.6	180.2	positive	PC(20:3(8Z,11Z,14Z)/20:3(8Z,11Z,14Z));PC(20:3(8Z,11Z,14Z)/20:3(8Z,11Z,14Z));PC(20:3(8Z,11Z,14Z)/20:3(5Z,8Z,11Z));PC(20:2(11Z,14Z)/18:1(9Z));PC(20:2(11Z,14Z)/18:1(9Z));PC(20:2(11Z,14Z)/18:1(11Z));PC(20:2(11Z,14Z)/18:1(11Z));PC(20:1(11Z)/20:5(5Z,8Z,11Z,14Z,17Z));PC(20:1(11Z)/20:5(5Z,8Z,11Z,14Z,17Z));PC(20:1(11Z)/18:2(9Z,12Z));PC(20:1(11Z)/18:2(9Z,12Z));PC(20:3(5Z,8Z,11Z)/20:3(8Z,11Z,14Z));PC(20:3(5…	UCQTXWKYRXXLSS-BLDRONNASA-N,UCQTXWKYRXXLSS-BLDRONNASA-N,STJMRHKIQNWSPV-HGWYWTLDSA-N,YULWBFNKMAKVNZ-UETRTARBSA-N,YULWBFNKMAKVNZ-UETRTARBSA-N,KNNHXKQRTYEWCA-HYYWERRFSA-N,KNNHXKQRTYEWCA-HYYWERRFSA-N,PQDQSVDTILKDMN-DBQSUDOFSA-N,PQDQSVDTILKDMN-DBQSUDOFSA-N,KJDCENXZHMAYTN-VHWCKNCUSA-N,KJDCENXZHMAYTN-VHWCKNCUSA-N,JHMWTEQGLBMSLG-DMHZMEFUSA-N,ZITMTGXPTAXDMQ-LGFSYLBFSA-N,ZQCXMBYHCICNPX-FIAOWNBRSA-N,ZQCXMBY…	HMDB08409,LMGP01011888,HMDB08408,HMDB08335,LMGP01011847,HMDB08334,LMGP01012190,HMDB08314,LMGP01011828,HMDB08303,LMGP01011818,HMDB08377,HMDB08376,HMDB08366,LMGP01012196,HMDB08346,HMDB08345,LMGP01011858,HMDB08399,LMGP01011877,HMDB08505,LMGP01011945,HMDB08440,LMGP01011917,HMDB08473,HMDB08601,LMGP01012051,HMDB08631,LMGP01012079,HMDB08594,LMGP01012042,HMDB08727,LMGP01012107,HMDB08696,HMDB08695,HMDB086…	annotated
93	128.953	796.54	positive				annotated
94	784.583	176.27	positive	PE(22:0/15:0);PE(22:0/15:0);PE(15:0/22:0);PE(15:0/22:0);DG(22:4n6/0:0/22:4n6);DG(22:2n6/0:0/22:6n3);PC(20:2(11Z,14Z)/16:1(9Z));PC(20:2(11Z,14Z)/16:1(9Z));PC(20:3(5Z,8Z,11Z)/16:0);PC(20:3(5Z,8Z,11Z)/16:0);PC(20:3(8Z,11Z,14Z)/16:0);PC(20:3(8Z,11Z,14Z)/16:0);PC(22:2(13Z,16Z)/14:1(9Z));PC(22:2(13Z,16Z)/14:1(9Z));PC(16:1(9Z)/20:2(11Z,14Z));PC(16:1(9Z)/20:2(11Z,14Z));PC(18:0/18:3(9Z,12Z,15Z));PC(18:0/1…	OHUXILVCUSQMMW-RRHRGVEJSA-N,OHUXILVCUSQMMW-RRHRGVEJSA-N,IXKGMCOCPZEZER-RRHRGVEJSA-N,IXKGMCOCPZEZER-RRHRGVEJSA-N,HNMOVOPMCRNSLJ-XCHUKFSYSA-N,WWEQBIYMZCTHIZ-XHUQOTJLSA-N,VPDVXUMWNZFISL-ZAEMQJNLSA-N,VPDVXUMWNZFISL-ZAEMQJNLSA-N,LLSOYDYFSWVKOU-ZOVMTBBQSA-N,LLSOYDYFSWVKOU-ZOVMTBBQSA-N,YKSVDDIMSQYNID-YYQUKWHJSA-N,YKSVDDIMSQYNID-YYQUKWHJSA-N,AHJIOIOFNHUXKJ-GXAHKNHCSA-N,AHJIOIOFNHUXKJ-GXAHKNHCSA-N,IIGHFID…	HMDB09483,LMGP02011017,HMDB08907,LMGP02010469,HMDB56351,HMDB56350,HMDB08332,LMGP01011842,HMDB08364,LMGP01012194,HMDB08397,LMGP01011872,HMDB08591,LMGP01012038,HMDB08012,LMGP01011490,HMDB08041,LMGP01011589,HMDB08040,LMGP01011588,HMDB08034,LMGP01010742,HMDB08072,LMGP01012149,HMDB08137,LMGP01011624,HMDB08136,LMGP01012168,HMDB08105,LMGP01010895,HMDB08168,LMGP01011651,HMDB08201,LMGP01011682,HMDB08262,L…	annotated
95	128.953	651.12	positive				annotated
96	124.087	413.57	positive	Fomepizole;Fomepizole;4-Methylimidazole;2-Methylimidazole	RIKMMFOAQPJVMX-UHFFFAOYSA-N,RIKMMFOAQPJVMX-UHFFFAOYSA-N,XLSZMDLNRCVEIJ-UHFFFAOYSA-N,LXBGSDVWAMZHDD-UHFFFAOYSA-N	HMDB15344,C07837,C19262,C19261	annotated
97	187.108	413.5	positive	N-Butyrylglycine;Isobutyrylglycine;Alanyl-Proline;(S)-2-amino-6-oxohexanoate;L-2-Aminoadipate 6-semialdehyde;4-Acetamidobutanoate;4-Acetamidobutanoic acid;4-Acetamidobutanoate;Allysine;Methyl aminolevulinate;L-cis-4-(Hydroxymethyl)-2-pyrrolidinecarboxylic acid;L-trans-5-Hydroxy-2-piperidinecarboxylic acid;Prolyl-Alanine;(S)-5-Amino-3-oxohexanoate;(S)-5-Amino-3-oxohexanoic acid;3-oxo-5S-amino-hexa…	WPSSBBPLVMTKRN-UHFFFAOYSA-N,DCICDMMXFIELDF-UHFFFAOYSA-N,WPWUFUBLGADILS-UHFFFAOYSA-N,GFXYTQPNNXGICT-YFKPBYRVSA-N,GFXYTQPNNXGICT-YFKPBYRVSA-N,UZTFMUBKZQVKLK-UHFFFAOYSA-N,UZTFMUBKZQVKLK-UHFFFAOYSA-N,UZTFMUBKZQVKLK-UHFFFAOYSA-N,GFXYTQPNNXGICT-UHFFFAOYSA-N,YUUAYBAIHCDHHD-UHFFFAOYSA-N,CISMGNUPDUKNQK-UHFFFAOYSA-N,RKEYKDXXZCICFZ-UHFFFAOYSA-N,FELJDCNGZFDUNR-UHFFFAOYSA-N,FAASBXNEOGMQHS-BYPYZUCNSA-N,FAASBXN…	HMDB00808,HMDB00730,HMDB28695,HMDB59595,C04076,HMDB60265,HMDB03681,C02946,HMDB01263,HMDB15127,HMDB29425,HMDB29426,HMDB29010,HMDB12131,C03656,LMFA01060173,HMDB12151,C03239,HMDB61156,C05825	annotated
98	146.081	417	positive	(S)-3-Hydroxybutyric acid;(S)-3-Hydroxybutanoate;N-Butyrylglycine;Isobutyrylglycine;Alpha-Hydroxyisobutyric acid;alpha-hydroxy-isobutyric acid;4-Hydroxybutyric acid;4-Hydroxyacid;4-hydroxy-butyric acid;(S)-3-Hydroxyisobutyric acid;(S)-3-Hydroxyisobutyrate;(R)-3-Hydroxybutyric acid;(R)-3-Hydroxybutanoate;3R-hydroxy-butanoic acid;2-Hydroxybutyric acid;(+/-)alpha-hydoxy butyric acid;(R)-3-Hydroxyiso…	WHBMMWSBFZVSSR-VKHMYHEASA-N,WHBMMWSBFZVSSR-VKHMYHEASA-N,WPSSBBPLVMTKRN-UHFFFAOYSA-N,DCICDMMXFIELDF-UHFFFAOYSA-N,BWLBGMIXKSTLSX-UHFFFAOYSA-N,BWLBGMIXKSTLSX-UHFFFAOYSA-N,SJZRECIVHVDYJC-UHFFFAOYSA-N,SJZRECIVHVDYJC-UHFFFAOYSA-N,SJZRECIVHVDYJC-UHFFFAOYSA-N,DBXBTMSZEOQQDU-VKHMYHEASA-N,DBXBTMSZEOQQDU-VKHMYHEASA-N,WHBMMWSBFZVSSR-GSVOUGTGSA-N,WHBMMWSBFZVSSR-GSVOUGTGSA-N,WHBMMWSBFZVSSR-GSVOUGTGSA-N,AFENDNX…	HMDB00442,C03197,HMDB00808,HMDB00730,HMDB00729,LMFA01050417,HMDB00710,C01991,LMFA01050006,HMDB00023,C06001,HMDB00011,C01089,LMFA01050243,HMDB00008,LMFA01050004,HMDB00336,LMFA01050382,HMDB00357,LMFA01050005,HMDB59595,C04076,HMDB59748,HMDB60265,HMDB03681,C02946,HMDB01263,HMDB15127,HMDB29425,HMDB29426,HMDB12131,C03656,LMFA01060173,HMDB12151,C03239,HMDB61156,HMDB31212,C00989,C14601,C01188,C05984,LMFA…	annotated
99	202.144	412.74	positive	(R)-3-Hydroxyoctanoic acid;3R-hydroxy-octanoic acid;Capryloylglycine;7-Hydroxyoctanoic acid;7-hydroxy-octanoic acid;Hydroxyoctanoic acid;2-hydroxy caprylic acid;N-Acetylaminooctanoic acid;Isoamyl lactate;Ethyl 2-hydroxy-4-methylpentanoate;3-Hydroxyoctanoic acid;3-hydroxy caprylic acid;(+/-)-Ethyl 2-hydroxy-3-methylvalerate;(R)-2-Hydroxycaprylic acid;2R-hydroxy-octanoic acid;N-(5-Methyl-3-oxohexyl…	NDPLAKGOSZHTPH-SSDOTTSWSA-N,NDPLAKGOSZHTPH-SSDOTTSWSA-N,SAVLIIGUQOSOEP-UHFFFAOYSA-N,OFCMTSZRXXFMBQ-UHFFFAOYSA-N,OFCMTSZRXXFMBQ-UHFFFAOYSA-N,JKRDADVRIYVCCY-UHFFFAOYSA-N,JKRDADVRIYVCCY-UHFFFAOYSA-N,JJGNMSOJTSABGA-UHFFFAOYSA-N,CRORGGSWAKIXSA-UHFFFAOYSA-N,QRHOWVDPHIXNEN-UHFFFAOYSA-N,NDPLAKGOSZHTPH-UHFFFAOYSA-N,NDPLAKGOSZHTPH-UHFFFAOYSA-N,TXLBCYISDOYPIH-UHFFFAOYSA-N,JKRDADVRIYVCCY-SSDOTTSWSA-N,JKRDADV…	HMDB10722,LMFA01050314,HMDB00832,HMDB00486,LMFA01050229,HMDB00711,LMFA01050020,HMDB59745,HMDB59825,HMDB59867,HMDB01954,LMFA01050021,HMDB32270,HMDB02264,LMFA01050313,HMDB41540,HMDB31509,LMFA07010516,HMDB13899,C16651,HMDB13898,C16650,HMDB13900,C16649,HMDB62596,LMFA01050316,HMDB13116,HMDB32827,C17527,C03865,C03864,LMFA01050023,LMFA01050022,LMFA01050227,LMFA01050226,LMFA01050317,LMFA01050315,LMFA0105…	annotated
100	204.123	414.39	positive	L-Acetylcarnitine;2-(1-Ethoxyethoxy)propanoic acid;Dimethicone;N-lactoyl-Leucine;Oleandrose;beta-Cymaropyranose	RDHQFKQIGNGIED-UHFFFAOYSA-N,FRGRNGNKLISCCU-UHFFFAOYSA-N,UQEAIHBTYFGYIE-UHFFFAOYSA-N,BUMIGZVUJKNXCO-BQBZGAKWSA-N,DBDJCJKVEBFXHG-AXMZGBSTSA-N,DBDJCJKVEBFXHG-XZBKPIIZSA-N	HMDB00201,HMDB59918,HMDB33532,HMDB62176,C08237,C08234	annotated
101	157.097	414.2	positive	Pterolactam;L-Proline;L-Proline;4-Amino-2-methylenebutanoic acid;Acetamidopropanal;3-Acetamidopropanal;D-Proline;D-Proline;Proline	VULIHENHKGDFAB-UHFFFAOYSA-N,ONIBWKKTOPOVIA-BYPYZUCNSA-N,ONIBWKKTOPOVIA-BYPYZUCNSA-N,FTWHFXMUJQRNBK-UHFFFAOYSA-N,ARJPPNFIEQKVBB-UHFFFAOYSA-N,ARJPPNFIEQKVBB-UHFFFAOYSA-N,ONIBWKKTOPOVIA-SCSAIBSYSA-N,ONIBWKKTOPOVIA-SCSAIBSYSA-N,ONIBWKKTOPOVIA-UHFFFAOYSA-N	HMDB34208,HMDB00162,C00148,HMDB30409,HMDB12880,C18170,HMDB03411,C00763,C16435	annotated
102	232.118	413.58	positive	Suberylglycine;Isovalerylglutamic acid;3-Hydroxysuberic acid;3-hydroxy-suberic acid;Diethyl L-malate;6-(2-Hydroxyethoxy)-6-oxohexanoic acid;(R)-3-((R)-3-Hydroxybutanoyloxy)butanoate	HXATVKDSYDWTCX-UHFFFAOYSA-N,HCVIJONZMYVLAW-ZETCQYMHSA-N,ARJZZFJXSNJKGR-UHFFFAOYSA-N,ARJZZFJXSNJKGR-UHFFFAOYSA-N,VKNUORWMCINMRB-UHFFFAOYSA-N,YXCHMHANQUUDOV-UHFFFAOYSA-N,RILHUWWTCSDPAN-PHDIDXHHSA-N	HMDB00953,HMDB00726,HMDB00325,LMFA01170093,HMDB40220,HMDB61681,C04546	annotated
103	127.087	413.75	positive	Acetone cyanohydrin;Acetone cyanohydrin;2-Pyrrolidinone	MWFMGBPGAXYFAR-UHFFFAOYSA-N,MWFMGBPGAXYFAR-UHFFFAOYSA-N,HNJBEVLQSNELDL-UHFFFAOYSA-N	HMDB60427,C02659,HMDB02039	annotated
104	213.123	414.01	positive	Butabarbital;Butabarbital;L-prolyl-L-proline ;Butethal;N-Butyryl-L-homoserine lactone;Crotanecine;N-butanoyl-lhomoserine lactone	ZRIHAIZYIMGOAB-UHFFFAOYSA-N,ZRIHAIZYIMGOAB-UHFFFAOYSA-N,RWCOTTLHDJWHRS-UHFFFAOYSA-N,STDBAQMTJLUMFW-UHFFFAOYSA-N,VFFNZZXXTGXBOG-LURJTMIESA-N,VMWCRDCGNVMCGJ-BWZBUEFSSA-N,VFFNZZXXTGXBOG-UHFFFAOYSA-N	HMDB14382,C07827,HMDB11180,HMDB15442,C11837,C10284,LMFA08030002	annotated
105	155.107	411.37	positive	xi-2,2,6-Trimethyl-1,4-cyclohexanedione;Allyl hexenoate;(E)-2,6-Dimethyl-2,5-heptadienoic acid;4-Oxo-2-nonenal;4-oxo-nonenal;Anapear;2,4-Hexadienyl propionate;3,5,5-Trimethyl-1,2-cyclohexanedione;Enol-3,5,5-Trimethyl-1,2-cyclohexanedione;Methyl 2-octynoate;Octahydro-2H-1-benzopyran-2-one;2-Nonenoic acid gamma-lactone;2-nonen-4-olide;Boschnialactone;(2-Hydroxymethyl-cyclohexyl)-acetic acid lactone…	HVHHZSFNAYSPSA-UHFFFAOYSA-N,VOLVXFXDLNXTMV-VOTSOKGWSA-N,IGQGIACCENRGLM-SOFGYWHQSA-N,SEPPVOUBHWNCAW-FNORWQNLSA-N,SEPPVOUBHWNCAW-FNORWQNLSA-N,WUNJOFRDOLDAOY-AATRIKPKSA-N,ZVBREIRNEOXCKQ-TWTPFVCWSA-N,DWGZTTFGUFHAJX-UHFFFAOYSA-N,DWGZTTFGUFHAJX-UHFFFAOYSA-N,FRLZQXRXIKQFNS-UHFFFAOYSA-N,MSFLYJIWLHSQLG-UHFFFAOYSA-N,MXZSZHJBUODOJK-UHFFFAOYSA-N,MXZSZHJBUODOJK-UHFFFAOYSA-N,VGWJUWSHYRJZKH-BWZBUEFSSA-N,AYMWCZF…	HMDB38697,HMDB38268,HMDB35135,HMDB60285,LMFA06000254,HMDB40285,HMDB32314,HMDB36177,HMDB36239,HMDB31302,HMDB37276,HMDB32442,LMFA07040020,C09772,LMFA07040018,LMFA12000242,LMFA12000243,LMFA01030450,LMFA01030447,LMFA01030449,LMFA01030448,LMFA01030506,LMFA01030505,LMFA01030504,LMFA01030509,LMFA01030508,LMFA01030507	annotated
106	216.123	413.08	positive	Suberic acid;Suberic acid;Suberic acid;Diethyl succinate;2-Propylglutaric acid;2-Propylglutaric acid;3-Methylpimelic acid;2,4-Dimethyladipic acid;Dimethyl adipate;Dimethyl adipate;Ethyladipic acid;Ethyladipic acid;N-methylphenylethanolaminium;Propenoylcarnitine;Dimethoxane;2-Amino-9,10-epoxy-8-oxodecanoic acid;2-amino-8-oxo-9,10-epoxy-decanoic acid	TYFQFVWCELRYAO-UHFFFAOYSA-N,TYFQFVWCELRYAO-UHFFFAOYSA-N,TYFQFVWCELRYAO-UHFFFAOYSA-N,DKMROQRQHGEIOW-UHFFFAOYSA-N,IFNXFIJXYVEYLF-UHFFFAOYSA-N,IFNXFIJXYVEYLF-UHFFFAOYSA-N,NXDCNRPLRGMKHU-UHFFFAOYSA-N,OEEUPULXQBRPEO-UHFFFAOYSA-N,UDSFAEKRVUSQDD-UHFFFAOYSA-N,UDSFAEKRVUSQDD-UHFFFAOYSA-N,FANBESOFXBDQSH-UHFFFAOYSA-N,FANBESOFXBDQSH-UHFFFAOYSA-N,ZCTYHONEGJTYQV-UHFFFAOYSA-O,YUCNWOKTRWJLGY-QMMMGPOBSA-N,PHMNXPY…	HMDB00893,C08278,LMFA01170001,HMDB33838,HMDB60684,C16658,HMDB59757,HMDB59727,HMDB41606,C14570,HMDB02023,LMFA01170104,HMDB62808,HMDB13124,C19402,C12027,LMFA01060176	annotated
107	183.102	411.22	positive	Peperinic acid;2-Ethoxy-4-(methoxymethyl)phenol;Isoamyl 2-furoate;Furfuryl isovalerate;Amyl 2-furoate;Verimol J;4-Ethyl-2,6-dimethoxyphenol;Furfuryl pentanoate;4-(Ethoxymethyl)-2-methoxyphenol;(±)-threo-Anethole glycol;Bis(2,3-epoxycyclopentyl)ether;Iridotrial;[(1R)-2,2,3-Trimethyl-5-oxocyclopent-3-enyl]acetate;2-Oxo-delta3-4,5,5-trimethylcyclopentenylacetate;Dihydroconiferyl alcohol;5-Oxo-1,2-ca…	LBNWZGLSMCTAQB-UHFFFAOYSA-N,FNEWGEWRECZWQM-UHFFFAOYSA-N,FPBZWZKAUPNMMV-UHFFFAOYSA-N,FKGUIBCHHSHJNQ-UHFFFAOYSA-N,BGJZMKPSRLHMME-UHFFFAOYSA-N,JHAZVELQNMEUTR-UHFFFAOYSA-N,PJWDIHUFLXQRFF-UHFFFAOYSA-N,HRYAVTBTUKVHBU-UHFFFAOYSA-N,KOCVACNWDMSLBM-UHFFFAOYSA-N,MRDZSBVJWOXBRW-OIBJUYFYSA-N,ADAHGVUHKDNLEB-UHFFFAOYSA-N,PFGBAVLSGZLAAY-JYPFKNLRSA-N,UJJNLVMCZZZXFW-ZETCQYMHSA-N,UJJNLVMCZZZXFW-UHFFFAOYSA-N,MWOMNLD…	HMDB38181,HMDB38354,HMDB59891,HMDB39874,HMDB29456,HMDB36522,HMDB33394,HMDB37727,HMDB37641,HMDB32607,C19351,C06070,C20271,C07159,C10448,C02952,C17822,C17823,C17825,LMPR0102070004,LMFA01060085,LMFA01030579,LMPR0102120042	annotated
108	314.269	412.26	positive	(R)-3-Hydroxy-hexadecanoic acid;3R-hydroxypalmitic acid;(R)-2-Hydroxyhexadecanoic acid;2-hydroxy palmitic acid;3-hydroxyhexadecanoic acid;3-hydroxy-hexadecanoic acid;Palmitoylglycine;N-palmitoyl glycine;16-Hydroxypalmitate;Juniperic acid;(+)-Prosopinine;9-methoxy-pentadecanoic acid;7R-hydroxy-hexadecanoic acid;11-hydroxy palmitic acid;4-hydroxy palmitic acid;14-hydroxy palmitic acid;15-hydroxy-he…	CBWALJHXHCJYTE-OAHLLOKOSA-N,CBWALJHXHCJYTE-OAHLLOKOSA-N,JGHSBPIZNUXPLA-UHFFFAOYSA-N,JGHSBPIZNUXPLA-UHFFFAOYSA-N,CBWALJHXHCJYTE-UHFFFAOYSA-N,CBWALJHXHCJYTE-UHFFFAOYSA-N,KVTFEOAKFFQCCX-UHFFFAOYSA-N,KVTFEOAKFFQCCX-UHFFFAOYSA-N,UGAGPNKCDRTDHP-UHFFFAOYSA-N,UGAGPNKCDRTDHP-UHFFFAOYSA-N,KYBOBXNXZQTAKA-NXHRZFHOSA-N,QWMAMXJYEIAKRF-UHFFFAOYSA-N,PHFQJBDKBCFMOS-OAHLLOKOSA-N,YNQGVRJFSHTULP-UHFFFAOYSA-N,SPZURES…	HMDB10734,LMFA01050366,HMDB31057,LMFA01050047,HMDB61658,LMFA01050188,HMDB13034,LMFA08020079,C18218,LMFA01050051,C10167,LMFA01080013,LMFA01050414,LMFA01050049,LMFA01050048,LMFA01050050,LMFA01050187,LMFA01050190,LMFA01050269,LMFA01050268,LMFA01050267,LMFA01050266,LMFA01050265,LMFA01050264,LMFA01050365	annotated
109	214.144	412.57	positive	6-Pentyl-1,4-dioxan-2-one;5-Pentyl-1,4-dioxan-2-one;4-Hydroperoxy-2-nonenal;4-hydroperoxynonenal ;Butyl 3-hydroxy-2-methylidenebutanoate;2-Methylpropyl 3-hydroxy-2-methylidenebutanoate;Butyl levulinate;Tetrahydrofurfuryl butyrate;cis-3-Hexenyl lactate;3-Methylbutyl 3-oxobutanoate;N-Heptanoylhomoserine lactone;N-heptanoyl-homoserine lactone;9-Oxononanoic acid;9-oxo-nonanoic acid;(4S,6S)-4-Hydroxy-…	XTANXEGVDAOPFW-UHFFFAOYSA-N,AYJJZBHSZOCJJX-UHFFFAOYSA-N,TVNYLRYVAZWBEH-FNORWQNLSA-N,TVNYLRYVAZWBEH-FNORWQNLSA-N,BGBNIHUXOLZWIB-UHFFFAOYSA-N,YWLLUDSCDSOEDO-UHFFFAOYSA-N,ISBWNEKJSSLXOD-UHFFFAOYSA-N,DPZVDLFOAZNCBU-UHFFFAOYSA-N,NNLLMULULOBXBY-PLNGDYQASA-N,XHRGPLDMNNGHCX-UHFFFAOYSA-N,FTMZLSDESAOPSZ-VIFPVBQESA-N,FTMZLSDESAOPSZ-VIFPVBQESA-N,WLGDDELKYAWBBL-UHFFFAOYSA-N,WLGDDELKYAWBBL-UHFFFAOYSA-N,ITVCIGA…	HMDB59937,HMDB59936,HMDB60287,LMFA06000253,HMDB40202,HMDB40203,HMDB40165,HMDB36188,HMDB36213,HMDB36396,C11844,LMFA08030006,C16322,LMFA01060160,LMPK09000008,LMPK09000007,LMPK09000006,LMPK09000005,LMFA01060024,LMFA01060023,LMFA01060026,LMFA01060025,LMFA01060022,LMFA01060159,LMFA01060155,LMFA01060158,LMFA01060157,LMFA01060178,LMFA01050232	annotated
110	208.133	413.32	positive	alpha-Teresantalic acid;Perillic acid;Perillic acid;Perillic acid;6-Pentyl-2H-pyran-2-one;2,4,7-Decatrienoic acid;Perilla ketone;Synephrine acetonide;Epinepetalactone;4-Ethyl-1,2-dimethoxybenzene;Ciclopirox;(1xi,4xi,6xi)-Carvone oxide;O-Methylcorypalline;1-(2,3-Dihydro-6,7-dimethyl-1H-pyrrolizin-5-yl)-2-hydroxy-1-propanone;Wine lactone;2-tert-Butyl-1,4-benzenediol;2-Methoxy-4-propylphenol;1,4-Epi…	QHDPITNBVDSMQH-UHFFFAOYSA-N,CDSMSBUVCWHORP-UHFFFAOYSA-N,CDSMSBUVCWHORP-UHFFFAOYSA-N,CDSMSBUVCWHORP-UHFFFAOYSA-N,MAUFTTLGOUBZNA-UHFFFAOYSA-N,VNIDZLOWFDROIW-SIRUGEDZSA-N,LVHLZMUFIYAEQB-UHFFFAOYSA-N,JJIWDWMLQCSXFB-UHFFFAOYSA-N,ZDKZHVNKFOXMND-UHFFFAOYSA-N,NEBQMYHKOREVAL-UHFFFAOYSA-N,SCKYRAXSEDYPSA-UHFFFAOYSA-N,YGMNGQDLUQECTO-UHFFFAOYSA-N,TXPPKWZEHFNZOE-UHFFFAOYSA-N,ZCNNVEPQSPOCJM-UHFFFAOYSA-N,NQWBFQX…	HMDB34922,HMDB04586,C11924,LMPR0102090041,HMDB31085,HMDB35235,HMDB35328,HMDB39939,HMDB35063,HMDB40176,HMDB15319,HMDB39382,HMDB29370,HMDB40010,HMDB29691,HMDB32062,HMDB32135,HMDB36878,HMDB36879,HMDB36084,HMDB36042,HMDB41584,HMDB41000,HMDB37697,HMDB62603,HMDB37011,HMDB37012,HMDB37044,HMDB32462,HMDB32615,C20320,C18352,C18343,C11940,LMPR0102120024,C09887,C09896,C09777,LMPR0102070037,C09791,LMPR0102070…	annotated
111	227.175	411.3	positive	1,8-Diazacyclotetradecane-2,9-dione;Cyclo(L-leucyl-L-leucyl)	HERSSAVMHCMYSQ-UHFFFAOYSA-N,MOSFIJXAXDLOML-UHFFFAOYSA-N	C04277,C20514	annotated
112	311.233	413.54	positive	N-[(Ethoxycarbonyl)methyl)-p-menthane-3-carboxamide	GWRCTWAPTXBPHW-UHFFFAOYSA-N	HMDB32255	annotated
113	225.123	412.08	positive	Normetanephrine;Epinephrine;L-Adrenaline;Butalbital;Nicotine imine;Levonordefrin;Levonordefrin;Ginkgotoxin;3,4,5,6-Tetrahydrohippuric acid;Methylnoradrenaline;Nordephrine;Oxidized-adrenal-ferredoxin;L-Normetanephrine	YNYAYWLBAHXHLL-UHFFFAOYSA-N,UCTWMZQNUQWSLP-VIFPVBQESA-N,UCTWMZQNUQWSLP-VIFPVBQESA-N,UZVHFVZFNXBMQJ-UHFFFAOYSA-N,GTQXYYYOJZZJHL-UHFFFAOYSA-N,GEFQWZLICWMTKF-CDUCUWFYSA-N,GEFQWZLICWMTKF-CDUCUWFYSA-N,SVINQHQHARVZFF-UHFFFAOYSA-N,OSUSJBWSQBKORT-UHFFFAOYSA-N,GEFQWZLICWMTKF-UHFFFAOYSA-N,GEFQWZLICWMTKF-UHFFFAOYSA-N,UCTWMZQNUQWSLP-UHFFFAOYSA-N,YNYAYWLBAHXHLL-QMMMGPOBSA-N	HMDB00819,HMDB00068,C00788,HMDB14386,HMDB01010,HMDB15652,C11768,HMDB29455,HMDB61679,HMDB02832,C17925,HMDB62515,C05589	annotated
114	187.144	411.49	positive	3-Dehydroxycarnitine;3-[(3-Methylbutyl)nitrosoamino]-2-butanone;2-amino-heptanoic acid;2R-aminoheptanoic acid;2S-aminoheptanoic acid	JHPNVNIEXXLNTR-UHFFFAOYSA-N,SJEKZTPKCBODER-UHFFFAOYSA-N,RDFMDVXONNIGBC-UHFFFAOYSA-N,RDFMDVXONNIGBC-ZCFIWIBFSA-N,RDFMDVXONNIGBC-LURJTMIESA-N	HMDB06831,HMDB33553,LMFA01100015,LMFA01100013,LMFA01100014	annotated
115	158.081	415	positive	Tiglylglycine;Acetoxyacetone;3-Methylcrotonylglycine;Levulinic acid;Levulinic acid;Alpha-ketoisovaleric acid;3-Methyl-2-oxobutanoic acid;3-methyl-2-oxo-butanoic acid;Paramethadione;Paramethadione;Methylacetoacetic acid;2-Oxovaleric acid;2-Oxopentanoic acid;2-keto valeric acid;Glutarate semialdehyde;5-Oxopentanoate;5-oxo-pentanoic acid;Ethyl pyruvate;2-Methylacetoacetic acid;2methyl-3-ketovaleric …	WRUSVQOKJIDBLP-HWKANZROSA-N,DBERHVIZRVGDFO-UHFFFAOYSA-N,PFWQSHXPNKRLIV-UHFFFAOYSA-N,JOOXCMJARBKPKM-UHFFFAOYSA-N,JOOXCMJARBKPKM-UHFFFAOYSA-N,QHKABHOOEWYVLI-UHFFFAOYSA-N,QHKABHOOEWYVLI-UHFFFAOYSA-N,QHKABHOOEWYVLI-UHFFFAOYSA-N,VQASKUSHBVDKGU-UHFFFAOYSA-N,VQASKUSHBVDKGU-UHFFFAOYSA-N,WRQNANDWMGAFTP-UHFFFAOYSA-N,KDVFRMMRZOCFLS-UHFFFAOYSA-N,KDVFRMMRZOCFLS-UHFFFAOYSA-N,KDVFRMMRZOCFLS-UHFFFAOYSA-N,VBKPPDY…	HMDB00959,HMDB34466,HMDB00459,HMDB00720,LMFA01060006,HMDB00019,C00141,LMFA01020274,HMDB14755,C07411,HMDB00310,HMDB01865,C06255,LMFA01060004,HMDB12233,C03273,LMFA01060161,HMDB31643,HMDB03771,LMFA01060192,C17361,C02724,C02233,LMFA01060005,C17724	annotated
116	139.112	412.33	positive	Violet-leaf aldehyde;Nona-2,6-dienal;(2E,6Z)-nona-2,6-dienal;(R)-Cryptone;2-Pentylfuran n;2-Pentylfuran;5-Isopropylbicyclo[3.1.0]hexan-2-one;3,5,5-Trimethyl-3-cyclohexen-1-one;exo-2-Methyl-3-methylenebicyclo[2.2.1]heptan-2-ol;exo-5,6-Dimethylbicyclo[2.2.1]hept-5-en-2-ol;Pulegenone;2,4-Nonadienal;3,5,5-Trimethyl-2-cyclohexen-1-one;Isophorone;(3Z,6Z)-3,6-Nonadienal;3,6-Nonadienal;(2E,6E)-2,6-Nonadi…	HZYHMHHBBBSGHB-ODYTWBPASA-N,HZYHMHHBBBSGHB-ODYTWBPASA-N,HZYHMHHBBBSGHB-ODYTWBPASA-N,AANMVENRNJYEMK-UHFFFAOYSA-N,YVBAUDVGOFCUSG-UHFFFAOYSA-N,YVBAUDVGOFCUSG-UHFFFAOYSA-N,MDDYCNAAAZKNAJ-UHFFFAOYSA-N,LKOKKQDYMZUSCG-UHFFFAOYSA-N,RZEAOYIZHBELOJ-UHFFFAOYSA-N,BRMSNMZILBBMIX-UHFFFAOYSA-N,JSIJNCSVIGPGDV-UHFFFAOYSA-N,ZHHYXNZJDGDGPJ-MDAAKZFYSA-N,HJOVHMDZYOCNQW-UHFFFAOYSA-N,HJOVHMDZYOCNQW-UHFFFAOYSA-N,FIDBXHO…	HMDB33857,C08499,LMFA06000117,HMDB35929,HMDB31084,HMDB13824,HMDB35229,HMDB40338,HMDB36092,HMDB36091,HMDB36069,HMDB31685,HMDB31195,C14743,HMDB31152,C16323,HMDB31261,HMDB33434,LMFA06000139,LMFA06000135,LMFA06000045,LMFA06000046,LMFA06000047,LMFA06000048,LMFA06000049	annotated
117	209.129	411.85	positive	3-Methoxytyramine;3-Methoxytyramine;Metaraminol;Metaraminol;Norpandamarilactonine A;p-Synephrine;Synephrine;4-Hydroxynorephedrine;Descarbonyl-lacosamide;a-Methyldopamine;2-(2-Furanyl)-3-piperidinol;Ethinamate;Ethinamate;Pilocarpine;Pilocarpine;4-(beta-Methylaminoethyl)catechol;Epinine;Epinine;4-Methoxytyramine;Phenylephrine;Phenylephrine;D-synephrine;(-)-Sympatol;1-(3-Pyridinyl)-1,4-butanediol;1-…	DIVQKHQLANKJQO-UHFFFAOYSA-N,DIVQKHQLANKJQO-UHFFFAOYSA-N,WXFIGDLSSYIKKV-RCOVLWMOSA-N,WXFIGDLSSYIKKV-RCOVLWMOSA-N,LJJVKZSKPLBBSU-UHFFFAOYSA-N,YRCWQPVGYLYSOX-UHFFFAOYSA-N,YRCWQPVGYLYSOX-UHFFFAOYSA-N,JAYBQRKXEFDRER-HZGVNTEJSA-N,WPLANNRKFDHEKD-SNVBAGLBSA-N,KSRGADMGIRTXAF-UHFFFAOYSA-N,KPVVMDIEDRJBAF-UHFFFAOYSA-N,GXRZIMHKGDIBEW-UHFFFAOYSA-N,GXRZIMHKGDIBEW-UHFFFAOYSA-N,QCHFTSOMWOSFHM-WPRPVWTQSA-N,QCHFTSO…	HMDB00022,C05587,HMDB14748,C07146,HMDB38869,HMDB04826,C04548,HMDB60592,HMDB60813,HMDB60807,HMDB39837,HMDB15165,C07832,HMDB15217,C07474,HMDB32020,HMDB41888,C07453,HMDB12162,HMDB02182,C07441,HMDB62811,C01869,HMDB62266,C19582,C18619,C08273,C11071	annotated
118	298.347	412.15	positive				annotated
119	272.186	413.83	positive	Dodecanedioic acid;Dodecanedioic acid;Dodecanedioic acid;Talaromycin A;Dipropyl hexanedioate;Bis(1-methylethyl) hexanedioate;Diisopropyl adipate;Dibutyl succinate	TVIDDXQYHWJXFK-UHFFFAOYSA-N,TVIDDXQYHWJXFK-UHFFFAOYSA-N,TVIDDXQYHWJXFK-UHFFFAOYSA-N,VDWRKBZMQNPUOB-UHFFFAOYSA-N,NKOUWLLFHNBUDW-UHFFFAOYSA-N,ZDQWESQEGGJUCH-UHFFFAOYSA-N,ZDQWESQEGGJUCH-UHFFFAOYSA-N,YUXIBTJKHLUKBD-UHFFFAOYSA-N	HMDB00623,C02678,LMFA01170009,HMDB30143,HMDB41614,HMDB41613,C14523,C19143	annotated
120	128.107	412.02	positive	2-Pentanone;Pentan-2-one;pentan-2-one;2-Methyl-2-buten-1-ol;Isoprenyl alcohol;xi-3-Methyl-3-buten-2-ol;1-(1-Pyrrolidinyl)-2-propanone;3-Methyl-3-buten-1-ol;3-Methyl-3-buten-1-ol;Prenol;Prenol;3-Methyl-2-buten-1-ol;Nor-psi-tropine;1-Penten-3-ol;(E)-2-Penten-1-ol;2Z-Penten-1-ol;Pentanal;Pentanal;Iso-Valeraldehyde;3-Methylbutanal;(S)-2-Methylbutanal;(±)-2-Methylbutanal;2-Methylbutanal;N-Cyclohexylfo…	XNLICIUVMPYHGG-UHFFFAOYSA-N,XNLICIUVMPYHGG-UHFFFAOYSA-N,XNLICIUVMPYHGG-UHFFFAOYSA-N,NEJDKFPXHQRVMV-HWKANZROSA-N,HNVRRHSXBLFLIG-UHFFFAOYSA-N,JEYLKNVLTAPJAF-UHFFFAOYSA-N,YZZYFRBPGIXHPD-UHFFFAOYSA-N,CPJRRXSHAYUTGL-UHFFFAOYSA-N,CPJRRXSHAYUTGL-UHFFFAOYSA-N,ASUAYTHWZCLXAN-UHFFFAOYSA-N,ASUAYTHWZCLXAN-UHFFFAOYSA-N,ASUAYTHWZCLXAN-UHFFFAOYSA-N,YYMCYJLIYNNOMK-UHFFFAOYSA-N,VHVMXWZXFBOANQ-UHFFFAOYSA-N,BTSIZII…	HMDB34235,C01949,LMFA12000003,HMDB34465,HMDB33854,HMDB39779,HMDB40030,HMDB30126,LMFA05000107,HMDB30124,C01390,LMFA05000106,HMDB31667,HMDB31605,HMDB31604,LMFA05000110,HMDB31206,LMFA06000251,HMDB06478,C07329,HMDB31525,HMDB31526,C02223,C11519,C02020,LMFA05000105,LMFA05000103,LMFA12000024,LMFA12000001	annotated
121	162.091	413.35	positive	Lentialexin;4-Hydroxystyrene;4-Hydroxystyrene;Acetophenone;Acetophenone;1-(2,3-Dihydro-1H-pyrrolizin-5-yl)-2-propen-1-one;3,4-Dihydro-4-[(5-methyl-2-furanyl)methylene]-2H-pyrrole;3-[(5-Methyl-2-furanyl)methyl]-1H-pyrrole;(R)-Boschniakine;3-Methylbenzaldehyde;3-Methylbenzaldehyde;4-Methylbenzaldehyde;p-Tolualdehyde;2-Methylbenzaldehyde;2-Methylbenzaldehyde;Phenylacetaldehyde;Phenylacetaldehyde;Sty…	AGWFAJXETXIOEE-UHFFFAOYSA-N,FUGYGGDSWSUORM-UHFFFAOYSA-N,FUGYGGDSWSUORM-UHFFFAOYSA-N,KWOLFJPFCHCOCG-UHFFFAOYSA-N,KWOLFJPFCHCOCG-UHFFFAOYSA-N,WDGGKRGJJOBJCZ-UHFFFAOYSA-N,BCWSVRKZMCXABS-TWGQIWQCSA-N,WKJYTIFWOMZIGZ-UHFFFAOYSA-N,OPRAONAUWNNOOV-UHFFFAOYSA-N,OVWYEQOVUDKZNU-UHFFFAOYSA-N,OVWYEQOVUDKZNU-UHFFFAOYSA-N,FXLOVSHXALFLKQ-UHFFFAOYSA-N,FXLOVSHXALFLKQ-UHFFFAOYSA-N,BTFQKIATRPGRBS-UHFFFAOYSA-N,BTFQKIA…	HMDB38997,HMDB04072,C05627,HMDB33910,C07113,HMDB40028,HMDB40048,HMDB40042,HMDB30267,HMDB29637,C07209,HMDB29638,C06758,HMDB29636,C07214,HMDB06236,C00601,HMDB62765,C02083,HMDB13815,HMDB03447,C00955,C09915	annotated
122	261.16	414.87	positive	1-(2,3-Dihydro-6-methyl-1H-pyrrolizin-5-yl)-1,4-pentanedione;Tanakamine;Tanakine;Baptifoline;Cyclohexyl 2-aminobenzoate;cis-3-Hexenyl 2-aminobenzoate;Ritalinic acid;Baptifoline;Darlingine;Cyclo(L-leucyl-L-phenylalanyl)	NLJUZIDVCBWHAK-UHFFFAOYSA-N,YIOZHBVIUYOSFP-UHFFFAOYSA-N,JPRWHAIHJJJQTF-UHFFFAOYSA-N,AOOCSKCGZYCEJX-UHFFFAOYSA-N,KFEZETDKFSMLMG-UHFFFAOYSA-N,VZWCCPAVZNSCEO-ARJAWSKDSA-N,INGSNVSERUZOAK-UHFFFAOYSA-N,AOOCSKCGZYCEJX-CXHDDBMJSA-N,WBTZDCUVPGAROE-UHFFFAOYSA-N,MOSFIJXAXDLOML-UHFFFAOYSA-N	HMDB40006,HMDB33429,HMDB33430,HMDB33481,HMDB37695,HMDB37694,HMDB42008,C10755,C10857,C20519	annotated
123	104.071	596.12	positive	L-Alpha-aminobutyric acid;(S)-2-Aminobutanoate;2S-amino-butanoic acid;D-Alpha-aminobutyric acid;D-2-Aminobutyrate;2R-amino-butanoic acid;Dimethylglycine;N,N-Dimethylglycine;Gamma-Aminobutyric acid;4-Aminobutanoate;4-amino-butanoic acid;O-Acetylethanolamine;2-Aminoisobutyric acid;2-Amino-2-methylpropanoate;2-amino-isobutyric acid;Ethylene oxide/propylene oxide copolymer (avg m w 9,760 - 13,200);Et…	QWCKQJZIFLGMSD-VKHMYHEASA-N,QWCKQJZIFLGMSD-VKHMYHEASA-N,QWCKQJZIFLGMSD-VKHMYHEASA-N,QWCKQJZIFLGMSD-GSVOUGTGSA-N,QWCKQJZIFLGMSD-GSVOUGTGSA-N,QWCKQJZIFLGMSD-GSVOUGTGSA-N,FFDGPVCHZBVARC-UHFFFAOYSA-N,FFDGPVCHZBVARC-UHFFFAOYSA-N,BTCSSZJGUNDROE-UHFFFAOYSA-N,BTCSSZJGUNDROE-UHFFFAOYSA-N,BTCSSZJGUNDROE-UHFFFAOYSA-N,HBVZRPAKZOLBPL-UHFFFAOYSA-N,FUOOLUPWFVMBKG-UHFFFAOYSA-N,FUOOLUPWFVMBKG-UHFFFAOYSA-N,FUOOLUP…	HMDB00452,C02356,LMFA01100034,HMDB00650,C02261,LMFA01100043,HMDB00092,C01026,HMDB00112,C00334,LMFA01100039,HMDB38394,HMDB01906,C03665,LMFA01100053,HMDB32262,C01380,C15588,HMDB02299,C01205,LMFA01100049,HMDB41945,C11735,HMDB02166,C03284,LMFA01100050,HMDB31654,HMDB31329,HMDB31430,HMDB03911,C05145,LMFA01100054,C19514,C11109,C02721	annotated
124	195.123	275.8	positive				annotated
125	228.123	265.01	positive	5-Butyltetrahydro-2-oxo-3-furancarboxylic acid;5-(2-Methylpropyl)tetrahydro-2-oxo-3-furancarboxylic acid;cis-2-Carboxycyclohexyl-acetic acid	XCIYLBHMPNYNTF-UHFFFAOYSA-N,ODKYFEYTVOPOOV-UHFFFAOYSA-N,GCGCKIUIBPEAQE-BQBZGAKWSA-N	HMDB30992,HMDB30988,C14112	annotated
127	271.077	700.96	positive				annotated
128	274.103	628.96	positive	Phosphoagmatine	UYYDRBKHPQBWOH-UHFFFAOYSA-N	C02726	annotated
129	318.067	629.19	positive	Chlorpropamide;Dibenz[a,j]acridine;Dibenz[a,h]acridine;Dibenz[c,h]acridine	RKWGIWYCVPQPMF-UHFFFAOYSA-N,ANUCHZVCBDOPOX-UHFFFAOYSA-N,JNCSIWAONQTVCF-UHFFFAOYSA-N,BTVBCAKHMZHLFR-UHFFFAOYSA-N	HMDB14810,C19220,C19219,C20122	annotated
131	191.077	1078.2	positive				annotated
132	231.069	1077.8	positive	Tricyclazole;Tricyclazole	DQJCHOQLCLEDLL-UHFFFAOYSA-N,DQJCHOQLCLEDLL-UHFFFAOYSA-N	HMDB31809,C18492	annotated
134	247.043	1072.51	positive	Nifuradene;2,4-Dinitroaniline	VSVAVMVWTLLTCH-BJMVGYQFSA-N,LXQOQPGNCGEELI-UHFFFAOYSA-N	C19272,C14713	annotated
135	266.079	1077.46	positive	5-Hydroxy-2,3-dimethyl-1,4-naphthoquinone;Setarin;3,4',5-Biphenyltriol;(2-Naphthalenyloxy)acetic acid;2-Napthyloxyacetic acid;Mevinphos;2,2',3-Trihydroxybiphenyl	WBPHCLSNRLPSPK-UHFFFAOYSA-N,UUTFFHNHMRSARV-UHFFFAOYSA-N,HSZOQEGJICWJDP-UHFFFAOYSA-N,RZCJYMOBWVJQGV-UHFFFAOYSA-N,RZCJYMOBWVJQGV-UHFFFAOYSA-N,GEPDYQSQVLXLEU-AATRIKPKSA-N,USBNIYMZDQVDSO-UHFFFAOYSA-N	HMDB34663,HMDB38115,HMDB32713,HMDB32706,C18750,C18688,C03569	annotated
137	226.045	641.93	positive	para-Trifluoromethylphenol	BAYGVMXZJBFEMB-UHFFFAOYSA-N	HMDB14023	annotated
138	140.046	443.18	positive	5-Hydroxypyrazinamide	XENWQEOTDAQROM-UHFFFAOYSA-N	HMDB01978	annotated
139	278.075	443.15	positive	(S)-ACPA;2-bromo-nonanoic acid;9-bromo-nonanoic acid	JDNMYUBSFDGCSX-YFKPBYRVSA-N,MELJYLJLJXTLGX-UHFFFAOYSA-N,XEGRKZRPTBNSMN-UHFFFAOYSA-N	C13673,LMFA01090025,LMFA01090026	annotated
140	256.093	443.26	positive	(S)-ACPA	JDNMYUBSFDGCSX-YFKPBYRVSA-N	C13673	annotated
141	489.163	443.49	positive	Peonidin 3-rhamnoside;Rhizocticin B	CLAWMDIRFKUSBX-UHFFFAOYSA-O,NPKRTHUUAUNSDZ-IQGGEEFSSA-N	HMDB38091,C17940	annotated
142	467.18	443.33	positive	PG(12:0/0:0)	IACXMECMZISNLR-DLBZAZTESA-N	LMGP04050011	annotated
143	294.049	443.3	positive	Thorium	ZSLUVFAKFWKJRC-UHFFFAOYSA-N	HMDB29215	annotated
144	300.057	443.2	positive	2-bromo-nonanoic acid;9-bromo-nonanoic acid	MELJYLJLJXTLGX-UHFFFAOYSA-N,XEGRKZRPTBNSMN-UHFFFAOYSA-N	LMFA01090025,LMFA01090026	annotated
145	319.101	443.08	positive				annotated
146	520.34	221.06	positive	LysoPC(18:2(9Z,12Z));PC(18:2(9Z,12Z)/0:0);2-linoleoyl-sn-glycero-3-phosphocholine;Callystatin A;1alpha-hydroxy-18-(5-hydroxy-5-methyl-3-hexynyloxy)-23,24,25,26,27-pentanorvitamin D3 / 1alpha-hydroxy-18-(5-hydroxy-5-methyl-3-hexynyloxy)-23,24,25,26,27-pentanorcholecalciferol;1alpha-hydroxy-18-(5-hydroxy-5-methyl-2-hexynyloxy)-23,24,25,26,27-pentanorvitamin D3 / 1alpha-hydroxy-18-(5-hydroxy-5-methy…	SPJFYYJXNPEZDW-FTJOPAKQSA-N,SPJFYYJXNPEZDW-FTJOPAKQSA-N,LSUXCWJOIAWGOU-FZVXUVPBSA-N,QPJTWGLLJWBDQW-KMMMXHTBSA-N,HFSILROUTYIQKM-LTNBWTJJSA-N,VCLPJMLQLXISEJ-LTNBWTJJSA-N,KTOLWQCZNYCQTO-SHAFGOBASA-N,FQQBBMUNHBMJPB-QEYQUZSWSA-N,CLDXAAPENVNFAW-JRMAHNDFSA-N,ULVPOFJOULFKJV-CPVFFCQCSA-N,ULVPOFJOULFKJV-KXMXVMHSSA-N,QTQPODIWHQDUFX-NZTAYOLOSA-N,QTQPODIWHQDUFX-LOIPRMGTSA-N,CCQDDFQSXHNPBD-DZNVSCBGSA-N	HMDB10386,LMGP01050035,HMDB62711,C16891,LMST03020594,LMST03020593,LMST01040191,LMST01040192,LMGP01050034,LMST03020400,LMST03020401,LMST03020398,LMST03020399,LMST01100012	annotated
148	229.155	495.56	positive	Isoleucyl-Proline;L-isoleucyl-L-proline ;Leucyl-Proline;L-leucyl-L-proline ;Polyethylene glycol;8-Amino-7-oxononanoate;7-oxo-8-amino-nonanoic acid;N-Heptanoylglycine;(E)-2-Butenyl-4-methyl-threonine	BBIXOODYWPFNDT-UHFFFAOYSA-N,BBIXOODYWPFNDT-UHFFFAOYSA-N,VTJUNIYRYIAIHF-UHFFFAOYSA-N,VTJUNIYRYIAIHF-UHFFFAOYSA-N,GUAHPAJOXVYFON-UHFFFAOYSA-N,GUAHPAJOXVYFON-UHFFFAOYSA-N,GUAHPAJOXVYFON-UHFFFAOYSA-N,RNFCYFVPNIXAHP-UHFFFAOYSA-N,RPALEGQGCGCFCX-FIWMUJSFSA-N	HMDB28915,HMDB11174,HMDB28937,HMDB11175,HMDB37790,C01092,LMFA01060168,HMDB13010,C12029	annotated
149	234.077	529.97	positive				annotated
150	445.165	522.3	positive	Fluticasone;Argentine	MGNNYOODZCAHBA-AZYZPMHWSA-N,AILDTIZEPVHXBF-UHFFFAOYSA-N	C07815,C10753	annotated
152	285.094	641.13	positive				annotated
154	544.34	215.36	positive	LysoPC(20:4(8Z,11Z,14Z,17Z));LysoPC(20:4(5Z,8Z,11Z,14Z));PC(20:4(5Z,8Z,11Z,14Z)/0:0);Borreverine;EB 1213;PC(0:0/20:4(5Z,8Z,11Z,14Z))	GOMVPVRDBLLHQC-VEJNOCSESA-N,LAXQYRRMGGEGOH-JXRLJXCWSA-N,LAXQYRRMGGEGOH-JXRLJXCWSA-N,PHMBUGRSZKDHNS-QGEDZZHQSA-N,VGFVBXSHQJLSKO-FNHUCILJSA-N,IGJKYDBBINVMLH-JXRLJXCWSA-N	HMDB10396,HMDB10395,LMGP01050048,C09082,LMST03020682,LMGP01050121	annotated
156	269.973	733.42	positive				annotated
157	826.595	177.11	positive	PS(O-16:0/22:1(11Z));PS(O-18:0/20:1(11Z));PS(O-18:0/22:4(7Z,10Z,13Z,16Z));PS(O-20:0/18:1(9Z));PS(O-20:0/20:4(5Z,8Z,11Z,14Z));PS(P-16:0/22:0);PS(P-18:0/20:0);PS(P-20:0/18:0);PS(P-20:0/20:3(8Z,11Z,14Z));PG(P-16:0/20:0);PG(P-18:0/18:0);PG(P-18:0/20:3(8Z,11Z,14Z));PG(P-20:0/16:0);PG(P-20:0/18:3(6Z,9Z,12Z));PG(P-20:0/18:3(9Z,12Z,15Z));PG(O-18:0/20:4(5Z,8Z,11Z,14Z));PG(O-16:0/22:4(7Z,10Z,13Z,16Z));PG(O…	VWPQWUOQBLUKGD-MDNOYCIOSA-N,YXHJUGVCZOPRFS-KVDKQALNSA-N,XDGUHRYGXQJSSM-IBZPFYEISA-N,DHANIEPLFBHGPH-DGWJSABMSA-N,AOBCRVMACOIDIR-CQGPZNNBSA-N,DRFZOBWAMDOPNO-VWDJJHQOSA-N,WVEQLSKQDIURRS-VWDJJHQOSA-N,ULDHSMRFXZGGHZ-VWDJJHQOSA-N,ZGYOYAMSSOHSBN-UKPLKVBFSA-N,CFTXFVQMCGNQOA-KOUDNHGOSA-N,FNETUWMGMGHMQE-KOUDNHGOSA-N,CNNMQLSCRBWOIB-FXSWDENOSA-N,JETKAPGUHXGOTK-KOUDNHGOSA-N,ICPXHWPUQCTWAN-CSXLYZDSSA-N,YDUXHWF…	LMGP03020015,LMGP03020034,LMGP03020040,LMGP03020052,LMGP03020063,LMGP03030024,LMGP03030046,LMGP03030067,LMGP03030078,LMGP04030018,LMGP04030039,LMGP04030049,LMGP04030062,LMGP04030070,LMGP04030071,LMGP04020071,LMGP04020017,LMGP04020012,LMGP04020027,LMGP04020047,LMGP04020056,LMGP20010001	annotated
158	836.615	174.79	positive	PC(24:1(15Z)/14:1(9Z));PC(20:3(8Z,11Z,14Z)/20:2(11Z,14Z));PC(20:3(8Z,11Z,14Z)/20:2(11Z,14Z));PC(20:2(11Z,14Z)/18:0);PC(20:2(11Z,14Z)/18:0);PC(20:1(11Z)/20:4(8Z,11Z,14Z,17Z));PC(20:1(11Z)/20:4(8Z,11Z,14Z,17Z));PC(20:1(11Z)/20:4(5Z,8Z,11Z,14Z));PC(20:1(11Z)/20:4(5Z,8Z,11Z,14Z));PC(20:1(11Z)/18:1(9Z));PC(20:1(11Z)/18:1(9Z));PC(20:1(11Z)/18:1(11Z));PC(20:3(5Z,8Z,11Z)/20:2(11Z,14Z));PC(20:3(5Z,8Z,11Z)…	COGOLIYHSHRPKP-BERHWORVSA-N,ORJYHUZZUPRLIN-UJBKIRDYSA-N,ORJYHUZZUPRLIN-UJBKIRDYSA-N,BRSRLMBMUIZSFE-UHKGRJRRSA-N,BRSRLMBMUIZSFE-UHKGRJRRSA-N,SFSJJONFWFZOGW-UBCJTPMWSA-N,SFSJJONFWFZOGW-UBCJTPMWSA-N,LJFKFKIYUJNFPZ-ZLFSCUDPSA-N,LJFKFKIYUJNFPZ-ZLFSCUDPSA-N,QLEJPADMSQQACL-WWUFLCHTSA-N,QLEJPADMSQQACL-WWUFLCHTSA-N,REDZPICSZQVKFH-FKBBVPNWSA-N,AJNZABHWCGUHSJ-MSCOLSPSSA-N,AJNZABHWCGUHSJ-MSCOLSPSSA-N,GANPUNU…	HMDB08789,HMDB08407,LMGP01011887,HMDB08333,LMGP01011846,HMDB08313,LMGP01012188,HMDB08312,LMGP01011827,HMDB08302,LMGP01011817,HMDB08301,HMDB08375,LMGP01012204,HMDB08344,LMGP01011857,HMDB08343,LMGP01012191,HMDB08504,LMGP01011944,HMDB08439,LMGP01011916,HMDB08472,LMGP01012214,HMDB08600,LMGP01012050,HMDB08630,LMGP01012078,HMDB08629,LMGP01012231,HMDB08568,LMGP01012225,HMDB08562,HMDB08599,LMGP01012049,H…	annotated
159	703.574	191.37	positive	Palmitoyl sphingomyelin;SM(d18:1/16:0);SM(d18:0/16:1(9Z));PE-Cer(d15:1(4E)/22:0);PE-Cer(d14:1(4E)/23:0);PE-Cer(d16:1(4E)/21:0);SM(d17:1/17:0);SM(d16:1/18:0)	RWKUXQNLWDTSLO-GWQJGLRPSA-N,RWKUXQNLWDTSLO-GWQJGLRPSA-N,CGVOQSQIYSUXAT-PPLFXBRHSA-N,PUNOWDWXDFVUSY-GWQJGLRPSA-N,DAJDHSUNMLBGKS-GWQJGLRPSA-N,MQVMZFUXVSTHHM-GWQJGLRPSA-N,VJLGWXPICWQEGB-GWQJGLRPSA-N,OQCPQFVKIYWGRP-GWQJGLRPSA-N	HMDB61712,LMSP03010003,HMDB13464,LMSP03020017,LMSP03020010,LMSP03020023,LMSP03010043,LMSP03010042	annotated
160	293.098	809.58	positive	Edetic Acid;EDTA;4-[(2-Methyl-3-furanyl)thio]-5-nonanone;2,6-Dimethyl-3-[(2-methyl-3-furanyl)thio]-4-heptanone	KCXVZYZYPLLWCC-UHFFFAOYSA-N,KCXVZYZYPLLWCC-UHFFFAOYSA-N,PEYZZTQOVLTVHN-UHFFFAOYSA-N,PFFLSEMCPNTWOY-UHFFFAOYSA-N	HMDB15109,C00284,HMDB37141,HMDB37154	annotated
161	382.837	813.09	positive				annotated
162	404.819	814.52	positive				annotated
163	502.787	812.8	positive				annotated
164	398.812	808.78	positive				annotated
165	300.844	813.6	positive				annotated
166	622.736	813.23	positive				annotated
167	377.882	811.07	positive				annotated
168	354.026	806.34	positive				annotated
169	354.026	808.85	positive				annotated
170	497.831	811.42	positive				annotated
171	340.865	809.66	positive				annotated
172	612.825	810.25	positive				annotated
173	473.976	808.16	positive				annotated
174	460.814	810.73	positive				annotated
175	303.914	811.76	positive	Trimetaphosphoric acid;Trimetaphosphoric acid	AZSFNUJOCKMOGB-UHFFFAOYSA-N,AZSFNUJOCKMOGB-UHFFFAOYSA-N	HMDB59921,C02466	annotated
176	450.994	805.26	positive				annotated
177	118.061	739.11	positive	Guanidoacetic acid;Guanidinoacetate;Hydroxyurea;Hydroxyurea;N-Nitroso-N-ethylurea	BPMFZUMJYQTVII-UHFFFAOYSA-N,BPMFZUMJYQTVII-UHFFFAOYSA-N,VSNHCAURESNICA-UHFFFAOYSA-N,VSNHCAURESNICA-UHFFFAOYSA-N,FUSGACRLAFQQRL-UHFFFAOYSA-N	HMDB00128,C00581,HMDB15140,C07044,C19178	annotated
178	228.196	211.92	positive	Undecanoic acid;Undecanoic acid;Undecylic acid;Heptyl butanoate;Heptyl butyrate;9-Methyldecanoic acid;9-methyl-decanoic acid;Isobutyl enanthate;Octyl propanoate;7,7-Diethoxy-3-heptene;xi-8-Methyldecanoic acid;8-methyl-decanoic acid;Methyl decanoate;formyl decanoate;2-Methylbutyl hexanoate;2-Methylbutyl hexanoate;Propyl octanoate;Hexyl 2-methylbutanoate;Ethyl nonanoate;Heptyl 2-methylpropanoate;No…	ZDPHROOEEOARMN-UHFFFAOYSA-N,ZDPHROOEEOARMN-UHFFFAOYSA-N,ZDPHROOEEOARMN-UHFFFAOYSA-N,JPQHLIYIQARLQM-UHFFFAOYSA-N,JPQHLIYIQARLQM-UHFFFAOYSA-N,VSAJTRPXXNCHGB-UHFFFAOYSA-N,VSAJTRPXXNCHGB-UHFFFAOYSA-N,HXJOYVPESRRCDB-UHFFFAOYSA-N,CEQGYPPMTKWBIU-UHFFFAOYSA-N,BOALWZNGHWYCRG-FPLPWBNLSA-N,WGKCPRZDCLXOIQ-UHFFFAOYSA-N,WGKCPRZDCLXOIQ-UHFFFAOYSA-N,YRHYCMZPEVDGFQ-UHFFFAOYSA-N,YRHYCMZPEVDGFQ-UHFFFAOYSA-N,ZWMQVDO…	HMDB00947,C17715,LMFA01010011,HMDB34460,LMFA07010595,HMDB34456,LMFA01020188,HMDB34458,HMDB34134,HMDB38267,HMDB38237,LMFA01020187,HMDB33848,LMFA07010454,HMDB59860,LMFA07010571,HMDB59831,HMDB39215,HMDB40193,HMDB40171,HMDB40266,LMFA07010200,HMDB32044,HMDB32325,HMDB36034,HMDB36229,LMFA07010437,HMDB02373,LMFA01020288,HMDB41559,HMDB33618,HMDB32448,LMFA01020090,LMFA07010196,LMFA07010653,LMFA07010606,LMF…	annotated
179	352.321	187.92	positive	11-Eicosenoic acid;Ethyl oleate;6,8-Icosanedione;5,7-Icosanedione;4,6-Icosanedione;Paullinic acid;13Z-eicosenoic acid;Eicosenoic acid;Icosenoic acid;cis-gondoic acid;9Z-eicosenoic acid;cis-gadoleic acid;Oleyl acetate;9-Octadecenyl acetate;Prostanoic acid;Prostanoic acid skeleton;(E)-3,7-Dimethyl-6-octenyl 3,7-dimethyl-2,6-octadienoate;9Z-Octadecenyl acetate;11Z-Octadecenyl acetate;13Z-Octadecenyl…	BITHHVVYSMSWAG-UHFFFAOYSA-N,LVGKNOAMLMIIKO-VAWYXSNFSA-N,RPQVHNSWIOVYEA-UHFFFAOYSA-N,CJHBQGYRPYRMEB-UHFFFAOYSA-N,DVKCIVZAWWOUDL-UHFFFAOYSA-N,URXZXNYJPAJJOQ-FPLPWBNLSA-N,URXZXNYJPAJJOQ-FPLPWBNLSA-N,BITHHVVYSMSWAG-KTKRTIGZSA-N,BITHHVVYSMSWAG-KTKRTIGZSA-N,BITHHVVYSMSWAG-KTKRTIGZSA-N,LQJBNNIYVWPHFW-QXMHVHEDSA-N,LQJBNNIYVWPHFW-QXMHVHEDSA-N,GYGAZRPDUOHMAF-ZHACJKMWSA-N,GYGAZRPDUOHMAF-ZHACJKMWSA-N,WGJJROV…	HMDB34296,HMDB34451,HMDB35572,HMDB35573,HMDB35574,HMDB35159,LMFA01030367,HMDB02231,C16526,LMFA01030085,HMDB62436,LMFA01030084,HMDB37127,LMFA07010397,C02064,LMFA03010000,LMFA07010609,LMFA07010389,LMFA07010387,LMFA07010388,LMFA07010382,LMFA07010383,LMFA07040058,LMFA08040002,LMFA01030858,LMFA01030700,LMFA01030082,LMFA01030087,LMFA01030086,LMFA01030372,LMFA01030371,LMFA01030370,LMFA01030366,LMFA01030…	annotated
180	794.605	175.84	positive	PC(P-18:1(11Z)/18:0);PC(P-18:1(11Z)/18:0);PC(P-18:1(11Z)/20:3(5Z,8Z,11Z));PC(P-18:1(11Z)/20:3(8Z,11Z,14Z));PC(P-18:0/18:1(9Z));PC(P-18:0/18:1(9Z));PC(P-18:0/18:1(11Z));PC(P-18:0/18:1(11Z));PC(P-18:0/20:4(8Z,11Z,14Z,17Z));PC(P-18:0/20:4(5Z,8Z,11Z,14Z));PC(P-18:0/20:4(5Z,8Z,11Z,14Z));PC(P-16:0/20:1(11Z));PC(P-16:0/20:1(11Z));PC(P-16:0/22:4(7Z,10Z,13Z,16Z));PC(P-18:1(9Z)/18:0);PC(P-18:1(9Z)/18:0);PC…	JYHADTSONAUXLU-NMAVXMHBSA-N,JYHADTSONAUXLU-NMAVXMHBSA-N,DYFGXBAIDOATAE-DSLLYOFSSA-N,DBQMOXDLWKVKKG-REWQMPQJSA-N,DSWOVBIRJNAJAF-NVJOKYTBSA-N,DSWOVBIRJNAJAF-NVJOKYTBSA-N,JDTHSYITWRQVSV-CESBNGMCSA-N,JDTHSYITWRQVSV-CESBNGMCSA-N,YPAPIRJFGNBODV-AMFPDOHCSA-N,FHHVIBPVBBRLOR-IYACIECVSA-N,FHHVIBPVBBRLOR-IYACIECVSA-N,WXILBCFZIXHZIG-KOUVQCMKSA-N,WXILBCFZIXHZIG-KOUVQCMKSA-N,DQZNSYOOQMCBDC-PZVMGWTJSA-N,ZOTYCHI…	HMDB11274,LMGP01030136,HMDB11284,HMDB11285,HMDB11243,LMGP01030013,HMDB11242,LMGP01030130,HMDB11254,HMDB11253,LMGP01030012,HMDB11216,LMGP01030037,HMDB11226,HMDB11307,LMGP01030146,HMDB11317,HMDB11318,HMDB11450,HMDB01060,HMDB08324,HMDB08393,HMDB08392,HMDB08456,HMDB08425,HMDB08424,HMDB08489,HMDB08652,HMDB08094,HMDB08063,HMDB08062,HMDB08127,HMDB13418,LMGP01020203,HMDB13428,LMGP01030112,HMDB13432,LMGP0…	annotated
181	798.629	179.15	positive				annotated
182	239.139	411.34	positive	Secobarbital;Metanephrine;Desglymidodrine;Tenuazonic acid;L-Metanephrine;L-Metanephrine;Ecgonone methyl ester;Tenuazonic acid	KQPKPCNLIDLUMF-UHFFFAOYSA-N,JWJCTZKFYGDABJ-UHFFFAOYSA-N,VFRCNXKYZVQYLX-UHFFFAOYSA-N,CEIZFXOZIQNICU-UHFFFAOYSA-N,JWJCTZKFYGDABJ-VIFPVBQESA-N,JWJCTZKFYGDABJ-VIFPVBQESA-N,WXEMSGQRTGSYOG-QXUHLLMWSA-N,KLBSRSYHIIAQTG-PZICIZFRSA-N	HMDB14562,HMDB04063,HMDB60558,HMDB36074,HMDB62493,C05588,C20371,C08511	annotated
183	311.185	411.11	positive	Valdiate;3-Hydroxy-6,8-dimethoxy-7(11)-eremophilen-12,8-olide;Botrydial;Botrydial;methyl 8-[2-(2-formyl-vinyl)-3-hydroxy-5-oxo-cyclopentyl]-octanoate	XXZPXRQPWFAXCK-UHFFFAOYSA-N,JCGMJARSAZGXHM-UHFFFAOYSA-N,SJFIYVCSGNWVPJ-GKKOWQTJSA-N,SJFIYVCSGNWVPJ-GKKOWQTJSA-N,HJQXDNVSMCDIJM-VQHVLOKHSA-N	HMDB40980,HMDB40756,C09622,LMPR0103640001,LMFA01050151	annotated
184	306.181	410.89	positive	Vorinostat;Phenylalanyl-Valine;Valyl-Phenylalanine;Subaphylline;Feruloylputrescine	WAEXFXRVDQXREF-UHFFFAOYSA-N,IEHDJWSAXBGJIP-UHFFFAOYSA-N,GJNDXQBALKCYSZ-UHFFFAOYSA-N,SFUVCMKSYKHYLD-ALCCZGGFSA-N,SFUVCMKSYKHYLD-FNORWQNLSA-N	HMDB15568,HMDB29008,HMDB29134,HMDB33463,C10497	annotated
185	313.176	409.35	positive				annotated
186	262.144	410.19	positive	Ethyl 2-benzylacetoacetate;3-Hexenyl salicylic acid;cis-3-Hexenyl salicylate;Ethyl methyl-p-tolylglycidate;1-(5-Acetyl-2-hydroxyphenyl)-3-methyl-1-butanone;6,8-Dimethyl-6,7-didehydroergoline;Zinnimidine;Flossonol;Cochlearine;Precocene II;1,2-Dimethoxy-4-[2-(2-propenyloxy)ethenyl]-benzene;cis-1,3,4,6,7,11b-Hexahydro-9-methoxy-2H-benzo[a]quinolizine-3-carboxylic acid	XDWQYMXQMNUWID-UHFFFAOYSA-N,IEPWIPZLLIOZLU-ONEGZZNKSA-N,IEPWIPZLLIOZLU-ARJAWSKDSA-N,RJQNJKOCFCXTHZ-UHFFFAOYSA-N,SXPHHWILAWXFLE-UHFFFAOYSA-N,FGVUDRMBAMEJCE-SKNXHYNKSA-N,DSOITGJEUKHAJN-UHFFFAOYSA-N,UCEGSXPHVOXHBN-KCJUWKMLSA-N,OJADCNKLFKWRHJ-UHFFFAOYSA-N,PTIDGSWTMLSGAH-UHFFFAOYSA-N,LLOQMOYWWWKULV-VQHVLOKHSA-N,CMZIZIPSUFOSEU-RISCZKNCSA-N	HMDB40424,HMDB61823,HMDB61942,HMDB37492,HMDB32589,C20409,C10626,C09928,C10853,C09018,C12263,C15462	annotated
187	265.166	411	positive				annotated
188	256.175	401.86	positive				annotated
189	399.213	410.78	positive	Uplandicine	IHRIHUJNKKMIDN-YYGKBEQOSA-N	C10412	annotated
190	244.133	410.23	positive	Agomelatine;6-Acetyl-2,2-dimethyl-2H-1-benzopyran;3-(3-Methylbutylidene)-1(3H)-isobenzofuranone;Tremetone;Lemobiline	YJYPHIXNFHFHND-UHFFFAOYSA-N,ZAJTXVHECZCXLH-UHFFFAOYSA-N,LLCYNDRFWDIIQS-WQLSENKSSA-N,UVYUUQGGBNKRFU-CYBMUJFWSA-N,BXTFNWWMVUHWQA-UHFFFAOYSA-N	HMDB15636,HMDB30816,HMDB31663,C08992,C10705	annotated
191	288.144	409.83	positive	(4-Hydroxybenzoyl)choline	BAPAICNRGIBFJT-UHFFFAOYSA-O	HMDB29559	annotated
192	300.202	405.85	positive				annotated
193	251.139	410.47	positive	3-Hydroxymelatonin;Paucine;Heptabarbital;Heptabarbital;4-Coumaroyl-2-hydroxyputrescine;Anhalamine;Tyr-OEt;p-Lactophenetide;Propoxur;N-Caffeoylputrescine	DWMWOUAIGKAJNF-UHFFFAOYSA-N,KTZNZCYTXQYEHT-XQRVVYSFSA-N,PAZQYDJGLKSCSI-UHFFFAOYSA-N,PAZQYDJGLKSCSI-UHFFFAOYSA-N,XBVRGBGSLROQIA-ZZXKWVIFSA-N,DVQVXTPSJBCBJI-UHFFFAOYSA-N,SBBWEQLNKVHYCX-JTQLQIEISA-N,GHZNWXGYWUBLLI-UHFFFAOYSA-N,ISRUGXGCCGIOQO-UHFFFAOYSA-N,KTZNZCYTXQYEHT-GQCTYLIASA-N	HMDB60742,HMDB29876,HMDB15443,C17725,HMDB33462,C12231,C01458,C14262,C14334,C03002	annotated
194	252.159	410.75	positive	3-Ethenyl-2,5-dimethyl-4-oxohex-5-en-2-yl acetate;Dihydro-3-(2-octenyl)-2,5-furandione;Isoamyl 2-furonpropionate;Dihydro-3-(1-octenyl)-2,5-furandione;4-(Butoxymethyl)-2-methoxyphenol;(R)-8-Acetoxycarvotanacetone;1-Benzyloxy-1-(2-methoxyethoxy)ethane;Sedanonic acid;Jasmonic acid;(-)-Jasmonic acid;Jasmonic acid;Furmecyclox;(+)-7-Isojasmonic acid;(3R,7S)-iso-jasmonic acid;(3S,7S)-Jasmonic acid;(3S,7…	VPMVJFOMTNSSGR-UHFFFAOYSA-N,WSGFXVFLWVXTCJ-VOTSOKGWSA-N,ZVMWAVZRUZDYMV-UHFFFAOYSA-N,FLISWPFVWWWNNP-BQYQJAHWSA-N,VLDFMKOUUQYFGF-UHFFFAOYSA-N,FTCAQUBXEGKQTD-UHFFFAOYSA-N,CNGTXGHYZBQUQS-UHFFFAOYSA-N,PHVSWPDOXIQPTN-UHFFFAOYSA-N,ZNJFBWYDHIGLCU-HWKXXFMVSA-N,ZNJFBWYDHIGLCU-HWKXXFMVSA-N,ZNJFBWYDHIGLCU-HWKXXFMVSA-N,QTDRLOKFLJJHTG-UHFFFAOYSA-N,ZNJFBWYDHIGLCU-QKMQQOOLSA-N,ZNJFBWYDHIGLCU-QKMQQOOLSA-N,ZNJFBWY…	HMDB41573,HMDB33102,HMDB37735,HMDB37816,HMDB37642,HMDB37104,HMDB37135,HMDB32871,HMDB32797,C08491,LMFA02020001,C18912,C16317,LMFA02020003,LMFA02020017,LMFA02020004	annotated
195	240.171	409.66	positive	Slaframine	YYIUHLPAZILPSG-SMILAEQMSA-N	C06185	annotated
196	258.243	410.78	positive	Acetaldehyde hexyl isoamyl acetal;Valeraldehyde dibutyl acetal	PUXHYFFHRDAFHP-UHFFFAOYSA-N,LDJYPEMHNQONGS-UHFFFAOYSA-N	HMDB32154,HMDB32550	annotated
197	286.274	409.96	positive	C17 Sphingosine;Pentadecanoyl-EA;anteiso (4E,14-methyl-d16:1) sphingosine;iso (4E,15-methyl-d16:1) sphingosine	RBEJCQPPFCKTRZ-LHMZYYNSSA-N,UHPXXKLAACDXGS-UHFFFAOYSA-N,NJVGCHGRFMZTKV-KLVHAFEJSA-N,LZKPPSAEINBHRP-KORIGIIASA-N	LMSP01040002,LMFA08040045,LMSP01080006,LMSP01080005	annotated
199	177.025	708.61	positive				annotated
200	82.945	278.86	positive				annotated
201	84.942	281.05	positive				annotated
202	84.942	281.05	positive				annotated
203	125.969	269.93	positive				annotated
204	86.9391	284.43	positive				annotated
205	86.9391	284.43	positive				annotated
206	86.9391	287.62	positive				annotated
207	170.118	271.28	positive	Ethyl tiglate;Ethyl tiglate;2-Hexenyl formate;Homoarecoline;4-Heptenoic acid;4Z-heptenoic acid;Allyl butyrate;2,4-Dimethyl-2-pentenoic acid;cis-3-Hexenyl formate;Isopentenyl acetate;1-Methoxy-3-methylene-2-pentanone;1,3-Diacetylpropane;3-Methyl-3-butenyl acetate;Ethyl 4-pentenoate;5-Methyl-2,3-hexanedione;Dihydro-5-propyl-2(3H)-furanone;4-heptanolide;4-Methyl-5-hexanolide;Cyclohexyl formate;Cyclo…	OAPHLAAOJMTMLY-GQCTYLIASA-N,OAPHLAAOJMTMLY-GQCTYLIASA-N,SLWYMCAVYPZTRN-SNAWJCMRSA-N,UNARQANIGOBIHM-UHFFFAOYSA-N,KFXPOIKSDYRVKS-ARJAWSKDSA-N,KFXPOIKSDYRVKS-ARJAWSKDSA-N,RMZIOVJHUJAAEY-UHFFFAOYSA-N,DMHLGGQHOSTMJG-GQCTYLIASA-N,XJHQVZQZUGLZLS-ARJAWSKDSA-N,XXIKYCPRDXIMQM-UHFFFAOYSA-N,PEPJPZZZBHWOCM-UHFFFAOYSA-N,VAIFYHGFLAPCON-UHFFFAOYSA-N,OCUAPVNNQFAQSM-UHFFFAOYSA-N,PTVSRINJXWDIKP-UHFFFAOYSA-N,PQCLJXV…	HMDB38962,C08487,HMDB38271,HMDB38321,HMDB33793,LMFA01030452,HMDB40591,HMDB39819,HMDB40214,HMDB29314,HMDB30330,HMDB29165,HMDB32391,HMDB31603,HMDB31593,HMDB31681,LMFA07040012,HMDB31174,HMDB31351,HMDB31342,C09822,HMDB31500,HMDB31504,HMDB31484,LMFA01030012,HMDB31477,HMDB31476,LMFA12000013,HMDB32460,C11950,LMFA01020123,C10921,C10976,C13717,C13714,C17730,LMFA06000026,LMFA07040011,LMFA12000245,LMFA01030…	annotated
208	127.966	264.65	positive				annotated
209	127.966	264.65	positive				annotated
210	188.128	269.37	positive	Ethyl 2-hydroxyisovalerate;Butyl lactate;Methyl (±)-3-hydroxyhexanoate;(+/-)-Ethyl 2-hydroxy-2-methylbutyrate;3-hydroxyheptanoic acid;Methyl DL-Leucate;3-Hydroxyisoheptanoic acid;Polyethylene glycol;8-Amino-7-oxononanoate;7-oxo-8-amino-nonanoic acid;N-Heptanoylglycine;(E)-2-Butenyl-4-methyl-threonine;omega-hydroxy enanthoic acid;delta-hydroxy enanthoic acid;4-hydroxy enanthoic acid;2-hydroxy enan…	IZRVEUZYBVGCFC-UHFFFAOYSA-N,MRABAEUHTLLEML-UHFFFAOYSA-N,ACCRBMDJCPPJDX-UHFFFAOYSA-N,KIYWRWLZHQZKKD-UHFFFAOYSA-N,OXSSIXNFGTZQMZ-UHFFFAOYSA-N,JOSNYUDSMPILKL-UHFFFAOYSA-N,SCAWECGFPWPHAR-UHFFFAOYSA-N,GUAHPAJOXVYFON-UHFFFAOYSA-N,GUAHPAJOXVYFON-UHFFFAOYSA-N,GUAHPAJOXVYFON-UHFFFAOYSA-N,RNFCYFVPNIXAHP-UHFFFAOYSA-N,RPALEGQGCGCFCX-FIWMUJSFSA-N,PNAJBOZYCFSQDJ-UHFFFAOYSA-N,ICKVZOWXZYBERI-UHFFFAOYSA-N,MYCCAWP…	HMDB59842,HMDB40254,HMDB39407,HMDB32269,HMDB61653,HMDB36231,HMDB02207,HMDB37790,C01092,LMFA01060168,HMDB13010,C12029,LMFA01050019,LMFA01050018,LMFA01050017,LMFA01050016,LMFA01050225,LMFA01050261	annotated
211	118.903	270.63	positive				annotated
212	253.155	254.61	positive	Methoxamine;Methoxamine;Orciprenaline;Metaproterenol;Talbutal;Isoproterenol;Isoproterenol;Mescaline;L-Isoprenaline	WJAJPNHVVFWKKL-UHFFFAOYSA-N,WJAJPNHVVFWKKL-UHFFFAOYSA-N,LMOINURANNBYCM-UHFFFAOYSA-N,LMOINURANNBYCM-UHFFFAOYSA-N,CDKJETHMMUVSNV-UHFFFAOYSA-N,JWZZKOKVBUJMES-UHFFFAOYSA-N,JWZZKOKVBUJMES-UHFFFAOYSA-N,RHCSKNNOAZULRK-UHFFFAOYSA-N,JWZZKOKVBUJMES-NSHDSACASA-N	HMDB14861,C07513,HMDB14954,C07144,HMDB14451,HMDB15197,C07056,C06546,C11703	annotated
213	128.953	1076.3	positive				annotated
214	429.373	169.15	positive	3-Hydroxystigmast-5-en-7-one;3-beta-Hydroxy-4-beta-methyl-5-alpha-cholest-7-ene-4-alpha-carbaldehyde;Stigmastane-3,6-dione;(6beta,24R)-6-Hydroxystigmast-4-en-3-one;Mangiferdesmethylursanone;4alpha-Formyl-4beta-methyl-5alpha-cholesta-8-en-3beta-ol;4alpha-Hydroxymethyl-4beta-methyl-5alpha-cholesta-8,24-dien-3beta-ol;(3alpha,5alpha,7alpha)-14-Methylergosta-9(11),24(28)-dien-3,7-diol;4α-formyl-4β-met…	ICFXJOAKQGDRCT-UHFFFAOYSA-N,HCOOTBJPHHNRCV-NGHOBUOVSA-N,HMMVBUVVQLUGQA-UHFFFAOYSA-N,IWNCBADONFSAAW-UHFFFAOYSA-N,KUBDEHGZXKPATK-UHFFFAOYSA-N,WWTBBRMTEFBUND-AEWFMJFUSA-N,LEUVIESGHNFBEK-AEWFMJFUSA-N,XCSSKRDLJIUVCE-UHFFFAOYSA-N,WWTBBRMTEFBUND-WKYRUEGDSA-N,WWTBBRMTEFBUND-WKYRUEGDSA-N,LEUVIESGHNFBEK-WKYRUEGDSA-N,LEUVIESGHNFBEK-WKYRUEGDSA-N,XUGISPSHIFXEHZ-JUTJDYIZSA-N,HCOOTBJPHHNRCV-RKUWQQCGSA-N,XUBCLKH…	HMDB34422,HMDB59643,HMDB39822,HMDB39498,HMDB36018,HMDB12168,HMDB12170,HMDB41112,HMDB62388,LMST01010230,HMDB62390,LMST01010232,HMDB03822,C11509,C03910,LMST01040151,LMST03020673,LMST03040004,LMST01040196,LMST01040167,LMST01040168,LMST01040169,LMST01010245,LMST03020415,LMST03020416,LMST03020417,LMST03020418,LMST01010204,LMST01110017	annotated
215	446.371	171.34	positive				annotated
216	813.616	176.36	positive				annotated
217	136.048	513.23	positive	Creatinine;Creatinine;3-(N-Nitrosomethylamino)propionitrile	DDRJAANPRJIHGJ-UHFFFAOYSA-N,DDRJAANPRJIHGJ-UHFFFAOYSA-N,HZDLDFBKYBGNHG-UHFFFAOYSA-N	HMDB00562,C00791,C19280	annotated
218	785.588	198.19	positive	Termitomycesphin A	OJWZQESYKTYPLG-DSZHNLTPSA-N	LMSP01080015	annotated
219	835.604	196.94	positive				annotated
220	130.086	603.77	positive	L-Pipecolic acid;L-Pipecolate;Butyric acid;Butanoic acid;Butyric acid;Pipecolic acid;N4-Acetylaminobutanal;N4-Acetylaminobutanal;3-Acetamidobutanal;Isobutyric acid;2-Methylpropanoate;Isobutyric acid;Isopropyl formate;Vigabatrin;Vigabatrin;Propyl formate;D-Pipecolic acid;L-trans-4-Methyl-2-pyrrolidinecarboxylic acid;2-Pyrrolidineacetic acid;Methyl propionate;formyl propionate;Ethyl acetate;Ethyl a…	HXEACLLIILLPRG-YFKPBYRVSA-N,HXEACLLIILLPRG-YFKPBYRVSA-N,FERIUCNNQQJTOY-UHFFFAOYSA-N,FERIUCNNQQJTOY-UHFFFAOYSA-N,FERIUCNNQQJTOY-UHFFFAOYSA-N,HXEACLLIILLPRG-UHFFFAOYSA-N,DDSLGZOYEPKPSJ-UHFFFAOYSA-N,DDSLGZOYEPKPSJ-UHFFFAOYSA-N,SOYLQPBXNGCSNB-UHFFFAOYSA-N,KQNPFQTWMSNSAP-UHFFFAOYSA-N,KQNPFQTWMSNSAP-UHFFFAOYSA-N,KQNPFQTWMSNSAP-UHFFFAOYSA-N,RMOUBSOVHSONPZ-UHFFFAOYSA-N,PJDFLNIOAUIZSL-UHFFFAOYSA-N,PJDFLNI…	HMDB00716,C00408,HMDB00039,C00246,LMFA01010004,HMDB00070,HMDB04226,C05936,HMDB59649,HMDB01873,C02632,LMFA01020071,HMDB40579,HMDB15212,C07500,HMDB40253,HMDB05960,HMDB29435,HMDB29444,HMDB30062,LMFA07010410,HMDB31217,C00849,HMDB31507,HMDB62225,C03969,HMDB03243,C00466,LMFA12000020,C00810,LMFA12000064,C01769,C13696,C14440	annotated
221	761.588	212.64	positive				annotated
223	303.232	191.19	positive	(ent-15beta,16beta)-15,16-Epoxy-3-kauranone;8,13-Abietadien-18-oic acid;8,15-Isopimaradien-18-oic acid;Eicosapentaenoic acid;(5Z,8Z,11Z,14Z,17Z)-Icosapentaenoic acid;EPA;Methyltestosterone;Methyltestosterone;17-Methyltestosterone;ent-8(17),13(16),14-Labdatrien-18-oic acid;Isopimaric acid;8(17),12-Labdadiene-15,16-dial;Cascarillone;Yucalexin B14;Siderone;Yucalexin A16;Methenolone;Methenolone;Retin…	SVKMTDSTFGJBCS-UHFFFAOYSA-N,MLBYBBUZURKHAW-UHFFFAOYSA-N,BFPAVSSBPLQXJZ-UHFFFAOYSA-N,JAZBEHYOTPTENJ-JLNKQSITSA-N,JAZBEHYOTPTENJ-JLNKQSITSA-N,JAZBEHYOTPTENJ-JLNKQSITSA-N,GCKMFJBGXUYNAG-HLXURNFRSA-N,GCKMFJBGXUYNAG-HLXURNFRSA-N,GCKMFJBGXUYNAG-HLXURNFRSA-N,JEGUVXRNDRXUDN-UHFFFAOYSA-N,MXYATHGRPJZBNA-UHFFFAOYSA-N,TZCSIFOYBLPUIF-FRKPEAEDSA-N,SXSAPQYSINCHJK-UHFFFAOYSA-N,JPKPHLVETUEKFT-UHFFFAOYSA-N,CTULHRF…	HMDB38687,HMDB38172,HMDB35692,HMDB01999,C06428,LMFA01030759,HMDB15655,C07198,LMST02020029,HMDB39486,HMDB36811,HMDB36805,HMDB36826,HMDB36709,HMDB36703,HMDB36775,HMDB41928,LMST02020028,HMDB03598,C06087,LMPR0104050001,C11874,C11889,LMPR0104050004,C11888,C20208,C20149,C09118,LMPR0104080010,C09148,C09159,C12083,LMFA01030760,C12077,C14588,C14890,C14255,C15412,C15460,C14490,LMST02020044,C15070,C15184,C1…	annotated
224	326.378	411.01	positive				annotated
225	203.15	975.94	positive	Asymmetric dimethylarginine;NG,NG-Dimethyl-L-arginine;Symmetric dimethylarginine;Arg-OEt	YDGMGEXADBMOMJ-LURJTMIESA-N,YDGMGEXADBMOMJ-LURJTMIESA-N,HVPFXCBJHIIJGS-LURJTMIESA-N,AKGWUHIOEVNNPC-LURJTMIESA-N	HMDB01539,C03626,HMDB03334,C01404	annotated
226	494.324	230.6	positive	LysoPC(16:1(9Z));PC(16:1(9Z)/0:0);Barogenin;MG(24:6(6Z,9Z,12Z,15Z,18Z,21Z)/0:0/0:0);MG(0:0/24:6(6Z,9Z,12Z,15Z,18Z,21Z)/0:0);25-Hydroxyvitamin D3-26,23-lactol;24-Oxo-1alpha,25-dihydroxyvitamin D3;Australigenin;7 alpha-Hydroxy-3-oxo-4-cholestenoate;Schidigeragenin C;Cervonyl carnitine;1-nonadecanoyl-glycero-3-phosphate;PA(19:0/0:0);7alpha-Hydroxy-3-oxo-4-cholestenoate;Convallamarogenin;Hecogenin;He…	LFUDDCMNKWEORN-ZXEGGCGDSA-N,LFUDDCMNKWEORN-ZXEGGCGDSA-N,GDKGOXUWEBGZBY-UHFFFAOYSA-N,SPDDTJMNQZVMGO-FJXNLOIUSA-N,WMUDCZHZTVTGRX-KUBAVDMBSA-N,SFOPTSUKUQDFIB-LSTZBGQISA-N,BWFQMABKLLTETH-UZEGMWDYSA-N,XLHFBXMTUNORSV-UHFFFAOYSA-N,SATGKQGFUDXGAX-KFNQEEOWSA-N,VCEIEQKXIVAQBX-UHFFFAOYSA-N,WLLMYDQRCSWAST-BUHCESQUSA-N,YAERNOYIELLICR-OAQYLSRUSA-N,YAERNOYIELLICR-OAQYLSRUSA-N,SATGKQGFUDXGAX-MYWFJNCASA-N,XLHFBXM…	HMDB10383,LMGP01050022,HMDB34403,HMDB11590,HMDB11560,HMDB60127,HMDB60128,HMDB30066,HMDB12458,HMDB36249,HMDB06510,HMDB62322,LMGP10050034,C17337,C08891,C08902,LMST01080014,C08909,LMST01080038,C04715,LMST01090001,C16498,C17891,LMST01010341,LMST04030215,LMST04030133,LMST04030149,LMST03020668,LMGP01050021,LMST01010252,LMST01010261,LMST01010339,LMST03020181,LMST03020182,LMST03020183,LMST03020184,LMST03…	annotated
227	785.588	206.99	positive	Termitomycesphin A	OJWZQESYKTYPLG-DSZHNLTPSA-N	LMSP01080015	annotated
228	229.155	606.62	positive	Isoleucyl-Proline;L-isoleucyl-L-proline ;Leucyl-Proline;L-leucyl-L-proline ;Polyethylene glycol;8-Amino-7-oxononanoate;7-oxo-8-amino-nonanoic acid;N-Heptanoylglycine;(E)-2-Butenyl-4-methyl-threonine	BBIXOODYWPFNDT-UHFFFAOYSA-N,BBIXOODYWPFNDT-UHFFFAOYSA-N,VTJUNIYRYIAIHF-UHFFFAOYSA-N,VTJUNIYRYIAIHF-UHFFFAOYSA-N,GUAHPAJOXVYFON-UHFFFAOYSA-N,GUAHPAJOXVYFON-UHFFFAOYSA-N,GUAHPAJOXVYFON-UHFFFAOYSA-N,RNFCYFVPNIXAHP-UHFFFAOYSA-N,RPALEGQGCGCFCX-FIWMUJSFSA-N	HMDB28915,HMDB11174,HMDB28937,HMDB11175,HMDB37790,C01092,LMFA01060168,HMDB13010,C12029	annotated
229	789.619	193.01	positive				annotated
230	325.154	514.53	positive	Anaxagoreine;Dolasetron;N-(p-Hydroxyphenyl)ethyl p-hydroxycinnamide;N-[2-Hydroxy-2-(4-hydroxyphenyl)ethyl]cinnamide;N-Phenylacetylphenylalanine;Morphinone;Morphinone;2-[Methyl(3-phenylpropanoyl)amino]benzoic acid;Dolasetron;Oxyphenbutazone;Acrophylline;trans,trans-Farnesyl phosphate	QDXOCDFPAQQYKD-UHFFFAOYSA-N,UKTAZPQNNNJVKR-DBBXXEFVSA-N,RXGUTQNKCXHALN-BJMVGYQFSA-N,CWMOJJSULWWJSO-WDZFZDKYSA-N,LIIPHJDKZNTNII-HNNXBMFYSA-N,PFBSOANQDDTNGJ-YNHQPCIGSA-N,PFBSOANQDDTNGJ-YNHQPCIGSA-N,APLMLPAZZRMWPT-UHFFFAOYSA-N,UKTAZPQNNNJVKR-MMUVGSQPSA-N,HFHZKZSRXITVMK-UHFFFAOYSA-N,GARIOWCJZYSSOE-UHFFFAOYSA-N,ALEWCKXBHSDCCT-YFVJMOTDSA-N	HMDB34669,HMDB14895,HMDB39521,HMDB30191,HMDB02372,HMDB03563,C01735,HMDB32845,C07866,C19494,C10634,C20121	annotated
231	80.9479	712.66	positive	Sodium chloride	FAPWRFPIFSIZLT-UHFFFAOYSA-M	C13563	annotated
232	82.9449	713.13	positive				annotated
233	138.906	714.06	positive				annotated
234	196.865	713.36	positive				annotated
235	130.159	546.22	positive	Octylamine	IOQPZZOEVPZRBK-UHFFFAOYSA-N	C01740	annotated
237	756.554	178.33	positive	DG(20:3n9/0:0/22:5n6);DG(20:3n9/0:0/22:5n3);DG(20:2(11Z,14Z)/22:6(4Z,7Z,10Z,13Z,16Z,19Z)/0:0);DG(20:2(11Z,14Z)/22:6(4Z,7Z,10Z,13Z,16Z,19Z)/0:0)[iso2];DG(22:4n6/0:0/20:4n3);DG(20:3n6/0:0/22:5n6);DG(20:3n6/0:0/22:5n3);DG(20:4n6/0:0/22:4n6);PC(20:2(11Z,14Z)/14:1(9Z));PC(20:2(11Z,14Z)/14:1(9Z));PC(20:3(5Z,8Z,11Z)/14:0);PC(20:3(5Z,8Z,11Z)/14:0);PC(20:3(8Z,11Z,14Z)/14:0);PC(20:3(8Z,11Z,14Z)/14:0);PC(16…	YDNATQFMLDZGBV-CDJDXHMRSA-N,PHJFRPWSGDFMPE-VXTSFHANSA-N,YHQBLWXJXUWICY-WWZPBJSXSA-N,YHQBLWXJXUWICY-WWZPBJSXSA-N,KBWYNFJTWMTGEL-OEJRLZDMSA-N,GCXSPSJLWLTTBX-IEJLWMIJSA-N,DFCGDIPZRDBRHS-OAKNPHMASA-N,JGYCMDCKOHFJFT-DZAHJVNHSA-N,MYWHURBVYAKZKD-FRPVHTQQSA-N,MYWHURBVYAKZKD-FRPVHTQQSA-N,SSQFWAKSSUYHFV-YVTPCJIFSA-N,SSQFWAKSSUYHFV-YVTPCJIFSA-N,VKVSSDKCKXJFIM-AFYHZPHLSA-N,VKVSSDKCKXJFIM-AFYHZPHLSA-N,QJWDAOS…	HMDB56244,HMDB56249,HMDB07440,LMGL02010270,HMDB56355,HMDB56325,HMDB56330,HMDB56334,HMDB08329,LMGP01011838,HMDB08361,LMGP01012192,HMDB08394,LMGP01011868,HMDB08006,LMGP01010690,HMDB08134,LMGP01011620,HMDB08166,LMGP01011646,HMDB08199,LMGP01011677,HMDB07913,LMGP01011399,HMDB07975,LMGP01010601,HMDB07974,LMGP01010598,HMDB07524,LMGL02010268,HMDB07553,HMDB07468,HMDB07467,HMDB07497,LMGL02010269,HMDB07496,…	annotated
238	429.373	178.56	positive	3-Hydroxystigmast-5-en-7-one;3-beta-Hydroxy-4-beta-methyl-5-alpha-cholest-7-ene-4-alpha-carbaldehyde;Stigmastane-3,6-dione;(6beta,24R)-6-Hydroxystigmast-4-en-3-one;Mangiferdesmethylursanone;4alpha-Formyl-4beta-methyl-5alpha-cholesta-8-en-3beta-ol;4alpha-Hydroxymethyl-4beta-methyl-5alpha-cholesta-8,24-dien-3beta-ol;(3alpha,5alpha,7alpha)-14-Methylergosta-9(11),24(28)-dien-3,7-diol;4α-formyl-4β-met…	ICFXJOAKQGDRCT-UHFFFAOYSA-N,HCOOTBJPHHNRCV-NGHOBUOVSA-N,HMMVBUVVQLUGQA-UHFFFAOYSA-N,IWNCBADONFSAAW-UHFFFAOYSA-N,KUBDEHGZXKPATK-UHFFFAOYSA-N,WWTBBRMTEFBUND-AEWFMJFUSA-N,LEUVIESGHNFBEK-AEWFMJFUSA-N,XCSSKRDLJIUVCE-UHFFFAOYSA-N,WWTBBRMTEFBUND-WKYRUEGDSA-N,WWTBBRMTEFBUND-WKYRUEGDSA-N,LEUVIESGHNFBEK-WKYRUEGDSA-N,LEUVIESGHNFBEK-WKYRUEGDSA-N,XUGISPSHIFXEHZ-JUTJDYIZSA-N,HCOOTBJPHHNRCV-RKUWQQCGSA-N,XUBCLKH…	HMDB34422,HMDB59643,HMDB39822,HMDB39498,HMDB36018,HMDB12168,HMDB12170,HMDB41112,HMDB62388,LMST01010230,HMDB62390,LMST01010232,HMDB03822,C11509,C03910,LMST01040151,LMST03020673,LMST03040004,LMST01040196,LMST01040167,LMST01040168,LMST01040169,LMST01010245,LMST03020415,LMST03020416,LMST03020417,LMST03020418,LMST01010204,LMST01110017	annotated
239	663.453	170.86	positive				annotated
240	226.18	232.76	positive	Cyclohexyl 3-methylbutanoate;Cyclohexyl pentanoate;5-Octenyl propanoate;cis-3-Hexenyl 2-methylbutanoate;cis-3-Hexenyl 3-methylbutanoate;(Z)-3-Hexenyl 3-methylbutanoate;2-Hexenyl valerate;2-Hexenyl isovalerate;xi-gamma-Undecalactone;gamma-undecalactone;trans-2-Hexyl-1-cyclopropaneacetic acid;(Z)-3-Methyl-4-decenoic acid;(Z)-3-Methyl-3-decenoic acid;2-Propenyl octanoate;3-Hexenyl 2-methylbutyrate;(…	SQPOKBBCNZIWFI-UHFFFAOYSA-N,YLCHTSSXNSNXSW-UHFFFAOYSA-N,LWYSNOFRZXMWJC-WAYWQWQTSA-N,JKKGTSUICJWEKB-SREVYHEPSA-N,AIQLNKITFBJPFO-WAYWQWQTSA-N,AIQLNKITFBJPFO-WAYWQWQTSA-N,WDXAMNXWZLXISB-BQYQJAHWSA-N,SAVRWHQEMHIAEB-VOTSOKGWSA-N,PHXATPHONSXBIL-UHFFFAOYSA-N,PHXATPHONSXBIL-UHFFFAOYSA-N,DSMAUFFXECFFMC-UHFFFAOYSA-N,WZZXDQPNKLAUNI-FPLPWBNLSA-N,AMLVNNDHFHTSBV-NTMALXAHSA-N,PZGMUSDNQDCNAG-UHFFFAOYSA-N,JKKGTSU…	HMDB34428,HMDB34429,HMDB38906,HMDB38277,HMDB38278,LMFA07010592,HMDB38273,HMDB38274,HMDB38311,LMFA07040030,HMDB31087,HMDB31063,HMDB31062,HMDB40593,HMDB32320,HMDB32308,HMDB32396,HMDB36784,HMDB36140,HMDB31691,HMDB31843,HMDB31272,HMDB31406,HMDB33371,C12295,LMPR0102010014,HMDB33724,C13910,LMFA01030036,HMDB37309,HMDB37106,HMDB37185,HMDB37225,LMFA07010524,HMDB32453,HMDB32461,HMDB32404,HMDB32489,HMDB3253…	annotated
243	491.178	542.78	positive	BMS-268770	UFOXIKRFTOAYEM-UHFFFAOYSA-N	C14123	annotated
244	758.569	294.82	positive	PE-NMe(18:1(9Z)/18:1(9Z));PE-NMe(18:1(9Z)/18:1(9Z));PE(22:2(13Z,16Z)/15:0);PE(22:2(13Z,16Z)/15:0);PE(15:0/22:2(13Z,16Z));PE(15:0/22:2(13Z,16Z));DG(20:3n9/0:0/22:4n6);DG(20:1n9/0:0/22:6n3);DG(20:2(11Z,14Z)/22:5(7Z,10Z,13Z,16Z,19Z)/0:0);DG(20:2(11Z,14Z)/22:5(7Z,10Z,13Z,16Z,19Z)/0:0)[iso2];DG(20:2(11Z,14Z)/22:5(4Z,7Z,10Z,13Z,16Z)/0:0);DG(20:1(11Z)/22:6(4Z,7Z,10Z,13Z,16Z,19Z)/0:0);DG(20:1(11Z)/22:6(4…	LPXFOQGBESUDAX-NLEYBKGJSA-N,LPXFOQGBESUDAX-NLEYBKGJSA-N,KXVQBSORIXQSRP-UQZFHPPLSA-N,KXVQBSORIXQSRP-UQZFHPPLSA-N,ZHZTYDTVUSPVLX-UQZFHPPLSA-N,ZHZTYDTVUSPVLX-UQZFHPPLSA-N,YPPVKMCWNOTHQA-KGNRGHNXSA-N,KJMQVHBAQZZQIE-LJHHLTENSA-N,PHEAPUPNQBRDGI-ZUOQLFCRSA-N,PHEAPUPNQBRDGI-ZUOQLFCRSA-N,DUHDCLLOYPIOGP-NACBIEJTSA-N,DRIFQOGOCCKIPC-SEGWQOHBSA-N,DRIFQOGOCCKIPC-SEGWQOHBSA-N,IFKJKLZCVKHINU-NUTJIUMRSA-N,UFQWVBN…	HMDB10565,LMGP02010338,HMDB09549,LMGP02011075,HMDB08909,LMGP02010471,HMDB56243,HMDB56233,HMDB07439,LMGL02010263,HMDB07438,HMDB07411,LMGL02010264,HMDB56348,HMDB56324,HMDB08328,LMGP01011837,HMDB08005,LMGP01010688,HMDB08004,LMGP01010687,HMDB08068,LMGP01012147,HMDB08133,LMGP01010932,HMDB08101,LMGP01010887,HMDB08296,LMGP01011808,HMDB07912,LMGP01011398,HMDB07973,LMGP01010594,HMDB07466,HMDB07495,LMGL020…	annotated
245	338.342	188.77	positive	(Z)-11-Eicosen-1-ol;11E-Eicosen-1-ol;Phytol;Phytol;Phytol;Thromboxane;15Z-Eicosen-1-ol;Eicosanal;11Z-eicosen-1-ol;6,14-Dimethyloctadecan-2-one;Phytanal	QYOZAXQSDUAPDS-MDZDMXLPSA-N,QYOZAXQSDUAPDS-MDZDMXLPSA-N,BOTWFXYSPFMFNR-PYDDKJGSSA-N,BOTWFXYSPFMFNR-PYDDKJGSSA-N,BOTWFXYSPFMFNR-PYDDKJGSSA-N,RZWIIPASKMUIAC-VQTJNVASSA-N,YFYDQSFDJVMUOJ-WAYWQWQTSA-N,FWBUWJHWAKTPHI-UHFFFAOYSA-N,QYOZAXQSDUAPDS-KTKRTIGZSA-N,HKRYKDQSFPAHCR-UHFFFAOYSA-N,LISGFRBQPTUNBA-LEAGNCFPSA-N	HMDB34933,LMFA05000219,HMDB02019,C01389,LMPR0104010002,HMDB03208,LMFA05000220,LMFA06000250,LMFA05000051,LMFA12000201,LMPR0104010027	annotated
246	160.901	1037.33	positive				annotated
247	178.873	1039.05	positive				annotated
248	282.84	1038.88	positive				annotated
249	162.899	1038	positive				annotated
250	266.866	1027.65	positive	2,6-Dibromohydroquinone	IELUPRVYGHTVHQ-UHFFFAOYSA-N	C16248	annotated
251	266.866	1027.65	positive	2,6-Dibromohydroquinone	IELUPRVYGHTVHQ-UHFFFAOYSA-N	C16248	annotated
252	200.894	1037.59	positive				annotated
253	216.868	1039.06	positive				annotated
254	306.858	1015.36	positive				annotated
255	171.028	1031.94	positive	Methylenediurea	KQVLODRFGIKJHZ-UHFFFAOYSA-N	C06381	annotated
256	322.832	1034.26	positive				annotated
257	306.858	1052.4	positive				annotated
258	338.806	1038.31	positive				annotated
259	284.838	1038.41	positive	1-Bromo-3-iodoacetone	YMHCIXGATYNJNH-UHFFFAOYSA-N	HMDB40190	annotated
260	382.796	1039.42	positive				annotated
261	372.83	1008.86	positive	2,3,4,6,7,8-Hexachlorodibenzofuran;1,2,3,7,8,9-Hexachlorodibenzofuran;1,2,3,4,7,8-Hexachlorodibenzofuran;1,2,3,6,7,8-Hexachlorodibenzofuran	XTAHLACQOVXINQ-UHFFFAOYSA-N,PYUSJFJVDVSXIU-UHFFFAOYSA-N,LVYBAQIVPKCOEE-UHFFFAOYSA-N,JEYJJJXOFWNEHN-UHFFFAOYSA-N	C18110,C18108,C18107,C18109	annotated
262	243.981	1039.88	positive				annotated
263	350.848	1024.52	positive				annotated
264	350.848	1024.52	positive				annotated
265	366.822	1035.95	positive				annotated
266	388.804	1026.92	positive				annotated
267	260.858	1040.49	positive				annotated
268	344.84	1037	positive				annotated
269	404.778	1036.16	positive				annotated
270	332.162	1031.91	positive	Diethylstilbestrol;Nonivamide;Zanthosimuline;Atherosperminine;Nordihydrocapsaicin;Nordihydrocapsaicin;Pramoxine;Diethylstilbestrol;4-Methyl-2,4-bis-(p-hydroxyphenyl)pent-1-ene;3-Hydroxyestra-1,3,5(10),6-tetraen-17-one;Indanestrol;(+/-)-5-[(tert-Butylamino)-2'-hydroxypropoxy]-1,2,3,4-tetrahydro-1-naphthol;17alpha-Dihydroequilenin;Equilin;3-hydroxy-estra-1,3,5(10),7tetraen-17-one;4,4'-(2-Ethyl-1-bu…	RGLYKWWBQGJZGM-UHFFFAOYSA-N,RGOVYLWUIBMPGK-UHFFFAOYSA-N,VMCDFWKTDCXEJZ-UHFFFAOYSA-N,UZZFAUDNCIFFPM-UHFFFAOYSA-N,VQEONGKQWIFHMN-UHFFFAOYSA-N,VQEONGKQWIFHMN-UHFFFAOYSA-N,DQKXQSGTHWVTAD-UHFFFAOYSA-N,RGLYKWWBQGJZGM-ISLYRVAYSA-N,MZLYLGGRVAFGBY-UHFFFAOYSA-N,WTRRIQCGCGCMQA-CBZIJGRNSA-N,UVOBXMBJOYYZST-UHFFFAOYSA-N,LGXDICLRWHYEIS-UHFFFAOYSA-N,RYWZPRVUQHMJFF-KSZLIROESA-N,WKRLQDKEXYKHJB-HFTRVMKXSA-N,WKRLQDK…	HMDB14400,HMDB29846,HMDB40368,HMDB30304,HMDB36328,C20216,C07892,C07620,C13625,C14650,C14738,C04875,C14498,C14392,LMST02010026,C15168,LMFA01030736	annotated
271	196.878	1039.14	positive	Potassium dibasic phosphate	ZPWVASYFFYYZEW-UHFFFAOYSA-L	C13197	annotated
272	268.864	1031.45	positive				annotated
273	218.866	1040.49	positive				annotated
274	444.796	1038.71	positive				annotated
275	202.892	1038.75	positive				annotated
276	328.866	1032.42	positive				annotated
277	328.866	1032.42	positive				annotated
278	340.805	1037.61	positive				annotated
279	428.822	1037.69	positive				annotated
280	590.779	1037.97	positive				annotated
281	428.796	1026.68	positive				annotated
282	244.884	1037.3	positive				annotated
283	324.83	1035.71	positive				annotated
284	606.753	1038.79	positive				annotated
285	196.868	1043.74	positive	Potassium sulfate	OTYBMLCTZGSZBG-UHFFFAOYSA-L	C13192	annotated
286	444.77	1037.52	positive				annotated
287	429.24	1037.36	positive	Nutriacholic acid;7-Hydroxy-3-oxocholanoic acid;7a-Hydroxy-3-oxo-5b-cholanoic acid;12-Ketodeoxycholic acid;3alpha-Hydroxy-12-oxo-5beta-cholan-24-oic Acid;Irbesartan;Irbesartan;Nandrolone phenpropionate;Nandrolone phenpropionate;9'-Carboxy-alpha-chromanol;D8'-Merulinic acid A;12alpha-hydroxy-3-oxo-5beta-cholan-24-oic Acid;12alpha-Hydroxy-3-oxo-5beta-cholan-24-oic Acid;3alpha,12alpha-Dihydroxy-5bet…	DXOCDBGWDZAYRQ-QPVZPPSOSA-N,KNVADAPHVNKTEP-MKYSPFRDSA-N,KNVADAPHVNKTEP-KXIRRPOASA-N,CVNYHSDFZXHMMJ-VPUMZWJWSA-N,CVNYHSDFZXHMMJ-VPUMZWJWSA-N,YOSHYTLCDANDAN-UHFFFAOYSA-N,YOSHYTLCDANDAN-UHFFFAOYSA-N,UBWXUGDQUBIEIZ-QNTYDACNSA-N,UBWXUGDQUBIEIZ-QNTYDACNSA-N,CUGVBZDXUTZXJO-GCIQOJCMSA-N,IXDZSQUQSCLSSD-MDZDMXLPSA-N,WMUMZOAFCDOTRW-OVEHVULHSA-N,WMUMZOAFCDOTRW-OVEHVULHSA-N,LNOFKAWCANXKAC-LLQZFEROSA-N,LNOFKAW…	HMDB00467,HMDB00460,HMDB00503,HMDB00328,LMST04010155,HMDB15163,C07469,HMDB15119,C08155,HMDB12866,HMDB41454,HMDB62742,LMST04010168,C11637,LMST04010220,C14577,C14227,C03690,C15375,LMST04010224,LMST04010426,LMST04010404,LMST04010438,LMST04010229,LMST04010222,LMST04010221,LMST04010223,LMST04010226,LMST04010225,LMST04010228,LMST04010219,LMST04010218,LMST04010214,LMST04010217,LMST04010216,LMST04010258,…	annotated
288	234.834	1040.11	positive				annotated
289	528.779	1037.65	positive				annotated
290	544.752	1039.46	positive				annotated
291	466.778	1039.19	positive				annotated
292	174.896	1040.22	positive	Potassium dibasic phosphate	ZPWVASYFFYYZEW-UHFFFAOYSA-L	C13197	annotated
293	180.871	1036.28	positive				annotated
294	460.744	1040.43	positive	1,2,3,4,6,7,8-Heptachlorodibenzodioxin	WCLNVRQZUKYVAI-UHFFFAOYSA-N	C18103	annotated
295	212.852	1039.33	positive	Potassium dibasic phosphate	ZPWVASYFFYYZEW-UHFFFAOYSA-L	C13197	annotated
296	450.804	1033.16	positive				annotated
297	274.826	1035.89	positive				annotated
298	322.858	1039.18	positive				annotated
299	766.574	176.64	positive	PC(O-16:0/18:2(9Z,12Z));PC(O-16:0/18:2(9Z,12Z));PC(P-18:1(11Z)/16:0);PC(P-18:1(11Z)/18:3(6Z,9Z,12Z));PC(P-18:1(11Z)/18:3(9Z,12Z,15Z));PC(P-18:0/16:1(9Z));PC(P-18:0/16:1(9Z));PC(P-18:0/18:4(6Z,9Z,12Z,15Z));PC(P-18:0/18:4(6Z,9Z,12Z,15Z));PC(P-16:0/18:1(11Z));PC(P-16:0/18:1(11Z));PC(P-16:0/18:1(9Z));PC(P-16:0/18:1(9Z));PC(P-16:0/20:4(8Z,11Z,14Z,17Z));PC(P-16:0/20:4(5Z,8Z,11Z,14Z));PC(P-16:0/20:4(5Z,…	IQACMFWAGALEAQ-WESJWMGVSA-N,IQACMFWAGALEAQ-WESJWMGVSA-N,MBRHHFWRXQYYAN-RTVLTNFHSA-N,RWVKPDIHPPTVRQ-HWGQMOSASA-N,JPNFMUKASUYGCK-ZXWSQSGJSA-N,KMNVIRCHUMQGHD-RCINKDPXSA-N,KMNVIRCHUMQGHD-RCINKDPXSA-N,KDEGUFHTTWTTCT-XMVXZYCSSA-N,KDEGUFHTTWTTCT-XMVXZYCSSA-N,MVDFTRYOOPZXII-JEPFLRBFSA-N,MVDFTRYOOPZXII-JEPFLRBFSA-N,CRBBMHQTIAELIS-KQBBALDBSA-N,CRBBMHQTIAELIS-KQBBALDBSA-N,FYYVVICAMXUASI-YEHIGFSXSA-N,IOYKZPN…	HMDB11151,LMGP01020039,HMDB11272,HMDB11278,HMDB11279,HMDB11240,LMGP01030053,HMDB11247,LMGP01030061,HMDB11209,LMGP01030128,HMDB11210,LMGP01030006,HMDB11221,HMDB11220,LMGP01030010,HMDB11305,LMGP01030144,HMDB11311,HMDB11312,HMDB39528,HMDB08455,HMDB08488,HMDB08028,HMDB08093,HMDB08126,HMDB08195,HMDB08194,HMDB08259,HMDB08228,HMDB08227,HMDB13415,HMDB07997,HMDB07996,LMGP01090009,LMGP01090006,LMGP01090007…	annotated
300	203.053	713.48	positive	Levoinositol;D-chiro-Inositol;Beta-D-Glucose;beta-D-Glucose;D-Fructose;beta-D-Fructose;D-Mannose;D-Mannose;D-Galactose;alpha-D-Galactose;D-Glucose;D-Glucose;Myoinositol;myo-Inositol;3-Deoxyarabinohexonic acid;Scyllitol;Allose;L-Sorbose;alpha-L-Sorbopyranose;Dihydroxyacetone (dimer);Alpha-D-Glucopyranoside;L-Gulose;L-Gulose;L-Galactose;D-Galactose;Glycoprotein-phospho-D-mannose;Fructose-1P;D-Fruct…	CDAISMWEOUEBRE-LKPKBOIGSA-N,CDAISMWEOUEBRE-LKPKBOIGSA-N,WQZGKKKJIJFFOK-VFUOTHLCSA-N,WQZGKKKJIJFFOK-VFUOTHLCSA-N,RFSUNEUAIZKAJO-ARQDHWQXSA-N,RFSUNEUAIZKAJO-ARQDHWQXSA-N,WQZGKKKJIJFFOK-QTVWNMPRSA-N,WQZGKKKJIJFFOK-QTVWNMPRSA-N,WQZGKKKJIJFFOK-PHYPRBDBSA-N,WQZGKKKJIJFFOK-PHYPRBDBSA-N,WQZGKKKJIJFFOK-GASJEMHNSA-N,WQZGKKKJIJFFOK-GASJEMHNSA-N,CDAISMWEOUEBRE-GPIVLXJGSA-N,CDAISMWEOUEBRE-GPIVLXJGSA-N,YGMNHEP…	HMDB34220,C19891,HMDB00516,C00221,HMDB00660,C02336,HMDB00169,C00159,HMDB00143,C00984,HMDB00122,C00031,HMDB00211,C00137,HMDB00346,HMDB06088,HMDB01151,HMDB01266,C08356,HMDB32222,HMDB61922,HMDB12326,C15923,HMDB33704,C00124,HMDB62473,HMDB62538,C10906,HMDB62202,HMDB62170,C00738,HMDB03345,C00267,HMDB03449,C00962,HMDB03418,C06153,C06152,C06465,C06466,C06464,C06467,C06468,C05003,C08351,C00936,C00795,C007…	annotated
301	250.051	1053.99	positive				annotated
302	421.173	1041.54	positive	Deacetylcolchicine	HFPMXDMZJUJZBX-AWEZNQCLSA-N	C16712	annotated
303	128.953	1291.63	positive				annotated
304	374.903	1318.59	positive	Clofenotane;DDT;1,1,1-Trichloro-2-(o-chlorophenyl)-2-(p-chlorophenyl)ethane	YVGGHNCTFXOJCH-UHFFFAOYSA-N,YVGGHNCTFXOJCH-UHFFFAOYSA-N,CVUGPAFCQJIYDT-UHFFFAOYSA-N	HMDB32127,C04623,C14187	annotated
305	296.052	1312.19	positive	Adefovir	SUPKOOSCJHTBAH-UHFFFAOYSA-N	C11277	annotated
306	297.96	1303.34	positive				annotated
307	297.96	1303.34	positive				annotated
308	166.975	1312.78	positive				annotated
309	351.938	1305.51	positive				annotated
310	290.034	1291.57	positive	2,4-DB	YIVXMZJTEQBPQO-UHFFFAOYSA-N	C14404	annotated
311	128.953	1291.63	positive				annotated
312	212.033	1316.99	positive				annotated
313	296.052	1312.19	positive	Adefovir	SUPKOOSCJHTBAH-UHFFFAOYSA-N	C11277	annotated
314	256.059	1318.87	positive	1-Isothiocyanato-8-(methylthio)octane;Imidacloprid;Imidacloprid;Pymetrozine	BFBMDZOSZQDEKW-UHFFFAOYSA-N,YWTYJOPNNQFBPC-UHFFFAOYSA-N,YWTYJOPNNQFBPC-UHFFFAOYSA-N,QHMTXANCGGJZRX-WUXMJOGZSA-N	HMDB38447,HMDB40292,C11110,C18590	annotated
315	404.236	1320.5	positive				annotated
316	680.48	177.08	positive				annotated
317	337.172	748.47	positive	Pergolide;Pergolide;N2-Fructopyranosylarginine	YEHCICAEULNIGD-MZMPZRCHSA-N,YEHCICAEULNIGD-MZMPZRCHSA-N,DLFIWFDONDYZKI-UHFFFAOYSA-N	HMDB15317,C07425,HMDB41541	annotated
318	228.123	413.43	positive	5-Butyltetrahydro-2-oxo-3-furancarboxylic acid;5-(2-Methylpropyl)tetrahydro-2-oxo-3-furancarboxylic acid;cis-2-Carboxycyclohexyl-acetic acid	XCIYLBHMPNYNTF-UHFFFAOYSA-N,ODKYFEYTVOPOOV-UHFFFAOYSA-N,GCGCKIUIBPEAQE-BQBZGAKWSA-N	HMDB30992,HMDB30988,C14112	annotated
319	394.189	413.57	positive	Palmatine	QUCQEUCGKKTEBI-UHFFFAOYSA-N	C05315	annotated
320	380.174	413.54	positive	Timolol;Bupirimate;(S)-cis-N-Methylstylopine;Jatrorrhizine;Timolol;Columbamine	BLJRIMJGRPQVNF-UHFFFAOYSA-N,DSKJPMWIHSOYEA-UHFFFAOYSA-N,GBUUKFRQPCPYPW-KKSFZXQISA-N,MXTLAHSTUOXGQF-UHFFFAOYSA-O,BLJRIMJGRPQVNF-JTQLQIEISA-N,YYFOFDHQVIODOQ-UHFFFAOYSA-O	HMDB14517,C18776,C06163,C09553,C07141,C01795	annotated
321	756.554	197.58	positive	PE(20:0/15:0);PE(20:0/15:0);PC(16:0/16:0);PC(16:0/16:0);PE(15:0/20:0);PE(15:0/20:0);DG(20:3n9/0:0/22:5n6);DG(20:3n9/0:0/22:5n3);DG(20:2(11Z,14Z)/22:6(4Z,7Z,10Z,13Z,16Z,19Z)/0:0);DG(20:2(11Z,14Z)/22:6(4Z,7Z,10Z,13Z,16Z,19Z)/0:0)[iso2];DG(22:4n6/0:0/20:4n3);DG(20:3n6/0:0/22:5n6);DG(20:3n6/0:0/22:5n3);DG(20:4n6/0:0/22:4n6);PC(20:2(11Z,14Z)/14:1(9Z));PC(20:2(11Z,14Z)/14:1(9Z));PC(20:3(5Z,8Z,11Z)/14:0…	OUNAKUJUDICZMA-KXQOOQHDSA-N,OUNAKUJUDICZMA-KXQOOQHDSA-N,KILNVBDSWZSGLL-KXQOOQHDSA-N,KILNVBDSWZSGLL-KXQOOQHDSA-N,NJGIRBISCGPRPF-KXQOOQHDSA-N,NJGIRBISCGPRPF-KXQOOQHDSA-N,YDNATQFMLDZGBV-CDJDXHMRSA-N,PHJFRPWSGDFMPE-VXTSFHANSA-N,YHQBLWXJXUWICY-WWZPBJSXSA-N,YHQBLWXJXUWICY-WWZPBJSXSA-N,KBWYNFJTWMTGEL-OEJRLZDMSA-N,GCXSPSJLWLTTBX-IEJLWMIJSA-N,DFCGDIPZRDBRHS-OAKNPHMASA-N,JGYCMDCKOHFJFT-DZAHJVNHSA-N,MYWHURB…	HMDB09219,LMGP02010825,HMDB00564,LMGP01010564,HMDB08899,LMGP02010463,HMDB56244,HMDB56249,HMDB07440,LMGL02010270,HMDB56355,HMDB56325,HMDB56330,HMDB56334,HMDB08329,LMGP01011838,HMDB08361,LMGP01012192,HMDB08394,LMGP01011868,HMDB08006,LMGP01010690,HMDB08031,LMGP01010739,HMDB08134,LMGP01011620,HMDB08166,LMGP01011646,HMDB08199,LMGP01011677,HMDB07913,LMGP01011399,HMDB07975,LMGP01010601,HMDB07974,LMGP010…	annotated
322	204.134	574.6	positive	5-Hydroxylysine;L-Hydroxylysine;Glycyl-Lysine;Lysyl-Glycine;2-Deoxystreptamine;allo-Hydroxy-L-lysine;N6-Hydroxy-L-lysine	YSMODUONRAFBET-UHNVWZDZSA-N,YSMODUONRAFBET-UHNVWZDZSA-N,IKAIKUBBJHFNBZ-UHFFFAOYSA-N,HGNRJCINZYHNOU-UHFFFAOYSA-N,DTFAJAKTSMLKAT-JDCCYXBGSA-N,YSMODUONRAFBET-WHFBIAKZSA-N,FZQOIMPLZAYIKU-YFKPBYRVSA-N	HMDB00450,C16741,HMDB28846,HMDB28951,C02627,C16742,C01028	annotated
324	343.296	244.56	positive				annotated
325	100.05	611.15	positive				annotated
326	128.953	499.07	positive				annotated
327	656.252	518.73	positive				annotated
328	296.052	497.47	positive	Adefovir	SUPKOOSCJHTBAH-UHFFFAOYSA-N	C11277	annotated
329	362.023	510.22	positive				annotated
330	382.2	482.37	positive	4',7-Dihydroxy-2'-methoxy-3'-prenylisoflavan;2'-O-Methylphaseollidinisoflavan;5-Deoxymyricanone;2',4'-Dihydroxy-7-methoxy-8-prenylflavan;2',7-Dihydroxy-4'-methoxy-8-prenylflavan;2,2-Bis[4-(2,3-epoxypropoxy)phenyl]propane;Bisphenol A diglycidyl ether;16beta-Hydroxy-3,11-dioxopregna-4,17(20)-dien-21-oic acid, gamma-lactone;Millinol B;4'-O-Methylpreglabridin;2',6'-Dihydroxy-4'-methoxy-3'-prenyldihyd…	ZEJRFMCOSHZBRD-UHFFFAOYSA-N,ZEJRFMCOSHZBRD-UHFFFAOYSA-N,UCIYWYZLILBGOL-UHFFFAOYSA-N,OAUAVKGFNHNNGR-UHFFFAOYSA-N,LCGZWKGCXCRMAL-UHFFFAOYSA-N,LCFVJGUPQDGYKZ-UHFFFAOYSA-N,LCFVJGUPQDGYKZ-UHFFFAOYSA-N,RBULKOMEEZXUGR-BIOQOPCMSA-N,DKDWZBOVVLDHPS-UHFFFAOYSA-N,CFIGHBKJMKQTBW-UHFFFAOYSA-N,NFNFQMVDSPQKGD-UHFFFAOYSA-N,ALFWEQDJMGZJNN-UHFFFAOYSA-N	HMDB34010,LMPK12080007,HMDB30799,HMDB36401,HMDB36399,HMDB32737,C14348,C14637,LMPK12080010,LMPK12080011,LMPK12120483,LMPK12120485	annotated
331	215.139	491.43	positive	Hexanoylglycine;Isovalerylalanine;N-Acetylleucine;N-Acetyl-L-leucine;Prolyl-Valine;Valyl-Proline;N-Acetylisoleucine;Isovalerylsarcosine;Dethiobiotin;Swainsonine;Dethiobiotin	UPCKIPHSXMXJOX-UHFFFAOYSA-N,OJPSNARFDYTAEN-LURJTMIESA-N,WXNXCEHXYPACJF-ZETCQYMHSA-N,WXNXCEHXYPACJF-ZETCQYMHSA-N,AWJGUZSYVIVZGP-UHFFFAOYSA-N,GIAZPLMMQOERPN-UHFFFAOYSA-N,JDTWZSUNGHMMJM-UHFFFAOYSA-N,GPFSWCRCPHKNBU-UHFFFAOYSA-N,AUTOLBMXDDTRRT-JGVFFNPUSA-N,FXUAIOOAOAVCGD-WCTZXXKLSA-N,AUTOLBMXDDTRRT-UHFFFAOYSA-N	HMDB00701,HMDB00747,HMDB11756,C02710,HMDB29030,HMDB29135,HMDB61684,HMDB02087,HMDB03581,C10173,C01909	annotated
332	772.585	184.85	positive	PE(24:1(15Z)/14:1(9Z));PE(20:0/18:2(9Z,12Z));PE(20:0/18:2(9Z,12Z));PE(20:2(11Z,14Z)/18:0);PE(20:2(11Z,14Z)/18:0);PE(20:1(11Z)/18:1(11Z));PE(20:1(11Z)/18:1(9Z));PE(20:1(11Z)/18:1(9Z));PE(22:2(13Z,16Z)/16:0);PE(22:2(13Z,16Z)/16:0);PE-NMe2(18:1(9Z)/18:1(9Z));PE-NMe2(18:1(9Z)/18:1(9Z));PE(22:1(13Z)/16:1(9Z));PE(18:2(9Z,12Z)/20:0);PE(18:2(9Z,12Z)/20:0);PE(18:1(11Z)/20:1(11Z));PE(18:1(9Z)/20:1(11Z));PE…	LYQNHUUXGYHXPH-KBELHWENSA-N,CLPMAPXZURYSNH-CNBLIUODSA-N,CLPMAPXZURYSNH-CNBLIUODSA-N,FRVWPWGGHGGKMD-JMMITYAOSA-N,FRVWPWGGHGGKMD-JMMITYAOSA-N,GKXLKICEHUALBW-GMUXBFKVSA-N,BUCLJVJCFFPNPB-HLHBCVTMSA-N,BUCLJVJCFFPNPB-HLHBCVTMSA-N,XNZHFYSLNIZKJP-PYPPRJKTSA-N,XNZHFYSLNIZKJP-PYPPRJKTSA-N,XHPZRQBHFOVLEJ-UNUIOPIBSA-N,XHPZRQBHFOVLEJ-UNUIOPIBSA-N,CUUQTWOJYKCYRS-CCUJVRBKSA-N,DPTUTWFSXXDMEO-CNBLIUODSA-N,DPTUTWF…	HMDB09746,HMDB09225,LMGP02010125,HMDB09288,LMGP02010882,HMDB09256,HMDB09257,LMGP02010853,HMDB09550,LMGP02011077,HMDB10564,LMGP02010326,HMDB09518,HMDB09097,LMGP02010669,HMDB09032,HMDB09065,LMGP02010126,HMDB09000,LMGP02010124,HMDB08882,HMDB08942,LMGP02010513,HMDB08974,HMDB08330,LMGP01011839,HMDB07946,LMGP01011422,LMGP10010197,LMGP10010465,LMGP10010495,LMGP10010537,LMGP10010220,LMGP10010270,LMGP1001…	annotated
334	148.097	594.46	positive	(2R*,3R*)-1,2,3-Butanetriol;1-Methylpyrrolinium;1-Methylpyrrolinium;(2R,3R,4R)-2-Amino-4-hydroxy-3-methylpentanoic acid;Trihydroxybutane;N-(2-Hydroxyethyl)-morpholine N-oxide;Fagomine;N-Hydroxy-L-isoleucine;Fagomine;Diethylene glycol	YAXKTBLXMTYWDQ-UHFFFAOYSA-N,FDWZAOGDOVQOLD-UHFFFAOYSA-N,FDWZAOGDOVQOLD-UHFFFAOYSA-N,OSCCDBFHNMXNME-UHFFFAOYSA-N,GTTSNKDQDACYLV-UHFFFAOYSA-N,WTPGFRPRHSDKNE-UHFFFAOYSA-N,YZNNBIPIQWYLDM-UHFFFAOYSA-N,YEGAKLYOVHUQIJ-WHFBIAKZSA-N,YZNNBIPIQWYLDM-HSUXUTPPSA-N,MTHSVFCYNBDYFN-UHFFFAOYSA-N	HMDB34778,HMDB60253,C06178,HMDB29449,HMDB61944,HMDB61157,HMDB33453,C20310,C10144,C14689	annotated
335	164.921	816.01	positive	Sodium sulfate	PMZURENOXWZQFD-UHFFFAOYSA-L	C13199	annotated
336	204.913	816.85	positive				annotated
337	284.87	814.99	positive				annotated
338	306.852	815.86	positive				annotated
339	346.844	816.44	positive				annotated
340	412.816	816.66	positive				annotated
341	112.98	965.2	positive	Lithium carbonate	XGZVUEUWXADBQD-UHFFFAOYSA-L	C07964	annotated
342	258.937	950.32	positive				annotated
343	242.963	960.75	positive				annotated
344	324.908	948.41	positive				annotated
345	192.965	953.93	positive				annotated
346	152.972	959.04	positive				annotated
347	136.999	966.93	positive				annotated
348	139.08	970.61	positive				annotated
349	308.935	957.3	positive				annotated
350	176.991	966.35	positive				annotated
351	186.948	968.96	positive	5,6-Dichloro-1,3-cyclohexadiene	JUIXSAKXHQVSIM-UHFFFAOYSA-N	C11352	annotated
352	348.927	955.6	positive				annotated
353	218.103	974.45	positive	1-Isothiocyanato-8-(methylthio)octane;Pymetrozine	BFBMDZOSZQDEKW-UHFFFAOYSA-N,QHMTXANCGGJZRX-WUXMJOGZSA-N	HMDB38447,C18590	annotated
354	414.899	954.36	positive	Phenkapton	GGNLTHFTYNDYNK-UHFFFAOYSA-N	C19010	annotated
355	398.925	960.72	positive	Phenkapton	GGNLTHFTYNDYNK-UHFFFAOYSA-N	C19010	annotated
356	386.909	947.39	positive				annotated
357	302.926	950.84	positive				annotated
358	148.956	968.68	positive				annotated
359	241.962	962.05	positive				annotated
360	282.955	959.54	positive				annotated
361	122.01	973.24	positive				annotated
362	210.931	959.41	positive				annotated
363	170.938	965.55	positive				annotated
364	454.891	952.67	positive				annotated
365	438.918	959.17	positive				annotated
366	170.974	973.04	positive	5,6-Dichloro-1,3-cyclohexadiene	JUIXSAKXHQVSIM-UHFFFAOYSA-N	C11352	annotated
367	120.976	972.69	positive				annotated
368	218.944	953.8	positive				annotated
369	520.863	950.43	positive				annotated
370	259.13	971.72	positive	Heptyl 4-hydroxybenzoate;Heptyl p-hydroxybenzoate;1-Isothiocyanato-8-(methylthio)octane;Eremopetasidione;1,2-Bis(1-ethoxyethoxy)propane;Pymetrozine;4-Heptyloxybenzoic acid;12,13-Dimethyl-5,14-dioxabicyclo[9.2.1]-tetradeca-1(13),11-dien-4-one	ZTJORNVITHUQJA-UHFFFAOYSA-N,ZTJORNVITHUQJA-UHFFFAOYSA-N,BFBMDZOSZQDEKW-UHFFFAOYSA-N,ZKOZDFWTXYIUDZ-UHFFFAOYSA-N,TZVJNJVDGXFMCF-UHFFFAOYSA-N,QHMTXANCGGJZRX-WUXMJOGZSA-N,ZRVIYEJYXIDATJ-UHFFFAOYSA-N,WLZAQMWDLSAMIH-UHFFFAOYSA-N	HMDB34462,C14718,HMDB38447,HMDB40778,HMDB37163,C18590,C14274,LMFA07040039	annotated
371	186.96	964.81	positive				annotated
372	135.998	968.03	positive				annotated
373	392.917	955.49	positive				annotated
374	240.085	976.25	positive	1-Isothiocyanato-8-(methylthio)octane;Pymetrozine	BFBMDZOSZQDEKW-UHFFFAOYSA-N,QHMTXANCGGJZRX-WUXMJOGZSA-N	HMDB38447,C18590	annotated
375	236.954	953.89	positive				annotated
376	298.929	947.69	positive				annotated
377	286.952	961.89	positive				annotated
378	280.078	969.13	positive				annotated
379	323.908	948.17	positive				annotated
380	250.923	955.78	positive	Thiotropocin	DQGOJKVIMNNGAH-UHFFFAOYSA-N	C12105	annotated
381	194.957	966.46	positive				annotated
382	538.899	952.58	positive	Perfluorooctanesulfonic acid;Perfluorooctanesulfonic acid	YFSUTJLHUFNCNZ-UHFFFAOYSA-N,MOSFIJXAXDLOML-UHFFFAOYSA-N	HMDB59586,C18142	annotated
383	154.964	970.24	positive				annotated
384	326.945	958	positive				annotated
385	307.934	957.96	positive				annotated
386	151.971	960.21	positive				annotated
387	191.964	954.33	positive				annotated
388	370.935	956.97	positive				annotated
389	346.05	965.92	positive				annotated
390	208.908	976.77	positive				annotated
391	175.99	966.1	positive	Dihydroxyaluminium	RBNPZEHAODHBPZ-UHFFFAOYSA-M	HMDB15457	annotated
392	454.917	953.89	positive				annotated
393	148.947	968.65	positive				annotated
394	196.059	971.79	positive	Pteridine	CPNGPNLZQNNVQM-UHFFFAOYSA-N	C07581	annotated
395	280.944	954.89	positive				annotated
396	759.573	283.08	positive				annotated
397	102.128	659.95	positive	Hexylamine;Hexylamine;Triethylamine;Triethylamine	BMVXCPBXGZKUPN-UHFFFAOYSA-N,BMVXCPBXGZKUPN-UHFFFAOYSA-N,ZMANZCXQSJIPKH-UHFFFAOYSA-N,ZMANZCXQSJIPKH-UHFFFAOYSA-N	HMDB32323,C08306,HMDB32539,C14691	annotated
398	353.027	635.94	positive	1-Salicylate glucuronide;Beta-D-Glucopyranuronic acid;Blighinone;2,8-Di-O-methylellagic acid;2,3-Di-O-methylellagic acid;NS 1608	JSCWDKKMLIQCMR-CDHFTJPESA-N,IXVVXKRKCLJCKA-UNLLLRGISA-N,YFUQJMOETZJFHO-UHFFFAOYSA-N,SUBZWRYOAOVYOC-UHFFFAOYSA-N,DMPZOHHHRRENRS-UHFFFAOYSA-N,KRHJDJMOIKRPNN-UHFFFAOYSA-N	HMDB10313,HMDB10314,HMDB30643,HMDB41396,HMDB41395,C13835	annotated
399	346.01	660.07	positive	N-(6-Oxo-6H-dibenzo[b,d]pyran-3-yl)-2,2,2-trifluoroacetamide;2,2,2-Trifluoro-N-(6-oxo-6H-dibenzo[b,d]pyran-2-yl)acetamide	PJDQXNCTFJWTFY-UHFFFAOYSA-N,XUKKGDUMWVJYEZ-UHFFFAOYSA-N	C14971,C15394	annotated
400	278.248	200.94	positive	Ambronide;3-(5,6,6-Trimethylbicyclo[2.2.1]hept-1-yl)cyclohexanol;Bombykal;10E,12Z-Hexadecadienal;9E,11E-Hexadecadienal;4E,6Z,10Z-Hexadecatrien-1-ol;13Z-Hexadecen-11-yn-1-ol;11-Hexadecynal;7Z,11E-Hexadecadienal;9Z,11E-Hexadecadienal;10Z,12Z-Hexadecadienal;11Z,13Z-Hexadecadienal;7Z,11Z-Hexadecadienal;9Z,11Z-Hexadecadienal;10Z,12E-Hexadecadienal;11Z,13E-Hexadecadienal;8E,11Z-Hexadecadienal;9E,11Z-He…	YPZUZOLGGMJZJO-UHFFFAOYSA-N,BWVZAZPLUTUBKD-UHFFFAOYSA-N,OSFASEAZCNYZBW-SCFJQAPRSA-N,OSFASEAZCNYZBW-SCFJQAPRSA-N,YLYWMNJAJOQSGH-BSWSSELBSA-N,AHUWGXXXQILFPZ-BFMSGXKYSA-N,MUVIYYKFZAILBT-ARJAWSKDSA-N,CJULORNYMKTGAE-UHFFFAOYSA-N,PNIJIQLUXSITRW-QMRMAQATSA-N,YLYWMNJAJOQSGH-MDAAKZFYSA-N,OSFASEAZCNYZBW-RZSVFLSASA-N,ZTJGMVSDMQAJPE-OUPQRBNQSA-N,PNIJIQLUXSITRW-WBHJMADESA-N,YLYWMNJAJOQSGH-ISTTXYCBSA-N,OSFASEA…	HMDB36831,HMDB31851,C20128,LMFA06000200,LMFA06000195,LMFA05000201,LMFA05000202,LMFA06000227,LMFA06000220,LMFA06000221,LMFA06000222,LMFA06000223,LMFA06000224,LMFA06000225,LMFA06000218,LMFA06000219,LMFA06000204,LMFA06000205,LMFA06000201,LMFA06000202,LMFA06000203,LMFA06000093,LMFA06000094,LMFA06000095,LMFA05000198,LMSP01080036,LMSP01080035	annotated
401	298.274	200.68	positive	Ethyl tetradecanoate;ethyl tetradecanoate;Palmitic acid;Hexadecanoic acid;Palmitic acid;Isopalmitic acid;Isopalmitic acid;Butyl dodecanoate;Dodecyl butyrate;dodecyl butyrate;Hexyl decanoate;hexyl decanoate;Dodecyl 2-methylpropanoate;Trimethyltridecanoic acid;4,8,12-trimethyl-tridecanoic acid;Octyl octanoate;octyl octanoate;Palmitoleoyl Ethanolamide;Palmitoleoyl-EA;3-Ketosphingosine;3-ketosphingos…	MMKRHZKQPFCLLS-UHFFFAOYSA-N,MMKRHZKQPFCLLS-UHFFFAOYSA-N,IPCSVZSSVZVIGE-UHFFFAOYSA-N,IPCSVZSSVZVIGE-UHFFFAOYSA-N,IPCSVZSSVZVIGE-UHFFFAOYSA-N,ZONJATNKKGGVSU-UHFFFAOYSA-N,ZONJATNKKGGVSU-UHFFFAOYSA-N,NDKYEUQMPZIGFN-UHFFFAOYSA-N,JEPXJYKYHMEESP-UHFFFAOYSA-N,JEPXJYKYHMEESP-UHFFFAOYSA-N,DGPNTCACXCHFDI-UHFFFAOYSA-N,DGPNTCACXCHFDI-UHFFFAOYSA-N,LDPLLPONRGVDGK-UHFFFAOYSA-N,FUYCAQNCWDAOLQ-UHFFFAOYSA-N,FUYCAQN…	HMDB34153,LMFA07010468,HMDB00220,C00249,LMFA01010001,HMDB31068,LMFA01020010,HMDB32065,HMDB32249,LMFA07010424,HMDB32324,LMFA07010456,HMDB36210,HMDB02396,LMFA01020249,HMDB33166,LMFA07010449,HMDB13648,LMFA08040043,C06121,LMSP01010002,C10136,C11124,LMFA06000252,LMFA01020039,LMFA01020038,LMFA07010600,LMFA07010485,LMFA07010440,LMFA07010331,LMSP01080002,LMSP01080011,LMSP01080010,LMSP01080052,LMSP0108005…	annotated
403	236.998	789.91	positive	Fenpiclonil	FKLFBQCQQYDUAM-UHFFFAOYSA-N	C14268	annotated
404	451.007	790.02	positive				annotated
405	472.989	789.65	positive				annotated
406	448.086	788.83	positive	2-O-Feruloylhydroxycitric acid;4,4',6,6'-Tetranitro-2,2'-azoxytoluene;2,4',6,6'-Tetranitro-2',4-azoxytoluene;2,2',6,6'-Tetranitro-4,4'-azoxytoluene	QAEWENIBBUMYIB-HWKANZROSA-N,CSQSPVBKKCHHDS-NXVVXOECSA-N,XDCFBFUDTDVION-NXVVXOECSA-N,JZBHIQAXJAFHNP-NXVVXOECSA-N	HMDB40571,C16411,C16412,C16413	annotated
407	315.08	698.6	positive	Edetic Acid;EDTA;Valdecoxib	KCXVZYZYPLLWCC-UHFFFAOYSA-N,KCXVZYZYPLLWCC-UHFFFAOYSA-N,LNPDTQAFDNKSHK-UHFFFAOYSA-N	HMDB15109,C00284,HMDB05033	annotated
408	315.08	639.78	positive	Edetic Acid;EDTA;Valdecoxib	KCXVZYZYPLLWCC-UHFFFAOYSA-N,KCXVZYZYPLLWCC-UHFFFAOYSA-N,LNPDTQAFDNKSHK-UHFFFAOYSA-N	HMDB15109,C00284,HMDB05033	annotated
409	106.065	412.44	positive				annotated
410	250.051	525.77	positive				annotated
411	461.139	524.29	positive				annotated
412	447.16	527.23	positive	Gefitinib;N-Acetyllactosamine;N-Acetyllactosamine;Beta-1,4-mannose-N-acetylglucosamine;Poly-N-acetyllactosamine;Lacto-N-biose I;N,N'-diacetylchitobiose;Chitobiose;Lacto-N-biose;1-O-[2-(Acetylamino)-2-deoxy-alpha-D-glucopyranosyl]-D-myo-Inositol;beta-D-Galactosyl-(1->3)-N-acetyl-D-galactosamine	XGALLCVXEZPNRQ-UHFFFAOYSA-N,KFEUJDWYNGMDBV-LODBTCKLSA-N,KFEUJDWYNGMDBV-LODBTCKLSA-N,KFEUJDWYNGMDBV-MMOUBBDDSA-N,HESSGHHCXGBPAJ-ZBELOFFLSA-N,HMQPEDMEOBLSQB-RCBHQUQDSA-N,CDOJPCSDOXYJJF-CBTAGEKQSA-N,CDOJPCSDOXYJJF-CBTAGEKQSA-N,HMQPEDMEOBLSQB-RPHKZZMBSA-N,MRKTUVZZZRUSQR-JPUVNKLSSA-N,HMQPEDMEOBLSQB-UITYFYQISA-N	HMDB14462,HMDB01542,C00611,HMDB06535,HMDB06583,HMDB06575,HMDB62702,C01674,C06372,C19784,C07278	annotated
413	232.14	750.07	positive	L-erythro-4-Hydroxyarginine;Glycyl-Arginine;Arginyl-Glycine;N-(o)-Hydroxyarginine;beta-Hydroxyarginine;L-Hydroxyarginine;gamma-Hydroxy-L-arginine;N(omega)-Hydroxyarginine	OPCBKDJCJYBGTQ-UHFFFAOYSA-N,JLXVRFDTDUGQEE-UHFFFAOYSA-N,XUUXCWCKKCZEAW-UHFFFAOYSA-N,FQWRAVYMZULPNK-UHFFFAOYSA-N,VIDUVSPOWYVZIC-IMJSIDKUSA-N,WWURQGFETAMJQN-WUCPZUCCSA-N,OPCBKDJCJYBGTQ-BKLSDQPFSA-N,FQWRAVYMZULPNK-BYPYZUCNSA-N	HMDB34326,HMDB28835,HMDB28709,HMDB04224,C18473,C20330,C08284,C05933	annotated
414	837.619	200.02	positive				annotated
416	445.165	593.53	positive	Fluticasone;Argentine	MGNNYOODZCAHBA-AZYZPMHWSA-N,AILDTIZEPVHXBF-UHFFFAOYSA-N	C07815,C10753	annotated
417	813.683	188.36	positive	SM(d18:1/24:1(15Z));SM(d18:1/24:1(15Z));SM(d18:2/24:0)	WKZHECFHXLTOLJ-QYKFWSDSSA-N,WKZHECFHXLTOLJ-QYKFWSDSSA-N,DACOGJMBYLZYDH-GXJPFUDISA-N	HMDB12107,LMSP03010007,LMSP03010081	annotated
418	731.606	189.97	positive	SM(d18:0/18:1(9Z));SM(d18:0/18:1(9Z));SM(d18:0/18:1(11Z));stearoyl sphingomyelin;SM(d18:1/18:0);PE-Cer(d15:1(4E)/24:0);PE-Cer(d14:1(4E)/25:0);PE-Cer(d16:1(4E)/23:0);SM(d16:1/20:0)	XYLWKHKCYHMVMA-RVPJYPCXSA-N,XYLWKHKCYHMVMA-RVPJYPCXSA-N,HHAUPBIWIXBMEU-MMVRYLQTSA-N,LKQLRGMMMAHREN-YJFXYUILSA-N,LKQLRGMMMAHREN-YJFXYUILSA-N,QANLPMFBPOAOFV-YJFXYUILSA-N,PBJQROPNJJQVIY-YJFXYUILSA-N,BUNPCMSTWXDZQU-YJFXYUILSA-N,CYAOJEYKBPRRNW-YJFXYUILSA-N	HMDB12089,LMSP03010031,HMDB12088,HMDB62559,LMSP03010001,LMSP03020018,LMSP03020013,LMSP03020025,LMSP03010052	annotated
421	239.139	264.2	positive	Secobarbital;Metanephrine;Desglymidodrine;Tenuazonic acid;L-Metanephrine;L-Metanephrine;Ecgonone methyl ester;Tenuazonic acid	KQPKPCNLIDLUMF-UHFFFAOYSA-N,JWJCTZKFYGDABJ-UHFFFAOYSA-N,VFRCNXKYZVQYLX-UHFFFAOYSA-N,CEIZFXOZIQNICU-UHFFFAOYSA-N,JWJCTZKFYGDABJ-VIFPVBQESA-N,JWJCTZKFYGDABJ-VIFPVBQESA-N,WXEMSGQRTGSYOG-QXUHLLMWSA-N,KLBSRSYHIIAQTG-PZICIZFRSA-N	HMDB14562,HMDB04063,HMDB60558,HMDB36074,HMDB62493,C05588,C20371,C08511	annotated
422	277.089	636.24	positive	(2R)-1-O-beta-D-Galactopyranosylglycerol;Galactosylglycerol;3-beta-D-Galactosyl-sn-glycerol;2-(beta-D-Glucosyl)-sn-glycerol	NHJUPBDCSOGIKX-UHFFFAOYSA-N,NHJUPBDCSOGIKX-VGPGGAHRSA-N,NHJUPBDCSOGIKX-NTXXKDEISA-N,AQTKXCPRNZDOJU-SYHAXYEDSA-N	HMDB38664,HMDB06790,C05401,C11546	annotated
423	796.584	175.91	positive	PE(24:0/14:1(9Z));PE(24:1(15Z)/14:0);PE(18:4(6Z,9Z,12Z,15Z)/22:0);PE(18:4(6Z,9Z,12Z,15Z)/22:0);PE(20:0/18:1(11Z));PE(20:0/18:1(11Z));PE(20:0/18:1(9Z));PE(20:0/18:1(9Z));PE(20:2(11Z,14Z)/20:2(11Z,14Z));PE(20:2(11Z,14Z)/20:2(11Z,14Z));PE(20:0/20:4(5Z,8Z,11Z,14Z));PE(20:0/20:4(5Z,8Z,11Z,14Z));PE(20:0/20:4(8Z,11Z,14Z,17Z));PE(20:1(11Z)/18:0);PE(20:1(11Z)/18:0);PE(20:1(11Z)/20:3(5Z,8Z,11Z));PE(20:1(11…	UJDHYDGXZXDWNT-AFHWQMSISA-N,HNZTVXMGKFBWNB-SJWLXQKBSA-N,QCCKXFCODQEYIW-CEGLHCBSSA-N,QCCKXFCODQEYIW-CEGLHCBSSA-N,XYHIPPZFNNOMQL-MITQYPHISA-N,XYHIPPZFNNOMQL-MITQYPHISA-N,VDNXNFMAFDYQSI-JHWHEROUSA-N,VDNXNFMAFDYQSI-JHWHEROUSA-N,KSAJIJQUJUOZKJ-DHAKCBTASA-N,KSAJIJQUJUOZKJ-DHAKCBTASA-N,CIXWKDHTFXYVTC-LYPBNKOOSA-N,CIXWKDHTFXYVTC-LYPBNKOOSA-N,MIPOZDXFSKBSGM-IMYCSHPSSA-N,FMYXHSVUQFRMGW-HVLKLTLRSA-N,FMYXHSV…	HMDB09713,HMDB09745,HMDB09204,LMGP02010764,HMDB09223,LMGP02010138,HMDB09224,LMGP02010135,HMDB09297,LMGP02010892,HMDB09234,LMGP02011177,HMDB09235,HMDB09255,LMGP02010852,HMDB09265,HMDB09266,LMGP02010862,HMDB09329,HMDB09394,LMGP02010951,HMDB09362,LMGP02010922,HMDB09427,HMDB09485,LMGP02011020,HMDB09492,LMGP02011027,HMDB09555,LMGP02011084,HMDB09585,LMGP02011113,HMDB09517,HMDB09523,HMDB09524,HMDB09031,…	annotated
424	169.986	726.19	positive				annotated
425	328.03	730.37	positive	5,8-Dihydro-6-(4-methyl-3-pentenyl)-1,2,3,4-tetrathiocin;Cytidine 2',3'-cyclic phosphate;2'-deoxycytidine 3'-monophosphate;3',5'-Cyclic CMP;2',3'-Cyclic CMP	OKRAIIIRDYCGGZ-POHAHGRESA-N,NMPZCCZXCOMSDQ-ZRTZXPPTSA-N,FVSAHFFHPOLBLL-SHYZEUOFSA-L,WCPTXJJVVDAEMW-XVFCMESISA-N,NMPZCCZXCOMSDQ-XVFCMESISA-N	HMDB38142,HMDB11691,HMDB62545,C00941,C02354	annotated
426	297.01	729.46	positive				annotated
427	151.097	328.62	positive				annotated
428	121.04	429.25	positive				annotated
429	904.591	166.21	positive	PI(18:1(9Z)/18:1(11Z));PI(18:1(9Z)/18:1(9Z));PI(18:2(9Z,12Z)/18:0);PI(18:2(9Z,12Z)/18:0);PI(18:0/18:2(9Z,12Z));PI(18:0/18:2(9Z,12Z));PI(18:1(11Z)/18:1(11Z));PI(18:1(11Z)/18:1(9Z));PI(16:0/20:2(11Z,14Z));PI(16:0/20:2(11Z,14Z));PI(20:2(11Z,14Z)/16:0);PI(20:2(11Z,14Z)/16:0);PI(22:2(13Z,16Z)/14:0);PI(22:1(11Z)/14:1(9Z));PI(20:1(11Z)/16:1(9Z));PI(19:1(9Z)/17:1(9Z));PI(19:0/17:2(9Z,12Z));PI(17:2(9Z,12Z…	LORSZBNSYOKZNV-RCVIVVFUSA-N,LALGUHSIWLNTNW-SHLWDWSJSA-N,AXGVJUACAGEWGQ-TYYHIVGOSA-N,AXGVJUACAGEWGQ-TYYHIVGOSA-N,KZVRAFHIKMDULK-PDPKURFXSA-N,KZVRAFHIKMDULK-PDPKURFXSA-N,HJXLLSHIQZPQLZ-BESHNSGQSA-N,FTAJUMMOKVEZBE-BPSMPOADSA-N,UJENRFPZRNBKKL-UWKRNJIGSA-N,UJENRFPZRNBKKL-UWKRNJIGSA-N,UBIJOILSMSXSSU-UWKRNJIGSA-N,UBIJOILSMSXSSU-UWKRNJIGSA-N,UQEQAHFXOFRJTA-KKWXRISTSA-N,WUGWLIMSKGWWRK-ACGDFGAKSA-N,QQVCJQC…	HMDB09836,HMDB09837,HMDB09847,LMGP06010846,HMDB09809,LMGP06010956,HMDB09824,HMDB09825,HMDB09786,LMGP06010165,HMDB09875,LMGP06010532,LMGP06010727,LMGP06010697,LMGP06010503,LMGP06010457,LMGP06010429,LMGP06010262,LMGP06010233,LMGP06010103,LMGP06010185,LMGP06010075	annotated
430	663.453	183.19	positive				annotated
431	114.055	696.31	positive	Malondialdehyde;Malonaldehyde;1-Pyrroline-5-carboxylic acid;Pyruvaldehyde;Methylglyoxal;Acrylic acid;Acrylic acid;Acrylic acid;1-Pyrroline-2-carboxylic acid;1-Pyrroline-2-carboxylate;Propiolactone;Glycidaldehyde;Glutarimide;(S)-1-Pyrroline-5-carboxylate;delta-1-Pyrroline-5-carboxylate	WSMYVTOQOOLQHP-UHFFFAOYSA-N,WSMYVTOQOOLQHP-UHFFFAOYSA-N,DWAKNKKXGALPNW-UHFFFAOYSA-N,AIJULSRZWUXGPQ-UHFFFAOYSA-N,AIJULSRZWUXGPQ-UHFFFAOYSA-N,NIXOWILDQLNWCW-UHFFFAOYSA-N,NIXOWILDQLNWCW-UHFFFAOYSA-N,NIXOWILDQLNWCW-UHFFFAOYSA-N,RHTAIKJZSXNELN-UHFFFAOYSA-N,RHTAIKJZSXNELN-UHFFFAOYSA-N,VEZXCJBBBCKRPI-UHFFFAOYSA-N,IWYRWIUNAVNFPE-UHFFFAOYSA-N,KNCYXPMJDCCGSJ-UHFFFAOYSA-N,DWAKNKKXGALPNW-BYPYZUCNSA-N,MOSFIJX…	HMDB06112,C19440,HMDB01301,HMDB01167,C00546,HMDB31647,C00511,LMFA01030193,HMDB06875,C03564,C19297,C19246,C07275,C03912,C04322	annotated
432	166.072	511.7	positive	7-Methylguanine;7-Methylguanine;N2-Methylguanine;3-Methylguanine;3-Methylguanine;1-Methylguanine	FZWGECJQACGGTI-UHFFFAOYSA-N,FZWGECJQACGGTI-UHFFFAOYSA-N,SGSSKEDGVONRGC-UHFFFAOYSA-N,XHBSBNYEHDQRCP-UHFFFAOYSA-N,XHBSBNYEHDQRCP-UHFFFAOYSA-N,RFLVMTUMFYRZCB-UHFFFAOYSA-N	HMDB00897,C02242,HMDB06040,HMDB01566,C02230,HMDB03282	annotated
433	86.06	415.89	positive	Acetaldehyde;Acetaldehyde;Acetone cyanohydrin;Acetone cyanohydrin;2-Pyrrolidinone;Ethylene oxide	IKHGUXGNUITLKF-UHFFFAOYSA-N,IKHGUXGNUITLKF-UHFFFAOYSA-N,MWFMGBPGAXYFAR-UHFFFAOYSA-N,MWFMGBPGAXYFAR-UHFFFAOYSA-N,HNJBEVLQSNELDL-UHFFFAOYSA-N,IAYPIBMASNFSPL-UHFFFAOYSA-N	HMDB00990,C00084,HMDB60427,C02659,HMDB02039,C06548	annotated
434	790.622	178	positive				annotated
435	734.569	178.5	positive	PE(20:0/15:0);PE(20:0/15:0);PC(16:0/16:0);PC(16:0/16:0);PE(15:0/20:0);PE(15:0/20:0);DG(20:0/0:0/20:5n3);DG(18:0/0:0/22:5n3);DG(18:0/0:0/22:5n6);DG(18:1n7/0:0/22:4n6);DG(18:1(11Z)/22:4(7Z,10Z,13Z,16Z)/0:0);DG(18:0/22:5(7Z,10Z,13Z,16Z,19Z)/0:0);DG(18:0/22:5(7Z,10Z,13Z,16Z,19Z)/0:0)[iso2];DG(18:0/22:5(4Z,7Z,10Z,13Z,16Z)/0:0);DG(18:3(9Z,12Z,15Z)/22:2(13Z,16Z)/0:0);DG(18:3(9Z,12Z,15Z)/22:2(13Z,16Z)/0:…	OUNAKUJUDICZMA-KXQOOQHDSA-N,OUNAKUJUDICZMA-KXQOOQHDSA-N,KILNVBDSWZSGLL-KXQOOQHDSA-N,KILNVBDSWZSGLL-KXQOOQHDSA-N,NJGIRBISCGPRPF-KXQOOQHDSA-N,NJGIRBISCGPRPF-KXQOOQHDSA-N,UFBCJKWLEUICAE-YVAAATNKSA-N,DRUQEDUMAQZVOU-NIZIMQIGSA-N,XIZKIPQKOHUAHX-WZARRQHISA-N,IKSWSKJAXUGKHC-SBWCHVBCSA-N,NKDHOYXNDMODDX-YBHIYYQISA-N,JDCKQBKHWBEMSZ-QYYXEFEZSA-N,JDCKQBKHWBEMSZ-QYYXEFEZSA-N,LTTZSZYLXABAOL-PYZFZJQXSA-N,BNNRAXX…	HMDB09219,LMGP02010825,HMDB00564,LMGP01010564,HMDB08899,LMGP02010463,HMDB56084,HMDB56060,HMDB56055,HMDB56189,HMDB07205,HMDB07178,LMGL02010205,HMDB07177,HMDB07320,LMGL02010213,HMDB07234,LMGL02010204,HMDB56262,HMDB07291,LMGL02010493,HMDB56224,HMDB56230,HMDB56208,HMDB07403,HMDB07402,LMGL02010176,HMDB07430,LMGL02010175,HMDB07429,HMDB56300,HMDB07348,HMDB07375,LMGL02010177,HMDB56345,HMDB08031,LMGP01010…	annotated
436	125.969	235.69	positive				annotated
437	133.061	596.96	positive	Ureidopropionic acid;3-Ureidopropionate;L-Asparagine;L-Asparagine;D-Asparagine;D-Asparagine;Glycyl-glycine;Glycylglycine;N-Carbamoylsarcosine;N-Carbamoylsarcosine;Methylazoxymethanol acetate;N-Nitroso-N-methylurethane;Asparagine	JSJWCHRYRHKBBW-UHFFFAOYSA-N,JSJWCHRYRHKBBW-UHFFFAOYSA-N,DCXYFEDJOCDNAF-REOHCLBHSA-N,DCXYFEDJOCDNAF-REOHCLBHSA-N,DCXYFEDJOCDNAF-UWTATZPHSA-N,DCXYFEDJOCDNAF-UWTATZPHSA-N,YMAWOPBAYDPSLA-UHFFFAOYSA-N,YMAWOPBAYDPSLA-UHFFFAOYSA-N,SREKYKXYSQMOIB-UHFFFAOYSA-N,SREKYKXYSQMOIB-UHFFFAOYSA-N,BELPJCDYWUCHKF-WAYWQWQTSA-N,CAUBWLYZCDDYEF-UHFFFAOYSA-N,DCXYFEDJOCDNAF-UHFFFAOYSA-N	HMDB00026,C02642,HMDB00168,C00152,HMDB33780,C01905,HMDB11733,C02037,HMDB12265,C01043,C19258,C19301,C16438	annotated
438	114.055	553.67	positive	Malondialdehyde;Malonaldehyde;1-Pyrroline-5-carboxylic acid;Pyruvaldehyde;Methylglyoxal;Acrylic acid;Acrylic acid;Acrylic acid;1-Pyrroline-2-carboxylic acid;1-Pyrroline-2-carboxylate;Propiolactone;Glycidaldehyde;Glutarimide;(S)-1-Pyrroline-5-carboxylate;delta-1-Pyrroline-5-carboxylate	WSMYVTOQOOLQHP-UHFFFAOYSA-N,WSMYVTOQOOLQHP-UHFFFAOYSA-N,DWAKNKKXGALPNW-UHFFFAOYSA-N,AIJULSRZWUXGPQ-UHFFFAOYSA-N,AIJULSRZWUXGPQ-UHFFFAOYSA-N,NIXOWILDQLNWCW-UHFFFAOYSA-N,NIXOWILDQLNWCW-UHFFFAOYSA-N,NIXOWILDQLNWCW-UHFFFAOYSA-N,RHTAIKJZSXNELN-UHFFFAOYSA-N,RHTAIKJZSXNELN-UHFFFAOYSA-N,VEZXCJBBBCKRPI-UHFFFAOYSA-N,IWYRWIUNAVNFPE-UHFFFAOYSA-N,KNCYXPMJDCCGSJ-UHFFFAOYSA-N,DWAKNKKXGALPNW-BYPYZUCNSA-N,MOSFIJX…	HMDB06112,C19440,HMDB01301,HMDB01167,C00546,HMDB31647,C00511,LMFA01030193,HMDB06875,C03564,C19297,C19246,C07275,C03912,C04322	annotated
439	121.072	591.64	positive				annotated
440	125.969	300.42	positive				annotated
441	127.966	294.03	positive				annotated
442	127.966	301.27	positive				annotated
444	172.097	413.8	positive	3-Oxohexanoic acid;3-Oxohexanoic acid;3-keto-n-caproic acid;2-Methyl-3-ketovaleric acid;3-Methyl-2-oxovaleric acid;3-Methyl-2-oxopentanoate;Ketoleucine;4-Methyl-2-oxopentanoate;Mevalonolactone;Pantolactone;2-Ketohexanoic acid;2-Oxohexanoic acid;2-keto-n-caproic acid;4-Acetylbutyrate;5-Oxohexanoic acid;5-keto-n-caproic acid;Adipate semialdehyde;Adipate semialdehyde;Methyl levulinate;Ethyl acetoace…	BDCLDNALSPBWPQ-UHFFFAOYSA-N,BDCLDNALSPBWPQ-UHFFFAOYSA-N,BDCLDNALSPBWPQ-UHFFFAOYSA-N,QTLYPQZWYOHATR-UHFFFAOYSA-N,JVQYSWDUAOAHFM-UHFFFAOYSA-N,JVQYSWDUAOAHFM-UHFFFAOYSA-N,BKAJNAXTPSGJCU-UHFFFAOYSA-N,BKAJNAXTPSGJCU-UHFFFAOYSA-N,JYVXNLLUYHCIIH-LURJTMIESA-N,SERHXTVXHNVDKA-UHFFFAOYSA-N,XNIHZNNZJHYHLC-UHFFFAOYSA-N,XNIHZNNZJHYHLC-UHFFFAOYSA-N,XNIHZNNZJHYHLC-UHFFFAOYSA-N,MGTZCLMLSSAXLD-UHFFFAOYSA-N,MGTZCLM…	HMDB10717,C02122,LMFA01060008,HMDB00408,HMDB00491,C03465,HMDB00695,C00233,HMDB06024,HMDB59876,HMDB01864,C00902,LMFA01060007,HMDB61881,C02129,LMFA01060010,HMDB12882,C06102,HMDB41602,HMDB31216,HMDB31218,C03500,HMDB31214,HMDB33302,HMDB33698,HMDB33286,C06008,LMFA01020280,C11837,C10284,C12314,C00671,LMFA01020275,C14530,C03467,LMFA01020276,C01012,C03241,LMFA07040003,LMFA01060009,LMFA08030002	annotated
445	196.097	413.44	positive	2,6-Dimethoxyphenol;2,6-Dimethoxyphenol;Metyrosine;Metyrosine;3,5-Dimethoxyphenol;2-Phenyl-1,3-propanediol monocarbamate;2-Phenyl-1,3-propanediol monocarbamate;N-methyl-4,6,7-trihydroxy-1,2,3,4-tetrahydroisoquinoline;Hydroxytyrosol;Sylvopinol;Tyrosine methylester;L-Tyrosine methyl ester;4-Hydroxy-3-methoxybenzenemethanol;Vanillyl alcohol;N-Acetyldopamine;Propyl 2-furoate;2-Furanylmethyl propanoat…	KLIDCXVFHGNTTM-UHFFFAOYSA-N,KLIDCXVFHGNTTM-UHFFFAOYSA-N,NHTGHBARYWONDQ-JTQLQIEISA-N,NHTGHBARYWONDQ-JTQLQIEISA-N,XQDNFAMOIPNVES-UHFFFAOYSA-N,JQVQIZWJBLGVRW-UHFFFAOYSA-N,JQVQIZWJBLGVRW-UHFFFAOYSA-N,PIJDIPDQQMXWEM-UHFFFAOYSA-N,JUUBCHWRXWPFFH-UHFFFAOYSA-N,OANKJSUXMPAWAT-UHFFFAOYSA-N,MWZPENIJLUWBSY-VIFPVBQESA-N,MWZPENIJLUWBSY-VIFPVBQESA-N,ZENOXNGFMSCLLL-UHFFFAOYSA-N,ZENOXNGFMSCLLL-UHFFFAOYSA-N,OFSAJYZ…	HMDB34158,C10787,HMDB14903,C07921,HMDB59966,HMDB60351,C16586,HMDB60065,HMDB05784,HMDB30570,HMDB29217,C03404,HMDB32012,C06317,HMDB41943,HMDB37724,HMDB37728,C18622,C10588,C11820	annotated
446	758.569	402.01	positive	PE-NMe(18:1(9Z)/18:1(9Z));PE-NMe(18:1(9Z)/18:1(9Z));PE(22:2(13Z,16Z)/15:0);PE(22:2(13Z,16Z)/15:0);PE(15:0/22:2(13Z,16Z));PE(15:0/22:2(13Z,16Z));DG(20:3n9/0:0/22:4n6);DG(20:1n9/0:0/22:6n3);DG(20:2(11Z,14Z)/22:5(7Z,10Z,13Z,16Z,19Z)/0:0);DG(20:2(11Z,14Z)/22:5(7Z,10Z,13Z,16Z,19Z)/0:0)[iso2];DG(20:2(11Z,14Z)/22:5(4Z,7Z,10Z,13Z,16Z)/0:0);DG(20:1(11Z)/22:6(4Z,7Z,10Z,13Z,16Z,19Z)/0:0);DG(20:1(11Z)/22:6(4…	LPXFOQGBESUDAX-NLEYBKGJSA-N,LPXFOQGBESUDAX-NLEYBKGJSA-N,KXVQBSORIXQSRP-UQZFHPPLSA-N,KXVQBSORIXQSRP-UQZFHPPLSA-N,ZHZTYDTVUSPVLX-UQZFHPPLSA-N,ZHZTYDTVUSPVLX-UQZFHPPLSA-N,YPPVKMCWNOTHQA-KGNRGHNXSA-N,KJMQVHBAQZZQIE-LJHHLTENSA-N,PHEAPUPNQBRDGI-ZUOQLFCRSA-N,PHEAPUPNQBRDGI-ZUOQLFCRSA-N,DUHDCLLOYPIOGP-NACBIEJTSA-N,DRIFQOGOCCKIPC-SEGWQOHBSA-N,DRIFQOGOCCKIPC-SEGWQOHBSA-N,IFKJKLZCVKHINU-NUTJIUMRSA-N,UFQWVBN…	HMDB10565,LMGP02010338,HMDB09549,LMGP02011075,HMDB08909,LMGP02010471,HMDB56243,HMDB56233,HMDB07439,LMGL02010263,HMDB07438,HMDB07411,LMGL02010264,HMDB56348,HMDB56324,HMDB08328,LMGP01011837,HMDB08005,LMGP01010688,HMDB08004,LMGP01010687,HMDB08068,LMGP01012147,HMDB08133,LMGP01010932,HMDB08101,LMGP01010887,HMDB08296,LMGP01011808,HMDB07912,LMGP01011398,HMDB07973,LMGP01010594,HMDB07466,HMDB07495,LMGL020…	annotated
447	734.569	189.83	positive	PE(20:0/15:0);PE(20:0/15:0);PC(16:0/16:0);PC(16:0/16:0);PE(15:0/20:0);PE(15:0/20:0);DG(20:0/0:0/20:5n3);DG(18:0/0:0/22:5n3);DG(18:0/0:0/22:5n6);DG(18:1n7/0:0/22:4n6);DG(18:1(11Z)/22:4(7Z,10Z,13Z,16Z)/0:0);DG(18:0/22:5(7Z,10Z,13Z,16Z,19Z)/0:0);DG(18:0/22:5(7Z,10Z,13Z,16Z,19Z)/0:0)[iso2];DG(18:0/22:5(4Z,7Z,10Z,13Z,16Z)/0:0);DG(18:3(9Z,12Z,15Z)/22:2(13Z,16Z)/0:0);DG(18:3(9Z,12Z,15Z)/22:2(13Z,16Z)/0:…	OUNAKUJUDICZMA-KXQOOQHDSA-N,OUNAKUJUDICZMA-KXQOOQHDSA-N,KILNVBDSWZSGLL-KXQOOQHDSA-N,KILNVBDSWZSGLL-KXQOOQHDSA-N,NJGIRBISCGPRPF-KXQOOQHDSA-N,NJGIRBISCGPRPF-KXQOOQHDSA-N,UFBCJKWLEUICAE-YVAAATNKSA-N,DRUQEDUMAQZVOU-NIZIMQIGSA-N,XIZKIPQKOHUAHX-WZARRQHISA-N,IKSWSKJAXUGKHC-SBWCHVBCSA-N,NKDHOYXNDMODDX-YBHIYYQISA-N,JDCKQBKHWBEMSZ-QYYXEFEZSA-N,JDCKQBKHWBEMSZ-QYYXEFEZSA-N,LTTZSZYLXABAOL-PYZFZJQXSA-N,BNNRAXX…	HMDB09219,LMGP02010825,HMDB00564,LMGP01010564,HMDB08899,LMGP02010463,HMDB56084,HMDB56060,HMDB56055,HMDB56189,HMDB07205,HMDB07178,LMGL02010205,HMDB07177,HMDB07320,LMGL02010213,HMDB07234,LMGL02010204,HMDB56262,HMDB07291,LMGL02010493,HMDB56224,HMDB56230,HMDB56208,HMDB07403,HMDB07402,LMGL02010176,HMDB07430,LMGL02010175,HMDB07429,HMDB56300,HMDB07348,HMDB07375,LMGL02010177,HMDB56345,HMDB08031,LMGP01010…	annotated
448	114.055	484.04	positive	Malondialdehyde;Malonaldehyde;1-Pyrroline-5-carboxylic acid;Pyruvaldehyde;Methylglyoxal;Acrylic acid;Acrylic acid;Acrylic acid;1-Pyrroline-2-carboxylic acid;1-Pyrroline-2-carboxylate;Propiolactone;Glycidaldehyde;Glutarimide;(S)-1-Pyrroline-5-carboxylate;delta-1-Pyrroline-5-carboxylate	WSMYVTOQOOLQHP-UHFFFAOYSA-N,WSMYVTOQOOLQHP-UHFFFAOYSA-N,DWAKNKKXGALPNW-UHFFFAOYSA-N,AIJULSRZWUXGPQ-UHFFFAOYSA-N,AIJULSRZWUXGPQ-UHFFFAOYSA-N,NIXOWILDQLNWCW-UHFFFAOYSA-N,NIXOWILDQLNWCW-UHFFFAOYSA-N,NIXOWILDQLNWCW-UHFFFAOYSA-N,RHTAIKJZSXNELN-UHFFFAOYSA-N,RHTAIKJZSXNELN-UHFFFAOYSA-N,VEZXCJBBBCKRPI-UHFFFAOYSA-N,IWYRWIUNAVNFPE-UHFFFAOYSA-N,KNCYXPMJDCCGSJ-UHFFFAOYSA-N,DWAKNKKXGALPNW-BYPYZUCNSA-N,MOSFIJX…	HMDB06112,C19440,HMDB01301,HMDB01167,C00546,HMDB31647,C00511,LMFA01030193,HMDB06875,C03564,C19297,C19246,C07275,C03912,C04322	annotated
449	294.206	1338.61	positive	Apotrichodiol;Bisacurone B;alpha-Carissanol;Epioxylubimin;Dihydromyoporone;Piperalol;6alpha-Carissanol;2,3-Dihydroabscisic alcohol;Nonivamide;1-Hydroxyepiacorone;Acorusdiol;3(4->5)-Abeo-4,11:4,12-diepoxy-3-eudesmanol;Zedoarondiol;Hydroxypelenolide;Nordihydrocapsaicin;Nordihydrocapsaicin;(4R,5S,7R,11R)-11,12-Dihydroxy-1(10)-spirovetiven-2-one;Urodiolenone;Toxin FS2;Pramoxine;Sugetriol;Cuauhtemone;…	LRGJZQCUGTZKGE-UHFFFAOYSA-N,QJOWFYQIUZMPRY-UHFFFAOYSA-N,YLPXRNRUEGWUKL-UHFFFAOYSA-N,YIGYYGXJIDAEOF-UHFFFAOYSA-N,BROZQMCDYUJKFQ-UHFFFAOYSA-N,MABZIKXHSLOMDZ-UHFFFAOYSA-N,SFZZQUDRSYFRDA-UHFFFAOYSA-N,JIXIFPSGUSMCIL-FNORWQNLSA-N,RGOVYLWUIBMPGK-UHFFFAOYSA-N,LSSIJCQOMTUIIN-UHFFFAOYSA-N,XMGSOQRMWQXOKH-UHFFFAOYSA-N,LKEZYVLTHMLNIH-UHFFFAOYSA-N,TXIKNNOOLCGADE-UHFFFAOYSA-N,LAOQYXNUSDEVJK-UITAMQMPSA-N,VQEONGK…	HMDB34574,HMDB38502,HMDB35597,HMDB35613,HMDB35729,HMDB35767,HMDB35309,HMDB40685,HMDB29846,HMDB30918,HMDB30919,HMDB32122,HMDB36448,HMDB36663,HMDB36328,C20216,HMDB33149,HMDB37969,HMDB37063,C07892,C17502,C09645,C04875,C17605,C17607,C17612,C16504,LMPR0103600003,LMPR0103820001,LMPR0103810001	annotated
450	403.233	1338.08	positive	Acetyl tributyl citrate;5S-HETE di-endoperoxide	QZCLKYGREBVARF-UHFFFAOYSA-N,DOXGUXRZAOCYPM-IPIAXWAYSA-N	HMDB34159,LMFA03000011	annotated
451	405.2	1347.53	positive	Acetylintermedine;Acetyllycopsamine;2alpha,3alpha-(Difluoromethylene)-5alpha-androstan-17beta-ol acetate	RKDOFSJTBIDAHX-CYHLAULCSA-N,RKDOFSJTBIDAHX-OFSOMGBPSA-N,BRZLCOPFROJRBE-WMFBMNODSA-N	C16750,C16751,C15322	annotated
452	425.214	1349.8	positive	Acetyl tributyl citrate;Dihydrozeatin-7-N-dihydrozeatin;Dihydrozeatin-O-glucoside;Dihydrozeatin-9-N-glucoside;Dihydrozeatin-O-glucoside;5S-HETE di-endoperoxide	QZCLKYGREBVARF-UHFFFAOYSA-N,WSELIHNWDGFXRQ-UFZVAZPKSA-N,QRZHDHJUYBONQQ-CLORPHGJSA-N,DRPMMLWYLAPTPK-SFVLZXPESA-N,QRZHDHJUYBONQQ-UFZVAZPKSA-N,DOXGUXRZAOCYPM-IPIAXWAYSA-N	HMDB34159,HMDB12211,HMDB12214,HMDB12213,C16448,LMFA03000011	annotated
453	375.937	1336.36	positive				annotated
454	452.881	1331.9	positive				annotated
455	308.28	1341.08	positive				annotated
456	319.055	1362.42	positive	Methionyl-Methionine;N-Methoxyspirobrassinol methyl ether	ZYTPOUNUXRBYGW-UHFFFAOYSA-N,KJSKSCBVIGFOKZ-UHFFFAOYSA-N	HMDB28979,HMDB41059	annotated
457	353.207	1336.41	positive				annotated
458	329.159	1343.57	positive	Cymorcin monoglucoside;3-Hydroxy-4-isopropylbenzyl alcohol 3-glucoside;Perilloside B;Rhododendrin;Tetranor-PGEM;tetranor-PGDM;Prostaglandin M	KKDBPBRQLCHZDX-UHFFFAOYSA-N,IILRAPUPZQMHJL-UHFFFAOYSA-N,CDSQRAACZGXZNE-UHFFFAOYSA-N,KLLYDTMVSVIJEH-YYMOATHLSA-N,ZJAZCYLYLVCSNH-JHJVBQTASA-N,VNJBSPJILLFAIC-BZPMIXESSA-N,XWBICGCZKGTPCH-MBNYWOFBSA-N	HMDB29777,HMDB39385,HMDB40465,C09965,LMFA03010032,LMFA03010221,LMFA03010194	annotated
459	311.126	1341.13	positive	5'-Deoxy-5'-fluoroadenosine;Yellow AB	QPVLKMICBYRPSX-KQYNXXCUSA-N,KLCDQSGLLRINHY-VHEBQXMUSA-N	C19766,C19552	annotated
460	335.158	1345.7	positive	16-bromo-hexadecanoic acid;2-bromo-hexadecanoic acid;3-bromohexadecanoic acid	PFNCOYVEMJYEED-UHFFFAOYSA-N,DPRAYRYQQAXQPE-UHFFFAOYSA-N,RGAZRPDRVKDCPI-UHFFFAOYSA-N	LMFA01090010,LMFA01090011,LMFA01030674	annotated
461	338.17	1339.23	positive				annotated
462	301.141	1340.02	positive	Alpha-CEHC;Glyceryl 5-hydroxydecanoate;Dibutyl phthalate;Dibutyl phthalate;Diisobutyl phthalate;Diisobutyl phthalate;Monoethylhexyl phthalic acid;2-Ethylhexyl phthalate;alhpa-tocopheronolactone;Emmotin A	AXODOWFEFKOVSH-UHFFFAOYSA-N,ILJDYMFZBMWGGZ-UHFFFAOYSA-N,DOIRQSBPFJWKBE-UHFFFAOYSA-N,DOIRQSBPFJWKBE-UHFFFAOYSA-N,MGWAVDBGNNKXQV-UHFFFAOYSA-N,MGWAVDBGNNKXQV-UHFFFAOYSA-N,DJDSLBVSSOQSLW-UHFFFAOYSA-N,DJDSLBVSSOQSLW-UHFFFAOYSA-N,AHKCSBSOCDKWLH-UHFFFAOYSA-N,GRTATZFIZSZURL-GXTWGEPZSA-N	HMDB01518,HMDB32297,HMDB33244,C14214,HMDB13835,C15205,HMDB13248,C03343,LMPR02020063,LMPR0103200001	annotated
463	328.202	1336.64	positive	10-alpha-methoxy-9,10-dihydrolysergol;4-Dimethylallyl-L-abrine	JGQZSBLQHCTAJF-NFXPUDJFSA-N,QQMWUGXCTSAHLX-HNNXBMFYSA-N	HMDB60995,C20410	annotated
464	371.163	1341.86	positive	(9Z,11S,16S)-1-Acetoxy-9,17-octadecadiene-12,14-diyne-11,16-diol;11b-Hydroxyprogesterone;Petasitin;Hulupone;Adhulupone;7'-Carboxy-gamma-tocotrienol;4-Deoxycohumulone;ent-7alpha,12beta-Dihydroxy-16-kauren-19,6beta-olide;7,18-Dihydroxykaurenolide;ent-15-Kaurene-17,19-dioic acid;6-Angeloylfuranofukinol;Carnosic acid;(1(10)E,4E,6a,9b)-9-(2-Methylbutanoyloxy)-1(10),4,11(13)-germacratrien-12,6-olide;(1…	VVURZXYIXNNJCG-XNTDXEJSSA-N,XEFVQCSDIKHROY-CAPFDLLWSA-N,ITHGBLBTVGSKLJ-KPKJPENVSA-N,YDAFVJGIRJZGKB-UHFFFAOYSA-N,GDCZKZRPSCZJKH-UHFFFAOYSA-N,NECINJBBPZOJSN-QARGNGGGSA-N,KKFIZYKKQLWBKH-UHFFFAOYSA-N,OSYJLXUUZYSFTC-UHFFFAOYSA-N,RDUNXXWNAKBVER-UHFFFAOYSA-N,YQNLDLVKFNZFTI-UHFFFAOYSA-N,QSXNOUPYXMWUKT-IZZDOVSWSA-N,QRYRORQUOLYVBU-YBMSBYLISA-N,HNBSPEQFYAYDLE-LSBMZBKTSA-N,YDKFFCLOGJQHFQ-KGZUQBBUSA-N,ZPAJZAM…	HMDB38966,HMDB04031,HMDB35637,HMDB30103,HMDB30136,HMDB12851,HMDB36623,HMDB36700,HMDB36761,HMDB36726,HMDB36146,HMDB02358,HMDB31374,HMDB31375,HMDB62410,C18175,C17005,C11857,LMPR0104170014,C11853,LMPR0104170010,C11905,LMPR0104170029,C09128,C09177,C09067,C09081,C15459,C15068,LMFA03010180,LMFA03010141,LMFA03010140,LMFA03010199,LMPR0104420002,LMFA03070026,LMFA03070040	annotated
465	310.237	1340.72	positive	(1S,2S)-3-oxo-2-pentyl-cyclopentanehexanoic acid;(1R,2R)-3-oxo-2-pentyl-cyclopentanehexanoic acid	MTWJEFNRVOYKJI-KBPBESRZSA-N,MTWJEFNRVOYKJI-ZIAGYGMSSA-N	LMFA02010015,LMFA02010014	annotated
466	421.173	1336.18	positive	Deacetylcolchicine	HFPMXDMZJUJZBX-AWEZNQCLSA-N	C16712	annotated
467	301.202	1345.09	positive	Primaquine;Primaquine	INDBQLZJXZLFIT-UHFFFAOYSA-N,INDBQLZJXZLFIT-UHFFFAOYSA-N	HMDB15219,C07627	annotated
468	313.191	1339.23	positive	4-Hydroxyatomoxetine;Praziquantel;Praziquantel;Napropamide;Apoatropine;Norajmaline;2-chloro-palmitic acid	PPXQPRLGNSJNJM-QGZVFWFLSA-N,FSVJFNAIGNNGKK-UHFFFAOYSA-N,FSVJFNAIGNNGKK-UHFFFAOYSA-N,WXZVAROIGSFCFJ-UHFFFAOYSA-N,WPUIZWXOSDVQJU-UHFFFAOYSA-N,HIOAYNMZFIHQNS-DKPBEWKJSA-N,LDQUHRSWFMWRNG-UHFFFAOYSA-N	HMDB60766,HMDB15191,C07367,C18868,C10843,C11810,LMFA01090046	annotated
469	305.147	1352.34	positive	N-(3-Oxooctanoyl)homoserine lactone;N-(3-oxo-octanoyl)-homoserine lactone	FXCMGCFNLNFLSH-JTQLQIEISA-N,FXCMGCFNLNFLSH-JTQLQIEISA-N	C11841,LMFA08030004	annotated
470	375.189	1347.19	positive				annotated
472	280.139	540.27	positive	(x)-1,2-Propanediol 1-O-b-D-glucopyranoside;N-(1-Deoxy-1-fructosyl)valine	AJLVEHFNMNRXNI-UHFFFAOYSA-N,OANCGDPJMNPBDV-BUFOXMIFSA-N	HMDB33065,HMDB37844	annotated
474	430.377	175.84	positive				annotated
475	130.061	615.57	positive				annotated
477	160.097	414.42	positive	Valerylglycine;3-Hydroxy-2-methyl-[S-(R,R)]-butanoic acid;2-Hydroxy-3-methylbutyric acid;3-Hydroxyvaleric acid;3-hydroxy valeric acid;Erythronilic acid;3-Hydroxy-2-methyl-[R-(R,S)]-butanoic acid;Isovalerylglycine;3-Hydroxyisovaleric acid;3-hydroxy-isovaleric acid;Medicanine;2-Ethylhydracrylic acid;2-ethyl-hydracrylic acid;2-Methylbutyrylglycine;2-Methyl-3-hydroxybutyric acid;2-methyl-3-hydroxybut…	NYZBWOSRZJKQAI-UHFFFAOYSA-N,VEXDRERIMPLZLU-QWWZWVQMSA-N,NGEWQZIDQIYUNV-UHFFFAOYSA-N,REKYPYSUBKSCAT-UHFFFAOYSA-N,REKYPYSUBKSCAT-UHFFFAOYSA-N,VEXDRERIMPLZLU-IUYQGCFVSA-N,VEXDRERIMPLZLU-IUYQGCFVSA-N,ZRQXMKMBBMNNQC-UHFFFAOYSA-N,AXFYFNCPONWUHW-UHFFFAOYSA-N,AXFYFNCPONWUHW-UHFFFAOYSA-N,ROVDTLLPFWAZJC-UHFFFAOYSA-N,ZMZQVAUJTDKQGE-UHFFFAOYSA-N,ZMZQVAUJTDKQGE-UHFFFAOYSA-N,HOACIBQKYRHBOW-UHFFFAOYSA-N,VEXDRER…	HMDB00927,HMDB00410,HMDB00407,HMDB00531,LMFA01050008,HMDB00642,HMDB00351,HMDB00678,HMDB00754,LMFA01050396,HMDB38625,HMDB00396,LMFA01050388,HMDB00339,HMDB00354,LMFA01050391,HMDB38593,HMDB11757,HMDB59844,HMDB01863,LMFA01050007,HMDB01987,LMFA01050389,HMDB40735,HMDB29230,HMDB29409,HMDB29412,C08269,HMDB61927,C02804,LMFA01050010,HMDB61678,HMDB12175,C03087,HMDB12154,HMDB36384,HMDB41603,HMDB02011,LMFA010…	annotated
478	185.129	286.98	positive	3beta,6beta-Dihydroxynortropane;Proline betaine;Stachydrine;L-2-Amino-3-methylenehexanoic acid;4-(Trimethylammonio)but-2-enoate	MVUIPZFMWQBRCM-UHFFFAOYSA-N,CMUNUTVVOOHQPW-LURJTMIESA-N,CMUNUTVVOOHQPW-LURJTMIESA-N,ZJMPUKNPMYTOOX-UHFFFAOYSA-N,GUYHPGUANSLONG-SNAWJCMRSA-N	HMDB38949,HMDB04827,C10172,HMDB30410,C04114	annotated
479	251.185	223.94	positive				annotated
480	98.9842	185.38	positive	Acetic acid;Acetate;Acetic acid;Phosphoric acid;Orthophosphate;Glycolaldehyde;Glycolaldehyde	QTBSBXVTEAMEQO-UHFFFAOYSA-N,QTBSBXVTEAMEQO-UHFFFAOYSA-N,QTBSBXVTEAMEQO-UHFFFAOYSA-N,NBIIXXVUZAFLBC-UHFFFAOYSA-N,NBIIXXVUZAFLBC-UHFFFAOYSA-N,WGCNASOHLSPBMP-UHFFFAOYSA-N,WGCNASOHLSPBMP-UHFFFAOYSA-N	HMDB00042,C00033,LMFA01010002,HMDB02142,C00009,HMDB03344,C00266	annotated
481	125	182.96	positive	But-2-enoic acid;2-Butenoate;Crotonic acid;Isocrotonic acid;Isocrotonic acid;Gamma-Butyrolactone;gamma-Butyrolactone;Dihydrofuran-2(3H)-one;Methyl acrylate;Methyl acrylate;Oxolan-3-one;Ethenyl acetate;Vinyl acetate;Diacetyl;Diacetyl;Diacetyl;Cyclopropanecarboxylate;beta-Butyrolactone;Succinic aldehyde;2-Butyne-1,4-diol;Phosphonoacetaldehyde;Vinyl acetic acid;methacrylic acid	LDHQCZJRKDOVOX-NSCUHMNNSA-N,LDHQCZJRKDOVOX-NSCUHMNNSA-N,LDHQCZJRKDOVOX-NSCUHMNNSA-N,LDHQCZJRKDOVOX-IHWYPQMZSA-N,LDHQCZJRKDOVOX-IHWYPQMZSA-N,YEJRWHAVMIAJKC-UHFFFAOYSA-N,YEJRWHAVMIAJKC-UHFFFAOYSA-N,YEJRWHAVMIAJKC-UHFFFAOYSA-N,BAPJBEWLBFYGME-UHFFFAOYSA-N,BAPJBEWLBFYGME-UHFFFAOYSA-N,JLPJFSCQKHRSQR-UHFFFAOYSA-N,XTXRWKRVRITETP-UHFFFAOYSA-N,XTXRWKRVRITETP-UHFFFAOYSA-N,QSJXEFYPDANLFS-UHFFFAOYSA-N,QSJXEFY…	HMDB10720,C01771,LMFA01030195,HMDB34439,LMFA01030194,HMDB00549,C01770,LMFA07040004,HMDB33977,C19443,HMDB02523,HMDB31209,C19309,HMDB03407,C00741,LMFA12000012,C16267,C19201,C16835,C02497,C03167,LMFA01030004,PC4093	annotated
482	125	182.96	positive	But-2-enoic acid;2-Butenoate;Crotonic acid;Isocrotonic acid;Isocrotonic acid;Gamma-Butyrolactone;gamma-Butyrolactone;Dihydrofuran-2(3H)-one;Methyl acrylate;Methyl acrylate;Oxolan-3-one;Ethenyl acetate;Vinyl acetate;Diacetyl;Diacetyl;Diacetyl;Cyclopropanecarboxylate;beta-Butyrolactone;Succinic aldehyde;2-Butyne-1,4-diol;Phosphonoacetaldehyde;Vinyl acetic acid;methacrylic acid	LDHQCZJRKDOVOX-NSCUHMNNSA-N,LDHQCZJRKDOVOX-NSCUHMNNSA-N,LDHQCZJRKDOVOX-NSCUHMNNSA-N,LDHQCZJRKDOVOX-IHWYPQMZSA-N,LDHQCZJRKDOVOX-IHWYPQMZSA-N,YEJRWHAVMIAJKC-UHFFFAOYSA-N,YEJRWHAVMIAJKC-UHFFFAOYSA-N,YEJRWHAVMIAJKC-UHFFFAOYSA-N,BAPJBEWLBFYGME-UHFFFAOYSA-N,BAPJBEWLBFYGME-UHFFFAOYSA-N,JLPJFSCQKHRSQR-UHFFFAOYSA-N,XTXRWKRVRITETP-UHFFFAOYSA-N,XTXRWKRVRITETP-UHFFFAOYSA-N,QSJXEFYPDANLFS-UHFFFAOYSA-N,QSJXEFY…	HMDB10720,C01771,LMFA01030195,HMDB34439,LMFA01030194,HMDB00549,C01770,LMFA07040004,HMDB33977,C19443,HMDB02523,HMDB31209,C19309,HMDB03407,C00741,LMFA12000012,C16267,C19201,C16835,C02497,C03167,LMFA01030004,PC4093	annotated
483	282.207	213.06	positive	L-Menthyl acetoacetate;(1R,2R)-3-oxo-2-pentyl-cyclopentanebutanoic acid;(1S,2S)-3-oxo-2-pentyl-cyclopentanebutanoic acid;7-oxo-11Z-Tetradecenoic acid;7-oxo-11E-Tetradecenoic acid	QSVQIPXQOCAWHP-UHTWSYAYSA-N,MQWNXLZVXAQZES-VXGBXAGGSA-N,MQWNXLZVXAQZES-RYUDHWBXSA-N,WPGZVCKWXQHYGF-ARJAWSKDSA-N,WPGZVCKWXQHYGF-ONEGZZNKSA-N	HMDB32369,LMFA02010017,LMFA02010016,LMFA01060187,LMFA01060186	annotated
484	267.172	193.77	positive	Heptyl heptanoate;Myristic acid;Tetradecanoic acid;Myristic acid;Dodecyl acetate;Dodecyl acetate;Nonyl isovalerate;Ethyl dodecanoate;ethyl dodecanoate;12-Methyltridecanoic acid;(+)-Isomyristic acid;Isobutyl decanoate;Panaxynol;Hexanal octane-1,3-diol acetal;10-Methyltridecanoic acid;Hexyl octanoate;hexyl octanoate;2,6,10-Trimethylundecanoic acid;2,6,10-trimethyl-undecanoic acid;4-Acetyl-6-tert-bu…	QOIIBPAJVWFEPE-UHFFFAOYSA-N,TUNFSRHWOTWDNC-UHFFFAOYSA-N,TUNFSRHWOTWDNC-UHFFFAOYSA-N,TUNFSRHWOTWDNC-UHFFFAOYSA-N,VZWGRQBCURJOMT-UHFFFAOYSA-N,VZWGRQBCURJOMT-UHFFFAOYSA-N,JHKZVDVMXZGMOX-UHFFFAOYSA-N,MMXKVMNBHPAILY-UHFFFAOYSA-N,MMXKVMNBHPAILY-UHFFFAOYSA-N,YYVJAABUJYRQJO-UHFFFAOYSA-N,YYVJAABUJYRQJO-UHFFFAOYSA-N,AXTPGRJJIGEOOY-UHFFFAOYSA-N,UGJAEDFOKNAMQD-ZHACJKMWSA-N,JTGGXBHDIVDFHP-UHFFFAOYSA-N,OVRJJCK…	HMDB34461,HMDB00806,C06424,LMFA01010014,HMDB38969,LMFA07010262,HMDB38034,HMDB33788,LMFA07010464,HMDB31072,LMFA01020007,HMDB59865,HMDB39588,HMDB32318,HMDB61781,HMDB36216,LMFA07010448,HMDB02221,LMFA01020285,HMDB31867,HMDB37312,LMFA07010422,HMDB37495,HMDB32548,C17447,C08450,C14439,LMFA05000530,LMFA01020035,LMFA01020036,LMFA01020069,LMFA01020070,LMFA01010053,LMFA07010661,LMFA07010439,LMFA05000019,LMF…	annotated
485	200.128	411.41	positive	3-Oxooctanoic acid;3-keto-n-caprylic acid;trans-4-Hydroxycyclohexylacetic acid;cis-4-Hydroxycyclohexylacetic acid;3-Methylbutyl 2-oxopropanoate;5-Butyl-1,4-dioxan-2-one;6-Butyl-1,4-dioxan-2-one;2-n-Propyl-4-oxopentanoic acid;2-n-Propyl-4-oxopentanoic acid;3-Oxovalproic acid;3-Oxovalproic acid;N-Methylnicotinium;Butyl acetoacetate;6-Ethyl-1-methyl-2,7,8-trioxabicyclo[3.2.1]octane;1-Methyl-2-oxopro…	FWNRRWJFOZIGQZ-UHFFFAOYSA-N,FWNRRWJFOZIGQZ-UHFFFAOYSA-N,ALTAAUJNHYWOGS-LJGSYFOKSA-N,ALTAAUJNHYWOGS-UHFFFAOYSA-N,LBKWGGFVEDOVEP-UHFFFAOYSA-N,DVBUFRRUKPQWBU-UHFFFAOYSA-N,XTCQDNHLNWLJMO-UHFFFAOYSA-N,HJRMYVTYHORJKC-UHFFFAOYSA-N,HJRMYVTYHORJKC-UHFFFAOYSA-N,PPYHXKUZTSZTQU-UHFFFAOYSA-N,PPYHXKUZTSZTQU-UHFFFAOYSA-N,HIOROZIUERMMRQ-UHFFFAOYSA-N,REIYHFWZISXFKU-UHFFFAOYSA-N,CWTQYXSFDFSPQG-UHFFFAOYSA-N,LJDWJXU…	HMDB10721,LMFA01060017,HMDB00909,HMDB00451,HMDB38305,HMDB59938,HMDB59939,HMDB60683,C16655,HMDB60685,C16652,HMDB01009,HMDB40447,HMDB30303,HMDB36230,HMDB36395,HMDB41616,HMDB31820,HMDB31177,HMDB31307,C02975,HMDB06406,C12448,HMDB62788,HMDB13211,LMFA01060016,C10411,LMFA01060019,LMFA01060018,LMFA01060020,LMFA01060021	annotated
487	340.882	852.48	positive				annotated
488	380.875	863.54	positive				annotated
489	446.846	871.41	positive				annotated
490	402.882	859.03	positive				annotated
491	486.839	876.04	positive				annotated
492	424.864	867.57	positive				annotated
493	424.864	862.09	positive				annotated
494	486.865	874.35	positive				annotated
495	486.865	876.71	positive				annotated
496	526.883	882.4	positive				annotated
497	464.883	872.58	positive				annotated
498	570.847	877.29	positive				annotated
499	570.847	877.29	positive				annotated
500	548.865	873.56	positive				annotated
501	632.847	882.27	positive				annotated
502	632.847	882.27	positive				annotated
503	716.829	878.63	positive				annotated
504	654.829	881.62	positive				annotated
505	654.829	875.26	positive				annotated
506	420.867	880.96	positive				annotated
507	592.803	878.42	positive				annotated
508	508.847	875.33	positive				annotated
509	592.829	881.37	positive				annotated
510	592.829	881.37	positive				annotated
511	676.811	876.69	positive				annotated
512	610.865	877.15	positive				annotated
513	468.309	236.72	positive	LysoPC(14:0);PC(14:0/0:0);MG(0:0/22:5(4Z,7Z,10Z,13Z,16Z)/0:0);MG(0:0/22:5(7Z,10Z,13Z,16Z,19Z)/0:0);MG(22:5(4Z,7Z,10Z,13Z,16Z)/0:0/0:0);MG(22:5(7Z,10Z,13Z,16Z,19Z)/0:0/0:0);11'-Carboxy-gamma-chromanol;1-Heptadecanoylglycerophosphoethanolamine;PE(17:0/0:0);N-Oleoyl tyrosine;N-oleoyl tyrosine;Androstane-3,17-diol dipropionate;PC(O-12:0/2:0);1alpha,25-dihydroxy-24-oxo-23-azavitamin D2 / 1alpha,25-dih…	VXUOFDJKYGDUJI-OAQYLSRUSA-N,VXUOFDJKYGDUJI-OAQYLSRUSA-N,NPZWSBAEZZLYQU-WMPRHZDHSA-N,LRBJILYYDLUADN-JLNKQSITSA-N,HDIQCISTZKHUDO-AJWITYRPSA-N,IDSLCYURGAOTOA-YAWQMZOFSA-N,IITULCXNOMOXAH-YYULODDRSA-N,RVNBVQKDPQVSOY-OAQYLSRUSA-N,RVNBVQKDPQVSOY-OAQYLSRUSA-N,UOIBFJBJAWHQNM-JRUKXMRZSA-N,UOIBFJBJAWHQNM-JRUKXMRZSA-N,FWAYUWSHYLKUEY-LFWYWRBCSA-N,WNCMKZYTLBIUSK-JOCHJYFZSA-N,ZIGSRBCVYAJTAZ-MGLBYPHHSA-N,IGZPHNN…	HMDB10379,LMGP01050012,HMDB11555,HMDB11556,HMDB11585,HMDB11586,HMDB12517,HMDB61691,LMGP02050030,HMDB62337,LMFA08020099,C14624,LMGP01020009,LMST03010007,LMGP01050073,LMST03020029,LMST03020030,LMST04070028	annotated
514	148.097	640.93	positive	(2R*,3R*)-1,2,3-Butanetriol;1-Methylpyrrolinium;1-Methylpyrrolinium;(2R,3R,4R)-2-Amino-4-hydroxy-3-methylpentanoic acid;Trihydroxybutane;N-(2-Hydroxyethyl)-morpholine N-oxide;Fagomine;N-Hydroxy-L-isoleucine;Fagomine;Diethylene glycol	YAXKTBLXMTYWDQ-UHFFFAOYSA-N,FDWZAOGDOVQOLD-UHFFFAOYSA-N,FDWZAOGDOVQOLD-UHFFFAOYSA-N,OSCCDBFHNMXNME-UHFFFAOYSA-N,GTTSNKDQDACYLV-UHFFFAOYSA-N,WTPGFRPRHSDKNE-UHFFFAOYSA-N,YZNNBIPIQWYLDM-UHFFFAOYSA-N,YEGAKLYOVHUQIJ-WHFBIAKZSA-N,YZNNBIPIQWYLDM-HSUXUTPPSA-N,MTHSVFCYNBDYFN-UHFFFAOYSA-N	HMDB34778,HMDB60253,C06178,HMDB29449,HMDB61944,HMDB61157,HMDB33453,C20310,C10144,C14689	annotated
515	174.014	532.26	positive				annotated
516	385.101	532.35	positive				annotated
517	325.038	532.77	positive	Chlorobenzilate	RAPBNVDSDCTNRC-UHFFFAOYSA-N	C14574	annotated
518	596.189	533.05	positive	R207910;4-Hydroxyrottlerin;Isogemichalcone C;Gemichalcone C	QUIJNHUBAXPXFS-XLJNKUFUSA-N,VBFAFCWNQAXIRN-JXMROGBWSA-N,OFKHJNZDWNKYOY-MNYVGDBSSA-N,OFKHJNZDWNKYOY-DBLNWHOKSA-N	C14122,LMPK12120262,LMPK12120123,LMPK12120124	annotated
519	204.913	813.82	positive				annotated
520	270.885	813.24	positive				annotated
522	189.123	599.78	positive	N-Alpha-acetyllysine;Glycyl-L-leucine;Glycyl-leucine;N6-Acetyl-L-lysine;N6-Acetyl-L-lysine;Glycyl-Isoleucine;Isoleucyl-Glycine;Leucyl-Glycine;Alanyl-Valine;(2R,3R,4R)-2-Amino-4-hydroxy-3-methylpentanoic acid;Valyl-Alanine;N-(2-Hydroxyethyl)-morpholine N-oxide;Fagomine;N-Hydroxy-L-isoleucine;Fagomine;N2-Acetyl-L-lysine;6-Acetamido-3-aminohexanoate	VEYYWZRYIYDQJM-UHFFFAOYSA-N,DKEXFJVMVGETOO-LURJTMIESA-N,DKEXFJVMVGETOO-LURJTMIESA-N,DTERQYGMUDWYAZ-ZETCQYMHSA-N,DTERQYGMUDWYAZ-ZETCQYMHSA-N,KGVHCTWYMPWEGN-UHFFFAOYSA-N,UCGDDTHMMVWVMV-UHFFFAOYSA-N,LESXFEZIFXFIQR-UHFFFAOYSA-N,LIWMQSWFLXEGMA-UHFFFAOYSA-N,OSCCDBFHNMXNME-UHFFFAOYSA-N,HSRXSKHRSXRCFC-UHFFFAOYSA-N,WTPGFRPRHSDKNE-UHFFFAOYSA-N,YZNNBIPIQWYLDM-UHFFFAOYSA-N,YEGAKLYOVHUQIJ-WHFBIAKZSA-N,YZNNBIP…	HMDB00446,HMDB00759,C02155,HMDB00206,C02727,HMDB28844,HMDB28907,HMDB28929,HMDB28700,HMDB29449,HMDB29120,HMDB61157,HMDB33453,C20310,C10144,C12989,C03846	annotated
523	746.604	180.04	positive	PC(P-18:0/16:0);PC(P-16:0/18:0);PC(P-16:0/18:0);PC(18:0/P-16:0);PC(o-16:1(9Z)/18:0);PC(O-16:1(9Z)/18:0);PC(o-18:1(9Z)/16:0);PC(O-18:1(9Z)/16:0);PC(o-18:1(11Z)/16:0);PC(O-18:1(11Z)/16:0);PC(16:0/P-18:0);PA(O-18:0/19:0);PA(O-16:0/21:0);PA(O-20:0/17:0);PC(O-20:0/14:1(9Z));PC(O-16:0/18:1(9Z));PC(O-18:0/16:1(9Z));PE(P-20:0/17:0);PE(P-16:0/21:0);PE(P-18:0/19:0);PC(P-20:0/14:0);PC(P-18:0/16:0);PE(O-20:0…	OIICTMOQBYZCDA-LLLYXHGFSA-N,ZGOGLUJRGBOVEK-IIKIFWEUSA-N,ZGOGLUJRGBOVEK-IIKIFWEUSA-N,GAFUMWKCJZPLFW-LLLYXHGFSA-N,SVSLBZPEDBYFGG-HVLKLTLRSA-N,SVSLBZPEDBYFGG-HVLKLTLRSA-N,IQLHTKSHLGLPMG-HFWGUVFESA-N,IQLHTKSHLGLPMG-HFWGUVFESA-N,QCGUXAIDEOWPBV-SNKLRXETSA-N,QCGUXAIDEOWPBV-SNKLRXETSA-N,ZHGQEEXMBLDUGR-LLLYXHGFSA-N,CLXKZHWEDYXIRH-LDLOPFEMSA-N,ZSYIWOLPCWFNTL-LDLOPFEMSA-N,BZYKICTUTDYZQU-LDLOPFEMSA-N,KXGWGPV…	HMDB11239,HMDB11208,LMGP01030030,HMDB08060,HMDB13412,LMGP01030105,HMDB13426,LMGP01020152,HMDB13424,LMGP01030110,HMDB07995,LMGP10020033,LMGP10020015,LMGP10020049,LMGP01020219,LMGP01020003,LMGP01020089,LMGP02030070,LMGP02030029,LMGP02030050,LMGP01030076,LMGP01030052,LMGP02020069,LMGP02020053	annotated
524	185.129	265.9	positive	3beta,6beta-Dihydroxynortropane;Proline betaine;Stachydrine;L-2-Amino-3-methylenehexanoic acid;4-(Trimethylammonio)but-2-enoate	MVUIPZFMWQBRCM-UHFFFAOYSA-N,CMUNUTVVOOHQPW-LURJTMIESA-N,CMUNUTVVOOHQPW-LURJTMIESA-N,ZJMPUKNPMYTOOX-UHFFFAOYSA-N,GUYHPGUANSLONG-SNAWJCMRSA-N	HMDB38949,HMDB04827,C10172,HMDB30410,C04114	annotated
525	126.066	486.89	positive	2-O-Methylcytosine;Imidazolone;Imidazolone;3-Methylcytosine ;5-Methylcytosine;5-Methylcytosine;Imidazol-2-one	DHYLZDVDOQLEAQ-UHFFFAOYSA-N,CAAMSDWKXXPUJR-UHFFFAOYSA-N,CAAMSDWKXXPUJR-UHFFFAOYSA-N,KOLPWZCZXAMXKS-UHFFFAOYSA-N,LRSASMSXMSNRBT-UHFFFAOYSA-N,LRSASMSXMSNRBT-UHFFFAOYSA-N,AICIYIDUYNFPRY-UHFFFAOYSA-N	HMDB04339,HMDB04363,C06195,HMDB11601,HMDB02894,C02376,C20382	annotated
526	782.569	392.62	positive	PE(22:1(13Z)/15:0);PE(15:0/22:1(13Z));DG(22:4n6/0:0/22:5n6);DG(22:4n6/0:0/22:5n3);PC(20:3(5Z,8Z,11Z)/16:1(9Z));PC(20:3(5Z,8Z,11Z)/16:1(9Z));PC(20:3(8Z,11Z,14Z)/16:1(9Z));PC(20:3(8Z,11Z,14Z)/16:1(9Z));PC(20:4(5Z,8Z,11Z,14Z)/16:0);PC(20:4(5Z,8Z,11Z,14Z)/16:0);PC(20:4(8Z,11Z,14Z,17Z)/16:0);PC(22:4(7Z,10Z,13Z,16Z)/14:0);PC(22:4(7Z,10Z,13Z,16Z)/14:0);PC(16:1(9Z)/20:3(8Z,11Z,14Z));PC(16:1(9Z)/20:3(8Z,1…	REDKBACMQCHVMH-LQOXNGKESA-N,MUWFEEOSXPAQIY-LQOXNGKESA-N,CLFIZKRELOFNQV-LAFANGLKSA-N,UOBZJTUXHMDYTP-ITOHUOIJSA-N,VRXRAEQYIWJLSH-OCTHSLKYSA-N,VRXRAEQYIWJLSH-OCTHSLKYSA-N,SMNBWWUNQGASFC-MLQXCARSSA-N,SMNBWWUNQGASFC-MLQXCARSSA-N,PUDHBQQGURLBGJ-IVFHWKNFSA-N,PUDHBQQGURLBGJ-IVFHWKNFSA-N,JWAPTBDWCHGPTG-HCYAGMRRSA-N,FHBLNLYBVANDFG-CCHOKCMJSA-N,FHBLNLYBVANDFG-CCHOKCMJSA-N,SCFKGVINVZBYAF-MLQXCARSSA-N,SCFKGVI…	HMDB09516,HMDB08908,HMDB56352,HMDB56357,HMDB08365,LMGP01012195,HMDB08398,LMGP01011873,HMDB08429,LMGP01011049,HMDB08462,HMDB08623,LMGP01012068,HMDB08014,LMGP01011491,HMDB08013,LMGP01012138,HMDB08003,LMGP01011483,HMDB08042,LMGP01010773,HMDB08035,LMGP01010744,HMDB08074,LMGP01012151,HMDB08073,LMGP01012150,HMDB08067,LMGP01012146,HMDB08138,LMGP01012169,LMGP01010937,HMDB08107,LMGP01010898,HMDB08106,LMGP…	annotated
527	774.599	177.91	positive	PE(24:0/14:1(9Z));PE(24:1(15Z)/14:0);PE(20:0/18:1(11Z));PE(20:0/18:1(11Z));PE(20:0/18:1(9Z));PE(20:0/18:1(9Z));PE(20:1(11Z)/18:0);PE(20:1(11Z)/18:0);PE(22:0/16:1(9Z));PE(22:0/16:1(9Z));PE(22:1(13Z)/16:0);PE(18:1(11Z)/20:0);PE(18:1(9Z)/20:0);PE(18:1(9Z)/20:0);PE(14:1(9Z)/24:0);PE(14:0/24:1(15Z));PE(18:0/20:1(11Z));PE(18:0/20:1(11Z));PE(16:0/22:1(13Z));PE(16:0/22:1(13Z));PE(16:1(9Z)/22:0);PE(16:1(9…	UJDHYDGXZXDWNT-AFHWQMSISA-N,HNZTVXMGKFBWNB-SJWLXQKBSA-N,XYHIPPZFNNOMQL-MITQYPHISA-N,XYHIPPZFNNOMQL-MITQYPHISA-N,VDNXNFMAFDYQSI-JHWHEROUSA-N,VDNXNFMAFDYQSI-JHWHEROUSA-N,FMYXHSVUQFRMGW-HVLKLTLRSA-N,FMYXHSVUQFRMGW-HVLKLTLRSA-N,ZNMZYHOEYPCVMP-MITQYPHISA-N,ZNMZYHOEYPCVMP-MITQYPHISA-N,URRUJVMBYGYWNL-AFASEBMKSA-N,HPHYBSPOEJMPAN-MITQYPHISA-N,VOSQJLVNDRUECW-JHWHEROUSA-N,VOSQJLVNDRUECW-JHWHEROUSA-N,IPBXKYJ…	HMDB09713,HMDB09745,HMDB09223,LMGP02010138,HMDB09224,LMGP02010135,HMDB09255,LMGP02010852,HMDB09485,LMGP02011020,HMDB09517,HMDB09031,HMDB09064,LMGP02010143,HMDB08881,HMDB08849,HMDB08999,LMGP02010141,HMDB08941,LMGP02010136,HMDB08973,LMGP02010535,HMDB08297,LMGP01011809,HMDB07945,LMGP01011421,LMGP10010241,LMGP10010971,LMGP10010967,LMGP10010954,LMGL02010290,LMGP10010681,LMGP01012005,LMGP10010704,LMGP1…	annotated
528	729.59	189.63	positive	SM(d18:1/18:1(9Z));SM(d18:1/18:1(9Z));SM(d18:1/18:1(11Z));PE-Cer(d16:2(4E,6E)/23:0);PE-Cer(d15:2(4E,6E)/24:0);PE-Cer(d14:2(4E,6E)/25:0);SM(d18:0/18:2);SM(d16:1/20:1);SM(d18:2/18:0);SM(d19:1/17:1)	NBEADXWAAWCCDG-QDDWGVBQSA-N,NBEADXWAAWCCDG-QDDWGVBQSA-N,FZMKZVXNTLAHFD-RTEXEOPXSA-N,HLKYQGXBPZKPFA-ORRFTQGBSA-N,LPHRWLUYWAIZCU-ORRFTQGBSA-N,FQQKQTWMHIBNIU-ORRFTQGBSA-N,LOHIJJRFCAEEGY-QPYJHBIRSA-N,YTBRKOHFRDWGKO-XZNYDZQTSA-N,NELGJAUZKNHZLS-NUIAMLAYSA-N,DELUIIJGTFULDH-GJEZKOHMSA-N	HMDB12101,LMSP03010029,HMDB12100,LMSP03020058,LMSP03020046,LMSP03020042,LMSP03010049,LMSP03010048,LMSP03010050,LMSP03010051	annotated
529	507.173	627.72	positive	Halobetasol Propionate;Nb-trans-p-Coumaroylserotonin glucoside	BDSYKGHYMJNPAB-YKQIDFLYSA-N,LPGWQGDUKIPAME-FPYGCLRLSA-N	HMDB14734,HMDB32760	annotated
530	701.559	189.44	positive	PE-Cer(d16:2(4E,6E)/21:0);PE-Cer(d15:2(4E,6E)/22:0);PE-Cer(d14:2(4E,6E)/23:0);SM(d18:2/16:0);SM(d18:1/16:1);SM(d16:1/18:1)	SJGKHYGTBPRKCL-IGUKYYCESA-N,LNPPDKAZAYXFKF-IGUKYYCESA-N,GHOYZKFJGQWFEZ-IGUKYYCESA-N,YLWSJLLZUHSIEA-CKSUKHGVSA-N,OAHFTKWSJGVMTG-MBIABJCFSA-N,QQFVICUNTBNUKN-QQRIYSRRSA-N	LMSP03020057,LMSP03020045,LMSP03020041,LMSP03010090,LMSP03010041,LMSP03010040	annotated
531	744.589	178.15	positive	PC(O-16:0/18:2(9Z,12Z));PC(O-16:0/18:2(9Z,12Z));PC(P-18:1(11Z)/16:0);PC(P-18:0/16:1(9Z));PC(P-18:0/16:1(9Z));PC(P-16:0/18:1(11Z));PC(P-16:0/18:1(11Z));PC(P-16:0/18:1(9Z));PC(P-16:0/18:1(9Z));PC(P-18:1(9Z)/16:0);PC(P-18:1(9Z)/16:0);PC(16:1(9Z)/P-18:0);PC(18:1(11Z)/P-16:0);PC(18:1(9Z)/P-16:0);PC(16:0/P-18:1(9Z));PC(16:0/P-18:1(11Z));PC(16:1(9Z)/P-18:0);PC(16:0/P-18:1(11Z));PC(16:0/P-18:1(9Z));PC(18…	IQACMFWAGALEAQ-WESJWMGVSA-N,IQACMFWAGALEAQ-WESJWMGVSA-N,MBRHHFWRXQYYAN-RTVLTNFHSA-N,KMNVIRCHUMQGHD-RCINKDPXSA-N,KMNVIRCHUMQGHD-RCINKDPXSA-N,MVDFTRYOOPZXII-JEPFLRBFSA-N,MVDFTRYOOPZXII-JEPFLRBFSA-N,CRBBMHQTIAELIS-KQBBALDBSA-N,CRBBMHQTIAELIS-KQBBALDBSA-N,IWCUEZYKNAGNRQ-ILDAMNDZSA-N,IWCUEZYKNAGNRQ-ILDAMNDZSA-N,IHJLXDUOYHJZQE-IOGJYWBCSA-N,QZDZCTPKRWPFFS-RTVLTNFHSA-N,FQVFGIZCMMQDNV-NQQLFREJSA-N,UQCSRPH…	HMDB11151,LMGP01020039,HMDB11272,HMDB11240,LMGP01030053,HMDB11209,LMGP01030128,HMDB11210,LMGP01030006,HMDB11305,LMGP01030144,HMDB08028,HMDB08093,HMDB08126,HMDB07997,HMDB07996,LMGP01090009,LMGP01090006,LMGP01090007,LMGP01090012,LMGP10020034,LMGP10020050,LMGP16010001,LMGP10030064,LMGP10030044,LMGP10030023,LMGP02030071,LMGP02030051,LMGP01030077,LMGP01030134,LMGP02020070	annotated
532	142.948	740.67	positive	Dibasic sodium phosphate	BNIILDVGGAEEIG-UHFFFAOYSA-L	C13558	annotated
533	220.925	749.45	positive				annotated
534	242.907	753.96	positive				annotated
535	354.036	734.7	positive				annotated
536	298.902	752.83	positive				annotated
537	284.889	747.52	positive				annotated
538	276.921	735.58	positive				annotated
540	730.594	185.95	positive	TG(22:0/8:0/8:0);TG(20:0/8:0/10:0);TG(i-20:0/10:0/8:0);TG(i-20:0/8:0/10:0);TG(20:0/10:0/8:0);TG(i-22:0/8:0/8:0);TG(8:0/a-15:0/15:0)[rac];TG(8:0/17:0/13:0);TG(10:0/a-15:0/13:0)[rac];TG(8:0/a-17:0/i-13:0)[rac];TG(8:0/i-18:0/i-12:0);TG(10:0/i-12:0/i-16:0);TG(8:0/15:0/i-15:0);TG(10:0/10:0/18:0);TG(8:0/i-17:0/13:0);TG(10:0/13:0/i-15:0);TG(10:0/i-14:0/i-14:0);TG(10:0/15:0/13:0);TG(8:0/13:0/i-17:0);TG(1…	VKKGBDRVEPPFDR-KXQOOQHDSA-N,LBJMNRUWCIEZBH-KXQOOQHDSA-N,KHTYPAHPMGTADY-KXQOOQHDSA-N,KODQNWAFUWXEHU-KXQOOQHDSA-N,GDNCUOOYXBOQBI-KXQOOQHDSA-N,MVIDCJCVIGTAKE-KXQOOQHDSA-N,WPUFGBFDLJUNPW-OALPUDEUSA-N,PEYKMLCMVXGXMD-LHEWISCISA-N,UTJJTGLZBAXTQO-OALPUDEUSA-N,JMQOBZBAGMAJKC-OALPUDEUSA-N,BUATYAIGYWLCHF-LHEWISCISA-N,BPVSOZKBRZGSJK-LHEWISCISA-N,QPYAGKLWHPCEHJ-LHEWISCISA-N,AMSHZNDZYYUTCY-LHEWISCISA-N,PBSWPII…	HMDB68259,HMDB63619,HMDB63317,HMDB63025,HMDB64353,HMDB68463,HMDB71690,HMDB71673,HMDB71681,HMDB71659,HMDB71651,HMDB71642,HMDB71623,HMDB71703,HMDB71770,HMDB71781,HMDB71823,HMDB71820,HMDB71817,HMDB71801,HMDB71936,HMDB71226,HMDB71293,HMDB71292,HMDB71376,HMDB71382,HMDB71359,HMDB71352,HMDB71351,HMDB71366,HMDB71398,HMDB71488,HMDB71484,HMDB71451,HMDB71412,HMDB71592,HMDB71588,HMDB71557,HMDB71553,HMDB71561…	annotated
541	184.133	264.42	positive	2-Octenoic acid;cis-alpha-octenoic acid;xi-Tetrahydro-6-propyl-2H-pyran-2-one;delta-octanolide;2-Propenyl 3-methylbutanoate;Allyl isovalerate;Ethyl-3-hexanoate;4-Butyl-gamma-butyrolactone;gamma-octanolide;trans-2-Octenoic acid;trans-alpha-octenoic acid;(E)-4-Octenoic acid;Methyl 2-heptenoate;Ethyl (±)-2-methyl-4-pentenoate;Methyprylon;2-Hexenyl acetate;2E-Hexenyl acetate;cis-3-Hexenyl acetate;(Z)…	CWMPPVPFLSZGCY-SREVYHEPSA-N,CWMPPVPFLSZGCY-SREVYHEPSA-N,FYTRVXSHONWYNE-UHFFFAOYSA-N,FYTRVXSHONWYNE-UHFFFAOYSA-N,HOMAGVUCNZNWBC-UHFFFAOYSA-N,HOMAGVUCNZNWBC-UHFFFAOYSA-N,VTSFIPHRNAESED-UHFFFAOYSA-N,IPBFYZQJXZJBFQ-UHFFFAOYSA-N,IPBFYZQJXZJBFQ-UHFFFAOYSA-N,CWMPPVPFLSZGCY-VOTSOKGWSA-N,CWMPPVPFLSZGCY-VOTSOKGWSA-N,PFHBCQFBHMBAMC-SNAWJCMRSA-N,IQQDLHGWGKEQDS-VOTSOKGWSA-N,BDBGKYIBDXAVMX-UHFFFAOYSA-N,SIDLZWO…	HMDB00392,LMFA01030017,HMDB38310,LMFA07040017,HMDB38036,C19318,HMDB59908,HMDB35422,LMFA07040016,HMDB01568,LMFA01030018,HMDB39793,HMDB39872,HMDB29761,HMDB15239,HMDB40212,LMFA07010178,HMDB40215,C19757,LMFA07010181,HMDB32164,HMDB32207,LMFA01030022,HMDB32278,HMDB32268,HMDB32267,HMDB32266,HMDB36212,HMDB36236,HMDB31293,HMDB31403,HMDB31352,C12297,HMDB31343,HMDB13897,C16648,HMDB13904,HMDB13903,C16654,HMD…	annotated
542	172.17	219.31	positive	(±)-2-Octanol;(S)-3-Ethyl-4-methylpentanol;Octanol;1-Octanol;n-octanol;(S)-3-Octanol;3-Octanol;2,3,4-Trimethyl-3-pentanol;N,2,3-Trimethyl-2-(1-methylethyl)butanamide;4-Methyl-2-heptanol;xi-2-Ethyl-1-hexanol;2-Ethylhexan-1-ol;(2xi,4xi)-2,4-Dimethyl-1-hexanol;2-Ethyl-4-methyl-1-pentanol;4S-Methylheptan-3R-ol;4S-Methylheptan-3S-ol;3-Methylheptan-2-ol;2-Methylheptan-4R-ol;6-Methylheptan-3-ol;Octan-3S…	SJWFXCIHNDVPSH-UHFFFAOYSA-N,RWIFVESHBHTZEM-UHFFFAOYSA-N,KBPLFHHGFOOTCA-UHFFFAOYSA-N,KBPLFHHGFOOTCA-UHFFFAOYSA-N,KBPLFHHGFOOTCA-UHFFFAOYSA-N,NMRPBPVERJPACX-UHFFFAOYSA-N,NMRPBPVERJPACX-UHFFFAOYSA-N,PLSMHHUFDLYURK-UHFFFAOYSA-N,RWAXQWRDVUOOGG-UHFFFAOYSA-N,GUHWHNUGIGOSCN-UHFFFAOYSA-N,YIWUKEYIRIRTPP-UHFFFAOYSA-N,YIWUKEYIRIRTPP-UHFFFAOYSA-N,GDRBQWCGBCJTLB-UHFFFAOYSA-N,QCHSJPKDWOFACC-UHFFFAOYSA-N,BKQICAF…	HMDB34261,HMDB59859,HMDB01183,C00756,LMFA05000130,HMDB30070,C17144,HMDB36166,HMDB36195,HMDB31589,HMDB31231,C02498,HMDB37791,HMDB13818,LMFA05000472,LMFA05000473,LMFA05000479,LMFA05000476,LMFA05000482,LMFA05000492,LMFA05000490,LMFA08010005	annotated
543	158.03	512.03	positive				annotated
544	369.118	512.46	positive	3-O-Caffeoyl-4-O-methylquinic acid;3-O-Caffeoyl-1-O-methylquinic acid;3-O-Feruloylquinic acid;Entacapone;Entacapone;5-O-Feruloylquinic acid	RAGZUCNPTLULOL-HYXAFXHYSA-N,NRRBIAVXVIGMKC-HYXAFXHYSA-N,ZHBZPCLRULAFBL-HYXAFXHYSA-N,JRURYQJSLYLRLN-BJMVGYQFSA-N,JRURYQJSLYLRLN-BJMVGYQFSA-N,RAGZUCNPTLULOL-KJJWLSQTSA-N	HMDB39960,HMDB39959,HMDB30669,HMDB12226,C07943,C02572	annotated
545	235.081	604.15	positive	Histidinyl-Glycine;Glycyl-Histidine;2-Isopropyl citrate;Metronidazole;Metronidazole;1-Isopropyl citrate;(-)-threo-Iso(homo)3-citrate;(R)-(Homo)3-citrate	LYCVKHSJGDMDLM-UHFFFAOYSA-N,YIWFXZNIBQBFHR-UHFFFAOYSA-N,VRBUFFFVTDWWMY-UHFFFAOYSA-N,VAOCPAMSLUNLGC-UHFFFAOYSA-N,VAOCPAMSLUNLGC-UHFFFAOYSA-N,SKHXHUZZFVMERR-UHFFFAOYSA-N,NLOCBSDWTSPKMJ-CAHLUQPWSA-N,YNPKOQYWJZNZGP-SECBINFHSA-N	HMDB28885,HMDB28843,HMDB38083,HMDB15052,C07203,HMDB32438,C16600,C16598	annotated
546	236.073	603.91	positive				annotated
547	331.045	632.45	positive	Blighinone;2,8-Di-O-methylellagic acid;2,3-Di-O-methylellagic acid;NS 1608	YFUQJMOETZJFHO-UHFFFAOYSA-N,SUBZWRYOAOVYOC-UHFFFAOYSA-N,DMPZOHHHRRENRS-UHFFFAOYSA-N,KRHJDJMOIKRPNN-UHFFFAOYSA-N	HMDB30643,HMDB41396,HMDB41395,C13835	annotated
548	185.129	321.36	positive	3beta,6beta-Dihydroxynortropane;Proline betaine;Stachydrine;L-2-Amino-3-methylenehexanoic acid;4-(Trimethylammonio)but-2-enoate	MVUIPZFMWQBRCM-UHFFFAOYSA-N,CMUNUTVVOOHQPW-LURJTMIESA-N,CMUNUTVVOOHQPW-LURJTMIESA-N,ZJMPUKNPMYTOOX-UHFFFAOYSA-N,GUYHPGUANSLONG-SNAWJCMRSA-N	HMDB38949,HMDB04827,C10172,HMDB30410,C04114	annotated
549	198.097	714.21	positive				annotated
550	386.146	710.58	positive				annotated
551	511.108	708.26	positive				annotated
552	733.557	180.36	positive				annotated
553	151.061	433.88	positive	1-Methylhypoxanthine ;7-Methylhypoxanthine	KIQMCGMHGVXDFW-UHFFFAOYSA-N,CBQMKYHLDADRLN-UHFFFAOYSA-N	HMDB13141,HMDB03162	annotated
554	349.109	696.25	positive				annotated
555	96.0444	414.38	positive	1H-Pyrrole-2-carboxaldehyde;2-Propyn-1-al;2-Propynal;2-Hydroxypyridine;2-Hydroxypyridine	ZSKGQVFRTSEPJT-UHFFFAOYSA-N,IJNJLGFTSIAHEA-UHFFFAOYSA-N,IJNJLGFTSIAHEA-UHFFFAOYSA-N,UBQKCCHYAOITMY-UHFFFAOYSA-N,UBQKCCHYAOITMY-UHFFFAOYSA-N	HMDB36057,HMDB06803,C05985,HMDB13751,C02502	annotated
556	165.051	704.66	positive				annotated
557	730.538	179.63	positive	PE(20:2(11Z,14Z)/15:0);PE(20:2(11Z,14Z)/15:0);PE(15:0/20:2(11Z,14Z));PE(15:0/20:2(11Z,14Z));DG(18:1n7/0:0/22:6n3);DG(18:1(11Z)/22:6(4Z,7Z,10Z,13Z,16Z,19Z)/0:0);DG(18:3(9Z,12Z,15Z)/22:4(7Z,10Z,13Z,16Z)/0:0);DG(18:3(9Z,12Z,15Z)/22:4(7Z,10Z,13Z,16Z)/0:0)[iso2];DG(18:1(9Z)/22:6(4Z,7Z,10Z,13Z,16Z,19Z)/0:0);DG(18:1(9Z)/22:6(4Z,7Z,10Z,13Z,16Z,19Z)/0:0)[iso2];DG(18:2(9Z,12Z)/22:5(7Z,10Z,13Z,16Z,19Z)/0:0)…	OKBBWKDDDDZSJQ-XGKJNDTMSA-N,OKBBWKDDDDZSJQ-XGKJNDTMSA-N,FXYFFYOQPWNFJZ-XGKJNDTMSA-N,FXYFFYOQPWNFJZ-XGKJNDTMSA-N,IPJYPLOTNXCEAB-YHSXCUEJSA-N,CVSMXWVJFQUQJK-YMCYZELXSA-N,GDGIKICQQQMUCS-BQSGGISSSA-N,GDGIKICQQQMUCS-BQSGGISSSA-N,ZILMKERHGSKQBG-PNCFOYGISA-N,ZILMKERHGSKQBG-PNCFOYGISA-N,LRHVZVQHYQOHJX-NMJALGAOSA-N,LRHVZVQHYQOHJX-NMJALGAOSA-N,VQRULMYDUJBUJI-JQDWYLMKSA-N,NBPTZMSSVWVHPD-YNHCACMGSA-N,YXMWZIC…	HMDB09285,LMGP02010875,HMDB08901,LMGP02010465,HMDB56196,HMDB07208,HMDB07321,LMGL02010223,HMDB07237,LMGL02010225,HMDB07265,LMGL02010224,HMDB07264,HMDB56241,HMDB56247,HMDB07292,LMGL02010495,HMDB56215,HMDB07433,LMGL02010198,HMDB56301,HMDB56353,HMDB56322,HMDB56328,HMDB08002,LMGP01010684,HMDB08098,LMGP01011597,HMDB08065,HMDB08130,LMGP01011616,HMDB07906,LMGP01011390,HMDB07905,HMDB07517,HMDB07516,HMDB07…	annotated
558	143.118	517.56	positive	5-Aminopentanal;5-Aminopentanal;N-butylformamide;3-Methylbutyraldehyde oxime;(E)-2-Methylbutanal oxime;(Z)-2-Methylbutanal oxime;4-Methylaminobutanal;Pentanamide;pentanamide;2-Methylpropanal O-methyloxime	SZBGXBOFCGNPEU-UHFFFAOYSA-N,SZBGXBOFCGNPEU-UHFFFAOYSA-N,QQGNLKJAIVSNCO-UHFFFAOYSA-N,JAUPRNSQRRCCRR-GQCTYLIASA-N,SEWWFHKIKWFJNV-WHEKYOLUSA-N,SEWWFHKIKWFJNV-YIWIKUPCSA-N,PJZBKCVVFPTFAW-UHFFFAOYSA-N,IPWFJLQDVFKJDU-UHFFFAOYSA-N,IPWFJLQDVFKJDU-UHFFFAOYSA-N,BWDHKWDASNPZLC-GQCTYLIASA-N	HMDB12815,C12455,HMDB62600,C17255,C19491,C20312,C10974,C01842,LMFA08010002,C03982	annotated
559	198.149	260.04	positive	4-Oxononanal;cis-3-Hexenyl propanoate;2-Hexenyl propionate;4-Hydroxynonenal;4-hydroxynonenal;Methyl 3-Octenoate;(Z)-Oak lactone;(E)-Oak lactone;(E)-2-Ethyl heptenoate;3,4-Epoxynonanal;Quercuslactone a;6-Hydroxy-4,6-dimethyl-3-hepten-2-one;Methyl 4Z-octenoate;2-Propenyl hexanoate;cis-Ethyl 4-heptenoate;Hept-trans-2-en-1-yl acetate;2E-Heptenyl acetate;2-Propenyl 2-ethylbutanoate;Cyclohexyl propiona…	MGOKSQNXXRPCMD-UHFFFAOYSA-N,LGTLDEUQCOJGFP-WAYWQWQTSA-N,LPWKTEHEFDVAQS-VOTSOKGWSA-N,JVJFIQYAHPMBBX-FNORWQNLSA-N,JVJFIQYAHPMBBX-FNORWQNLSA-N,HAGXFSMJELVHFJ-VOTSOKGWSA-N,WNVCMFHPRIBNCW-HTQZYQBOSA-N,WNVCMFHPRIBNCW-HTQZYQBOSA-N,CYLQPOIZDBIXFP-BQYQJAHWSA-N,HEXGZHJMMROIQO-UHFFFAOYSA-N,WNVCMFHPRIBNCW-UHFFFAOYSA-N,OAHJSCYHJQJALB-ALCCZGGFSA-N,SSPBQLGVUAXSMH-AATRIKPKSA-N,RCSBILYQLVXLJG-UHFFFAOYSA-N,GITGIBU…	HMDB34716,HMDB38275,HMDB38272,HMDB04362,LMFA06000051,HMDB59728,HMDB59817,HMDB59894,HMDB59840,HMDB60286,HMDB35307,HMDB39736,HMDB39794,HMDB40210,HMDB32265,HMDB32307,LMFA07010185,HMDB36208,HMDB36222,HMDB31263,HMDB31271,LMFA01030026,HMDB31514,HMDB31531,LMFA07040021,HMDB33167,HMDB37496,HMDB37629,HMDB37618,HMDB37023,HMDB32413,HMDB32491,C08471,C08501,C02445,LMFA07010183,LMFA07010663,LMFA07010580,LMPK090…	annotated
560	199.044	719.36	positive	Allantoic acid;Allantoate	NUCLJNSWZCHRKL-UHFFFAOYSA-N,NUCLJNSWZCHRKL-UHFFFAOYSA-N	HMDB01209,C00499	annotated
561	282.118	617.17	positive	Glutamyl-Leucine;Glutamyl-Isoleucine;Isoleucyl-Glutamate;Leucyl-Glutamate;D-glycero-L-galacto-Octulose;N-(1-Deoxy-1-fructosyl)threonine	YBAFDPFAUTYYRW-UHFFFAOYSA-M,SNFUTDLOCQQRQD-UHFFFAOYSA-M,KTGFOCFYOZQVRJ-UHFFFAOYSA-M,NFNVDJGXRFEYTK-UHFFFAOYSA-M,HYWDXGGHANXDIV-UHFFFAOYSA-N,JUBGLICOZRKBCO-KNWYLTHMSA-N	HMDB28823,HMDB28822,HMDB28906,HMDB28928,HMDB29954,HMDB37843	annotated
562	152.071	413.79	positive	Pyrocatechol;Benzenediol;Catechol;Catechol;3alpha,4,7,7alpha-Tetrahydro-1H-isoindole-1,3(2H)-dione;2-Amino-3-methylbenzoate;2-Amino-3-methylbenzoate;Ethyl nicotinate;Acetaminophen;Acetaminophen;Methyl 2-aminobenzoate;1,3-Benzenediol;Resorcinol;Leukoaminochrome;2-Descarboxy-cyclo-dopa;2'-Hydroxyacetanilide;Dopamine quinone;Dopamine quinone;2-Phenylglycine;Hydroquinone;Hydroquinone;(E,E)-2,4-Hexadi…	YCIMNLLNPGFGHC-UHFFFAOYSA-N,YCIMNLLNPGFGHC-UHFFFAOYSA-N,YCIMNLLNPGFGHC-UHFFFAOYSA-N,YCIMNLLNPGFGHC-UHFFFAOYSA-N,CIFFBTOJCKSRJY-UHFFFAOYSA-N,WNAJXPYVTFYEST-UHFFFAOYSA-N,WNAJXPYVTFYEST-UHFFFAOYSA-N,XBLVHTDFJBKJLG-UHFFFAOYSA-N,RZVAJINKPMORJF-UHFFFAOYSA-N,RZVAJINKPMORJF-UHFFFAOYSA-N,VAMXMNNIEUEQDV-UHFFFAOYSA-N,GHMLBKRAJCXXBS-UHFFFAOYSA-N,GHMLBKRAJCXXBS-UHFFFAOYSA-N,VGSVNUGKHOVSPK-UHFFFAOYSA-N,VGSVNUG…	HMDB00957,C01785,C00090,C15571,HMDB33903,HMDB60680,C16571,HMDB59846,HMDB01859,C06804,HMDB29703,HMDB32037,C01751,HMDB12992,C17756,HMDB61919,HMDB12219,C17755,HMDB02210,HMDB02434,C00530,HMDB31180,HMDB33002,C11115,HMDB33127,HMDB32609,C03005,C18623,C07301,C02709,C03522,C04350,C04353,LMFA06000011,C20634	annotated
563	174.113	265.8	positive	(R)-3-Hydroxyhexanoic acid;3R-hydroxy-hexanoic acid;(5R)-5-Hydroxyhexanoic acid;5R-hydroxy-hexanoic acid;5-Hydroxyhexanoic acid;5-hydroxy caproic acid;D-Leucic acid;D-2-Hydroxyisocaproate;D-Leucic acid;Leucinic acid;Leucinic acid;Hexanoylglycine;Hydroxyisocaproic acid;hydroxy-isocaproic acid;Isovalerylalanine;2-Hydroxy-3-methylpentanoic acid;2-hydroxy-3-methyl-pentanoic acid;4,4-Dimethoxy-2-butan…	HPMGFDVTYHWBAG-RXMQYKEDSA-N,HPMGFDVTYHWBAG-RXMQYKEDSA-N,YDCRNMJQROAWFT-RXMQYKEDSA-N,YDCRNMJQROAWFT-RXMQYKEDSA-N,YDCRNMJQROAWFT-UHFFFAOYSA-N,YDCRNMJQROAWFT-UHFFFAOYSA-N,LVRFTAZAXQPQHI-RXMQYKEDSA-N,LVRFTAZAXQPQHI-RXMQYKEDSA-N,LVRFTAZAXQPQHI-RXMQYKEDSA-N,LVRFTAZAXQPQHI-UHFFFAOYSA-N,LVRFTAZAXQPQHI-UHFFFAOYSA-N,UPCKIPHSXMXJOX-UHFFFAOYSA-N,LVRFTAZAXQPQHI-YFKPBYRVSA-N,LVRFTAZAXQPQHI-YFKPBYRVSA-N,OJPSNAR…	HMDB10718,LMFA01050377,HMDB00409,LMFA01050376,HMDB00525,LMFA01050014,HMDB00624,C03264,LMFA01050402,HMDB00665,LMFA01050381,HMDB00701,HMDB00746,LMFA01050408,HMDB00747,HMDB00317,LMFA01050380,HMDB33851,HMDB11756,C02710,HMDB59770,HMDB01975,LMFA01050387,HMDB01624,LMFA01050011,HMDB40409,HMDB29166,HMDB32158,HMDB12843,C06103,LMFA01050015,HMDB61684,HMDB61652,LMFA01050012,HMDB41844,HMDB02087,HMDB32456,C0783…	annotated
564	212.165	245.52	positive	trans-Dec-2-enoic acid;2-decylenic acid;3-Methyl-2,4-nonanedione;Cyclohexyl butanoate;2-Hexenyl butanoate;(E)-2-Hexenyl butyrate;9-Hydroxygeraniol;cis-4-Decenoic acid;4Z-decenoic acid;9-Decenoic acid;Caproleic acid;3-Decenoic acid;3Z-decenoic acid;2-Exo-hydroxy-1,8-cineole;6-endo-hydroxycineole;Linalyl oxide;(E)-3-(Tetrahydro-5,5-dimethyl-2-furanyl)-2-buten-1-ol;Citronellic acid;Citronellate;Citr…	WXBXVVIUZANZAU-CMDGGOBGSA-N,WXBXVVIUZANZAU-CMDGGOBGSA-N,BGVBGAIWXAXBLP-UHFFFAOYSA-N,VZHUBBUZNIULNM-UHFFFAOYSA-N,PCGACKLJNBBQGM-VOTSOKGWSA-N,PCGACKLJNBBQGM-VOTSOKGWSA-N,PREUOUJFXMCMSJ-KWNZIKDBSA-N,XKZKQTCECFWKBN-SREVYHEPSA-N,XKZKQTCECFWKBN-SREVYHEPSA-N,KHAVLLBUVKBTBG-UHFFFAOYSA-N,KHAVLLBUVKBTBG-UHFFFAOYSA-N,CPVUNKGURQKKKX-FPLPWBNLSA-N,CPVUNKGURQKKKX-FPLPWBNLSA-N,YVCUGZBVCHODNB-OYNCUSHFSA-N,YVCUGZB…	HMDB10726,LMFA01030029,HMDB34880,HMDB34427,HMDB34581,LMFA07010585,HMDB38744,HMDB04980,LMFA01030199,HMDB31003,LMFA01030033,HMDB31002,LMFA01030198,HMDB59610,LMPR0102090065,HMDB35907,HMDB35839,HMDB35837,C16462,LMFA01020104,HMDB59852,C20326,HMDB35122,HMDB35365,HMDB40530,HMDB39768,HMDB40726,HMDB40727,HMDB39795,HMDB39149,HMDB29859,HMDB40213,LMFA07010643,HMDB40208,HMDB40194,HMDB40330,C18066,HMDB29358,HM…	annotated
565	734.569	224.41	positive	PE(20:0/15:0);PE(20:0/15:0);PC(16:0/16:0);PC(16:0/16:0);PE(15:0/20:0);PE(15:0/20:0);DG(20:0/0:0/20:5n3);DG(18:0/0:0/22:5n3);DG(18:0/0:0/22:5n6);DG(18:1n7/0:0/22:4n6);DG(18:1(11Z)/22:4(7Z,10Z,13Z,16Z)/0:0);DG(18:0/22:5(7Z,10Z,13Z,16Z,19Z)/0:0);DG(18:0/22:5(7Z,10Z,13Z,16Z,19Z)/0:0)[iso2];DG(18:0/22:5(4Z,7Z,10Z,13Z,16Z)/0:0);DG(18:3(9Z,12Z,15Z)/22:2(13Z,16Z)/0:0);DG(18:3(9Z,12Z,15Z)/22:2(13Z,16Z)/0:…	OUNAKUJUDICZMA-KXQOOQHDSA-N,OUNAKUJUDICZMA-KXQOOQHDSA-N,KILNVBDSWZSGLL-KXQOOQHDSA-N,KILNVBDSWZSGLL-KXQOOQHDSA-N,NJGIRBISCGPRPF-KXQOOQHDSA-N,NJGIRBISCGPRPF-KXQOOQHDSA-N,UFBCJKWLEUICAE-YVAAATNKSA-N,DRUQEDUMAQZVOU-NIZIMQIGSA-N,XIZKIPQKOHUAHX-WZARRQHISA-N,IKSWSKJAXUGKHC-SBWCHVBCSA-N,NKDHOYXNDMODDX-YBHIYYQISA-N,JDCKQBKHWBEMSZ-QYYXEFEZSA-N,JDCKQBKHWBEMSZ-QYYXEFEZSA-N,LTTZSZYLXABAOL-PYZFZJQXSA-N,BNNRAXX…	HMDB09219,LMGP02010825,HMDB00564,LMGP01010564,HMDB08899,LMGP02010463,HMDB56084,HMDB56060,HMDB56055,HMDB56189,HMDB07205,HMDB07178,LMGL02010205,HMDB07177,HMDB07320,LMGL02010213,HMDB07234,LMGL02010204,HMDB56262,HMDB07291,LMGL02010493,HMDB56224,HMDB56230,HMDB56208,HMDB07403,HMDB07402,LMGL02010176,HMDB07430,LMGL02010175,HMDB07429,HMDB56300,HMDB07348,HMDB07375,LMGL02010177,HMDB56345,HMDB08031,LMGP01010…	annotated
566	421.138	519.01	positive	S-Lactoylglutathione;(R)-S-Lactoylglutathione;Gravacridonetriol;N-Feruloylglycyl-L-phenylalanine;9-Bromo-16alpha-methyl-pregn-4-ene-3,11,20-trione	VDYDCVUWILIYQF-CSMHCCOUSA-N,VDYDCVUWILIYQF-CSMHCCOUSA-N,GJDBWKOONRHBIM-UHFFFAOYSA-N,RMZPPYWIJILVLC-CSKARUKUSA-N,CTHNQUQSBBJQFV-VMYXTEHFSA-N	HMDB01066,C03451,HMDB29330,HMDB29356,C14918	annotated
568	134.081	671.71	positive	Glycerol;Glycerol;1,4-Dideoxy-1,4-imino-D-ribitol;N-Lactoyl ethanolamine;L-2-Amino-5-hydroxypentanoic acid;N-Hydroxy-L-valine	PEDCQBHIVMGVHV-UHFFFAOYSA-N,PEDCQBHIVMGVHV-UHFFFAOYSA-N,OQEBIHBLFRADNM-UHFFFAOYSA-N,RZCHTMXTKQHYDT-UHFFFAOYSA-N,CZWARROQQFCFJB-UHFFFAOYSA-N,PXEKBQAJOBYINU-BYPYZUCNSA-N	HMDB00131,C00116,HMDB39499,HMDB32356,HMDB31658,C20313	annotated
569	512.335	254.64	positive	Asperagenin;Porrigenin A;Convallagenin A;Convallagenin A;Digitogenin;Digitogenin;2-Deoxyecdysone;2-deoxyecdysone;3alpha,7alpha,12alpha-Trihydroxy-5beta-24Z-cholesten-26-oic acid;7beta,12alpha-Dihydroxy-3-oxo-5beta-cholestan-26-oic acid;7alpha,12alpha-Dihydroxy-3-oxo-5alpha-cholestan-26-oic acid;7alpha,12alpha-Dihydroxy-3-oxo-5beta-cholestan-26-oic acid;3alpha,12alpha-Dihydroxy-7-oxo-5beta-cholest…	ILVZNZHXRYGRGV-UHFFFAOYSA-N,FYRLHXNMINIDCB-UHFFFAOYSA-N,ZUAUXYWVXMTADI-ZRUUGFNHSA-N,ZUAUXYWVXMTADI-ZRUUGFNHSA-N,COVOPPXLDJVUSC-JPYPKGSXSA-N,COVOPPXLDJVUSC-JPYPKGSXSA-N,CRAPXAGGASWTPU-VQOIUDCISA-N,CRAPXAGGASWTPU-VQOIUDCISA-N,VXQOOUCCLSSSSV-DAKXIUMLSA-N,IPDDUDDXZPWYCG-LKDFVFIKSA-N,IPDDUDDXZPWYCG-YJHHRXQTSA-N,IPDDUDDXZPWYCG-FKBIDWTKSA-N,XVDAYPGPTSMERQ-FSQWPIBHSA-N,VXQOOUCCLSSSSV-JUXNRBFSSA-N,QSXDPPC…	HMDB34293,HMDB32783,C08890,LMST01080034,C08896,LMST01080004,C16495,LMST01010182,LMST04030201,LMST04030049,LMST04030051,LMST04030050,LMST04030052,LMST04030064,LMST04030065,LMST04030186,LMST04030129,LMST03020674,LMST03020132,LMST03020133,LMST03020301,LMST03020302,LMST03020306,LMST01010187,LMGP03060002,LMGP04060003,LMST01080022,LMST01080021,LMST01080028,LMST01080027,LMST01080029,LMST01080015,LMST010…	annotated
570	151.061	450.3	positive	1-Methylhypoxanthine ;7-Methylhypoxanthine	KIQMCGMHGVXDFW-UHFFFAOYSA-N,CBQMKYHLDADRLN-UHFFFAOYSA-N	HMDB13141,HMDB03162	annotated
571	371.327	234.6	positive	Dihydroceramide;Palmitoyl Serinol ;Penaresidin B;Penaresidin A	XSDVOEIEBUGRQX-RBUKOAKNSA-N,MZUNFYMZKTWADX-UHFFFAOYSA-N,GOJDAUFFWJKIPB-CADBVGFASA-N,VVMSPNITCDMCDP-IQYADAHOSA-N	HMDB06752,HMDB13654,LMSP01080046,LMSP01080045	annotated
572	153.091	413.98	positive	3,5-Dimethoxytoluene;4-(Ethoxymethyl)phenol;1-(2-Furanyl)-1-pentanone;2,6,6-Trimethyl-2-cyclohexene-1,4-dione;4-Ethyl-2-methoxyphenol;2-(Ethoxymethyl)phenol;2-Isopropyl-1,4-benzenediol;3-(5-Methyl-2-furanyl)butanal;2-Propenyl 2,4-hexadienoate;2-Isopropoxyphenol;(Dimethoxymethyl)benzene;3-(4-Hydroxyphenyl)-1-propanol;3-Isopropylcatechol;2,6Z-Nonadien-4-olide	RIZBLVRXRWHLFA-UHFFFAOYSA-N,UWQZVUQKBWZNLN-UHFFFAOYSA-N,HTOZHTBIOGGHDJ-UHFFFAOYSA-N,AYJXHIDNNLJQDT-UHFFFAOYSA-N,CHWNEIVBYREQRF-UHFFFAOYSA-N,GNNUWFUVNWRCEO-UHFFFAOYSA-N,HIGSPBFIOSHWQG-UHFFFAOYSA-N,DFSVNSCDOZSUCT-UHFFFAOYSA-N,CVNZYQJBZIJLCL-TWTPFVCWSA-N,ZNCUUYCDKVNVJH-UHFFFAOYSA-N,HEVMDQBCAHEHDY-UHFFFAOYSA-N,NJCVPQRHRKYSAZ-UHFFFAOYSA-N,XLZHGKDRKSKCAU-UHFFFAOYSA-N,LBJZIOKZMWWEQD-ARJAWSKDSA-N	HMDB59853,HMDB39956,HMDB39801,HMDB40216,HMDB40175,HMDB40449,HMDB32132,HMDB36169,HMDB36227,HMDB41804,HMDB41326,HMDB32599,C01014,LMFA07040019	annotated
573	284.87	809.65	positive				annotated
574	426.801	810.14	positive				annotated
575	703.575	402.71	positive	Palmitoyl sphingomyelin;SM(d18:1/16:0);SM(d18:0/16:1(9Z));PE-Cer(d15:1(4E)/22:0);PE-Cer(d14:1(4E)/23:0);PE-Cer(d16:1(4E)/21:0);SM(d17:1/17:0);SM(d16:1/18:0)	RWKUXQNLWDTSLO-GWQJGLRPSA-N,RWKUXQNLWDTSLO-GWQJGLRPSA-N,CGVOQSQIYSUXAT-PPLFXBRHSA-N,PUNOWDWXDFVUSY-GWQJGLRPSA-N,DAJDHSUNMLBGKS-GWQJGLRPSA-N,MQVMZFUXVSTHHM-GWQJGLRPSA-N,VJLGWXPICWQEGB-GWQJGLRPSA-N,OQCPQFVKIYWGRP-GWQJGLRPSA-N	HMDB61712,LMSP03010003,HMDB13464,LMSP03020017,LMSP03020010,LMSP03020023,LMSP03010043,LMSP03010042	annotated
576	189.135	1077.33	positive	Homo-L-arginine;Homoarginine;L-Targinine;N(omega)-Methyl-L-arginine	QUOGESRFPZDMMT-YFKPBYRVSA-N,QUOGESRFPZDMMT-YFKPBYRVSA-N,NTNWOCRCBQPEKQ-YFKPBYRVSA-N,NTNWOCRCBQPEKQ-YFKPBYRVSA-N	HMDB00670,C01924,HMDB29416,C03884	annotated
577	146.081	632.44	positive	(S)-3-Hydroxybutyric acid;(S)-3-Hydroxybutanoate;N-Butyrylglycine;Isobutyrylglycine;Alpha-Hydroxyisobutyric acid;alpha-hydroxy-isobutyric acid;4-Hydroxybutyric acid;4-Hydroxyacid;4-hydroxy-butyric acid;(S)-3-Hydroxyisobutyric acid;(S)-3-Hydroxyisobutyrate;(R)-3-Hydroxybutyric acid;(R)-3-Hydroxybutanoate;3R-hydroxy-butanoic acid;2-Hydroxybutyric acid;(+/-)alpha-hydoxy butyric acid;(R)-3-Hydroxyiso…	WHBMMWSBFZVSSR-VKHMYHEASA-N,WHBMMWSBFZVSSR-VKHMYHEASA-N,WPSSBBPLVMTKRN-UHFFFAOYSA-N,DCICDMMXFIELDF-UHFFFAOYSA-N,BWLBGMIXKSTLSX-UHFFFAOYSA-N,BWLBGMIXKSTLSX-UHFFFAOYSA-N,SJZRECIVHVDYJC-UHFFFAOYSA-N,SJZRECIVHVDYJC-UHFFFAOYSA-N,SJZRECIVHVDYJC-UHFFFAOYSA-N,DBXBTMSZEOQQDU-VKHMYHEASA-N,DBXBTMSZEOQQDU-VKHMYHEASA-N,WHBMMWSBFZVSSR-GSVOUGTGSA-N,WHBMMWSBFZVSSR-GSVOUGTGSA-N,WHBMMWSBFZVSSR-GSVOUGTGSA-N,AFENDNX…	HMDB00442,C03197,HMDB00808,HMDB00730,HMDB00729,LMFA01050417,HMDB00710,C01991,LMFA01050006,HMDB00023,C06001,HMDB00011,C01089,LMFA01050243,HMDB00008,LMFA01050004,HMDB00336,LMFA01050382,HMDB00357,LMFA01050005,HMDB59595,C04076,HMDB59748,HMDB60265,HMDB03681,C02946,HMDB01263,HMDB15127,HMDB29425,HMDB29426,HMDB12131,C03656,LMFA01060173,HMDB12151,C03239,HMDB61156,HMDB31212,C00989,C14601,C01188,C05984,LMFA…	annotated
578	355.011	663.1	positive				annotated
579	380.989	662.95	positive	5-Fluorouridine monophosphate;5-Fluorouridine monophosphate	RNBMPPYRHNWTMA-UAKXSSHOSA-N,RNBMPPYRHNWTMA-UAKXSSHOSA-N	HMDB60397,C16634	annotated
580	370.999	669.97	positive				annotated
581	367.991	661.78	positive				annotated
582	358.01	662.22	positive	Lythidathion	FPMIAGPUNXEUCZ-UHFFFAOYSA-N	C19004	annotated
583	375.994	660.43	positive				annotated
584	150.014	732.84	positive				annotated
585	330.04	734.45	positive	NAc-DNP-Cys	DKCMLZRPNSABAR-QMMMGPOBSA-N	C11605	annotated
586	277.038	733.47	positive	Dihydroferulic acid 4-sulfate;Omethoate	UMCDODPBPQMWQP-UHFFFAOYSA-N,PZXOQEXFMJCDPG-UHFFFAOYSA-N	HMDB41724,C18662	annotated
587	207.972	730.79	positive				annotated
588	426.358	212.52	positive	MG(0:0/20:1(11Z)/0:0);MG(20:1(11Z)/0:0/0:0);Oleoylcarnitine;Tetrahydropersin;Vaccenyl carnitine;Elaidic carnitine;O-oleoylcarnitine;11Z-Octadecenylcarnitine;Tricosanedioic acid	YRAZXZXQMMJRRV-KTKRTIGZSA-N,HPTOSMWVVSKAGZ-DYYZXQNHSA-N,ASTZXVSQSSBFOS-FRHQNKJESA-N,ZLVJJMWEIHRVLD-UHFFFAOYSA-N,HITOYGLMAFIRNI-YSESTWPTSA-N,IPOLTUVFXFHAHI-OUKQBFOZSA-N,IPOLTUVFXFHAHI-SEYXRHQNSA-N,HITOYGLMAFIRNI-JCKUYFFHSA-N,QJXPRGZXRIIGOP-UHFFFAOYSA-N	HMDB11543,HMDB11573,HMDB05065,HMDB36344,HMDB06351,HMDB06464,HMDB62772,HMDB13338,LMFA01170038	annotated
589	508.34	226.69	positive	(3beta,5alpha,6beta,9alpha,22E,24R)-5,9-Epidioxyergosta-7,22-diene-3,6-diol;LysoPE(20:1(11Z)/0:0);PE(20:1(11Z)/0:0);LysoPE(0:0/20:1(11Z));1-a,24R,25-Trihydroxyvitamin D2;(24R)-1alpha,24,25-trihydroxyvitamin D2 / (24R)-1alpha,24,25-trihydroxyergocalciferol;5,6:8,9-Diepoxyergost-22-ene-3,7beta-diol;1-eicosanoyl-glycero-3-phosphate;PA(20:0/0:0);(3beta,5alpha,6alpha,7beta,14alpha,22E,24R)-5,6-Epoxyer…	XCRHWCBOUDKLGM-BQYQJAHWSA-N,JEAGLCKGAKACCE-OPSAWKISSA-N,JEAGLCKGAKACCE-OPSAWKISSA-N,DGAUETYRWFLGRT-OPSAWKISSA-N,KRGCLKZOZQUAFK-ABEKVIRTSA-N,KRGCLKZOZQUAFK-ABEKVIRTSA-N,KAQBBVJKPGNKRN-BQYQJAHWSA-N,NWCZIQDBEQKZSD-JOCHJYFZSA-N,NWCZIQDBEQKZSD-JOCHJYFZSA-N,PEFVSALFOVYKAA-BQYQJAHWSA-N,FZOPHVRKJMCTDV-UHFFFAOYSA-N,BXQJQHRLBLTYMC-SYGKCOSYSA-N,UHMSHZFVGABXAS-KIAAZJKISA-N,CQXQBTDUDMEGPA-PQSCPWQBSA-N,XBGIMYL…	HMDB38977,HMDB11512,LMGP02050020,HMDB11482,HMDB06227,LMST03010051,HMDB33647,HMDB62315,LMGP10050018,HMDB32691,HMDB32667,LMST03010052,LMST03010053,LMST03010010,LMGP01050002,LMGP01050126,LMST01080093,LMST01031096,LMST01031095,LMST01031098	annotated
590	165.113	409.03	positive	1-Pyrimidinylpiperazine	MRBFGEHILMYPTF-UHFFFAOYSA-N	HMDB61017	annotated
591	759.573	403.15	positive				annotated
592	213.022	694.26	positive				annotated
593	175.144	953.94	positive	Ne,Ne dimethyllysine	XXEWFEBMSGLYBY-UHFFFAOYSA-N	HMDB13287	annotated
594	270.885	817.86	positive				annotated
595	310.877	818.53	positive				annotated
596	376.849	818.68	positive				annotated
597	416.841	819.04	positive				annotated
598	350.869	819.65	positive				annotated
599	438.849	818.84	positive				annotated
600	359.091	692.34	positive	Enoxacin;Enoxacin;Miraxanthin-I;5,7-Dihydroxyflavone 7-benzoate	IDYZIJYBMGIQMJ-UHFFFAOYSA-N,IDYZIJYBMGIQMJ-UHFFFAOYSA-N,KRWNKOCPQBHMPM-CEEUPZOTSA-N,JVKHRSMNVBDUPH-UHFFFAOYSA-N	HMDB14610,C06979,C08554,LMPK12110191	annotated
601	527.142	692.1	positive				annotated
602	744.553	180.2	positive	PE(20:2(11Z,14Z)/16:0);PE(20:2(11Z,14Z)/16:0);PE(20:1(11Z)/16:1(9Z));PE(20:1(11Z)/16:1(9Z));PE(22:1(13Z)/14:1(9Z));PE(22:2(13Z,16Z)/14:0);PE(22:2(13Z,16Z)/14:0);PE(18:2(9Z,12Z)/18:0);PE(18:2(9Z,12Z)/18:0);PE(18:1(9Z)/18:1(11Z));PE(18:1(9Z)/18:1(9Z));PE(18:1(9Z)/18:1(9Z));PE(18:1(11Z)/18:1(11Z));PE(18:1(11Z)/18:1(9Z));SM(d18:0/16:0);PE(14:1(9Z)/22:1(13Z));PE(14:0/22:2(13Z,16Z));PE(14:0/22:2(13Z,16…	NWJGEXWORFCRSI-XKKGNKCGSA-N,NWJGEXWORFCRSI-XKKGNKCGSA-N,UBTNBSZLGQJLPI-HNNDRFCVSA-N,UBTNBSZLGQJLPI-HNNDRFCVSA-N,XOTZQQUUCAOSLB-ZDMXYWDMSA-N,XJLGATDALCZXFX-LSWZYRHBSA-N,XJLGATDALCZXFX-LSWZYRHBSA-N,DXXUYBAISOHOLM-XRIXOMQFSA-N,DXXUYBAISOHOLM-XRIXOMQFSA-N,ZTSRQLQWGSDQGP-RTJYTIBZSA-N,MWRBNPKJOOWZPW-NYVOMTAGSA-N,MWRBNPKJOOWZPW-NYVOMTAGSA-N,FXSMMNUNFDTUMS-NCDRPEBGSA-N,VHHMKXOBDPAFKC-HWQBUQMOSA-N,QHZIGNL…	HMDB09286,LMGP02010877,HMDB09254,LMGP02010848,HMDB09515,HMDB09547,LMGP02011073,HMDB09090,LMGP02011193,HMDB09058,HMDB09059,LMGP02010052,HMDB09025,HMDB09026,HMDB10168,HMDB08875,HMDB08843,LMGP02010420,HMDB08934,LMGP02010510,HMDB08994,LMGP02010044,HMDB08966,LMGP02010530,HMDB56289,HMDB56294,HMDB56319,HMDB56314,HMDB08132,LMGP01011618,HMDB07940,LMGP01010543,LMGP10010037,LMGP10010184,LMGP10010104,LMGP100…	annotated
603	387.154	543.41	positive	Acremoauxin A;(10S)-Juvenile hormone III diol phosphate	YBXVDDODTFXOHM-SEWBAHNZSA-N,JDMJTZPURCXYDX-RATZTOCSSA-N	C08468,C16507	annotated
604	198.149	411.03	positive	4-Oxononanal;cis-3-Hexenyl propanoate;2-Hexenyl propionate;4-Hydroxynonenal;4-hydroxynonenal;Methyl 3-Octenoate;(Z)-Oak lactone;(E)-Oak lactone;(E)-2-Ethyl heptenoate;3,4-Epoxynonanal;Quercuslactone a;6-Hydroxy-4,6-dimethyl-3-hepten-2-one;Methyl 4Z-octenoate;2-Propenyl hexanoate;cis-Ethyl 4-heptenoate;Hept-trans-2-en-1-yl acetate;2E-Heptenyl acetate;2-Propenyl 2-ethylbutanoate;Cyclohexyl propiona…	MGOKSQNXXRPCMD-UHFFFAOYSA-N,LGTLDEUQCOJGFP-WAYWQWQTSA-N,LPWKTEHEFDVAQS-VOTSOKGWSA-N,JVJFIQYAHPMBBX-FNORWQNLSA-N,JVJFIQYAHPMBBX-FNORWQNLSA-N,HAGXFSMJELVHFJ-VOTSOKGWSA-N,WNVCMFHPRIBNCW-HTQZYQBOSA-N,WNVCMFHPRIBNCW-HTQZYQBOSA-N,CYLQPOIZDBIXFP-BQYQJAHWSA-N,HEXGZHJMMROIQO-UHFFFAOYSA-N,WNVCMFHPRIBNCW-UHFFFAOYSA-N,OAHJSCYHJQJALB-ALCCZGGFSA-N,SSPBQLGVUAXSMH-AATRIKPKSA-N,RCSBILYQLVXLJG-UHFFFAOYSA-N,GITGIBU…	HMDB34716,HMDB38275,HMDB38272,HMDB04362,LMFA06000051,HMDB59728,HMDB59817,HMDB59894,HMDB59840,HMDB60286,HMDB35307,HMDB39736,HMDB39794,HMDB40210,HMDB32265,HMDB32307,LMFA07010185,HMDB36208,HMDB36222,HMDB31263,HMDB31271,LMFA01030026,HMDB31514,HMDB31531,LMFA07040021,HMDB33167,HMDB37496,HMDB37629,HMDB37618,HMDB37023,HMDB32413,HMDB32491,C08471,C08501,C02445,LMFA07010183,LMFA07010663,LMFA07010580,LMPK090…	annotated
605	214.18	219.09	positive	4-Methylnonanoic acid;Propyl heptanoate;Capric acid;Decanoic acid;Capric acid;Octyl acetate;Octyl acetate;(Z)-1-(1-Ethoxyethoxy)-3-hexene;2-Methylbutyl 3-methylbutanoate;trans-p-Menthane-1,8-diol;(1R,2S,3S,4R)-p-Menthane-2,3-diol;3-Methylbutyl pentanoate;1,1-Diethoxy-2-hexene;Butyl hexanoate;butyl hexanoate;2-Methylbutyl 2-methylbutanoate;Ethyl octanoate;Ethyl octanoate;ethyl octanoate;3-Methylbu…	WQTZCQIRCYSUBQ-UHFFFAOYSA-N,UWZVPQKWYFZLLW-UHFFFAOYSA-N,GHVNFZFCNZKVNT-UHFFFAOYSA-N,GHVNFZFCNZKVNT-UHFFFAOYSA-N,GHVNFZFCNZKVNT-UHFFFAOYSA-N,YLYBTZIQSIBWLI-UHFFFAOYSA-N,YLYBTZIQSIBWLI-UHFFFAOYSA-N,PAEBAEDUARAOSG-VOTSOKGWSA-N,CYGPPWVXOWCHJB-UHFFFAOYSA-N,RBNWAMSGVWEHFP-UHFFFAOYSA-N,WQFGPARDTSBVLU-UHFFFAOYSA-N,UBLAMKHIFZBBSS-UHFFFAOYSA-N,WMQKYHTZGYIHHD-CMDGGOBGSA-N,RPRPDTXKGSIXMD-UHFFFAOYSA-N,RPRPDTX…	HMDB34849,HMDB34457,HMDB00511,C01571,LMFA01010010,HMDB38602,LMFA07010197,HMDB38783,HMDB38038,HMDB35595,HMDB35723,HMDB40529,HMDB29760,HMDB40211,LMFA07010436,HMDB39218,HMDB40195,C12292,LMFA07010447,HMDB40157,HMDB40167,HMDB30029,C12289,HMDB32045,HMDB32070,HMDB32155,HMDB32264,HMDB32315,HMDB32302,HMDB61805,HMDB36136,HMDB36145,HMDB36228,HMDB31739,HMDB41216,HMDB31264,HMDB33620,LMFA07010419,HMDB37849,HMD…	annotated
606	180.894	804.49	positive	Sodium sulfate	PMZURENOXWZQFD-UHFFFAOYSA-L	C13199	annotated
607	220.887	813.73	positive				annotated
608	180.894	815.15	positive	Sodium sulfate	PMZURENOXWZQFD-UHFFFAOYSA-L	C13199	annotated
609	306.861	818.44	positive				annotated
610	326.851	819.02	positive				annotated
611	342.264	412.1	positive	MG(0:0/14:1(9Z)/0:0);MG(14:1(9Z)/0:0/0:0);trans-2-Dodecenoylcarnitine;2-methyl-hexadecanedioic acid;3-methyl-hexadecanedioic acid;4-methyl-hexadecanedioic acid;5-methyl-hexadecanedioic acid;8-methyl-hexadecanedioic acid;Heptadecanedioic acid	UETKPVCPWANBPE-WAYWQWQTSA-N,ARCRKLOZHGPFFJ-KJPDOMRESA-N,JEOZLTJHDSKQIT-KRWDZBQOSA-N,LCEXLICTPWSGLL-UHFFFAOYSA-N,RMCPRRDMUKXQID-UHFFFAOYSA-N,KSYZCGLLQVZXFS-UHFFFAOYSA-N,HBCNXZPHAHVHRK-UHFFFAOYSA-N,AUZCEKNHWOIGQH-UHFFFAOYSA-N,QCNWZROVPSVEJA-UHFFFAOYSA-N	HMDB11531,HMDB11562,HMDB13326,LMFA01170023,LMFA01170024,LMFA01170025,LMFA01170026,LMFA01170027,LMFA01170028	annotated
612	689.559	192.66	positive	PE-Cer(d16:1(4E)/20:0);PE-Cer(d14:1(4E)/22:0);SM(d18:1/15:0);SM(d16:1/17:0)	RPWRXKXAEPYSGT-YPDYIYJKSA-N,INTONJGGXIKSRI-YPDYIYJKSA-N,LQINJRUGTUOHGS-YPDYIYJKSA-N,CGMZWBZSOINWHL-YPDYIYJKSA-N	LMSP03020022,LMSP03020008,LMSP03010038,LMSP03010037	annotated
613	342.264	259.46	positive	MG(0:0/14:1(9Z)/0:0);MG(14:1(9Z)/0:0/0:0);trans-2-Dodecenoylcarnitine;2-methyl-hexadecanedioic acid;3-methyl-hexadecanedioic acid;4-methyl-hexadecanedioic acid;5-methyl-hexadecanedioic acid;8-methyl-hexadecanedioic acid;Heptadecanedioic acid	UETKPVCPWANBPE-WAYWQWQTSA-N,ARCRKLOZHGPFFJ-KJPDOMRESA-N,JEOZLTJHDSKQIT-KRWDZBQOSA-N,LCEXLICTPWSGLL-UHFFFAOYSA-N,RMCPRRDMUKXQID-UHFFFAOYSA-N,KSYZCGLLQVZXFS-UHFFFAOYSA-N,HBCNXZPHAHVHRK-UHFFFAOYSA-N,AUZCEKNHWOIGQH-UHFFFAOYSA-N,QCNWZROVPSVEJA-UHFFFAOYSA-N	HMDB11531,HMDB11562,HMDB13326,LMFA01170023,LMFA01170024,LMFA01170025,LMFA01170026,LMFA01170027,LMFA01170028	annotated
614	144.102	623.62	positive	Valeric acid;Pentanoate;Valeric acid;Propyl acetate;Isovaleric acid;3-Methylbutanoic acid;Isovaleric acid;3beta,6beta-Dihydroxynortropane;Proline betaine;Stachydrine;(S)-2-Methylbutanoic acid;Methyl butyrate;Methyl butyrate;1-Hydroxy-2-pentanone;Butyl formate;Tetrahydro-2-methyl-3-furanol;L-2-Amino-3-methylenehexanoic acid;Ethyl propionate;ethyl propionate;2,4-Dimethyl-1,3-dioxolane;Ethylene oxid…	NQPDZGIKBAWPEJ-UHFFFAOYSA-N,NQPDZGIKBAWPEJ-UHFFFAOYSA-N,NQPDZGIKBAWPEJ-UHFFFAOYSA-N,YKYONYBAUNKHLG-UHFFFAOYSA-N,GWYFCOCPABKNJV-UHFFFAOYSA-N,GWYFCOCPABKNJV-UHFFFAOYSA-N,GWYFCOCPABKNJV-UHFFFAOYSA-N,MVUIPZFMWQBRCM-UHFFFAOYSA-N,CMUNUTVVOOHQPW-LURJTMIESA-N,CMUNUTVVOOHQPW-LURJTMIESA-N,WLAMNBDJUVNPJU-BYPYZUCNSA-N,UUIQMZJEGPQKFD-UHFFFAOYSA-N,UUIQMZJEGPQKFD-UHFFFAOYSA-N,WOVLKKLXYZJMSN-UHFFFAOYSA-N,NMJJFJN…	HMDB00892,C00803,LMFA01010005,HMDB34237,HMDB00718,C08262,LMFA01020181,HMDB38949,HMDB04827,C10172,HMDB33742,HMDB33890,LMFA07010528,HMDB59678,HMDB40575,HMDB39799,HMDB30410,HMDB30058,LMFA07010411,HMDB32230,HMDB32263,HMDB41992,LMFA01020073,HMDB02176,C18319,LMFA01020072,HMDB31175,HMDB31241,HMDB31249,HMDB31247,HMDB31516,LMFA12000022,C04114,LMFA12000066,LMFA12000015	annotated
615	147.117	196.42	positive	(3-Methyl-2-butenyl)-benzene	XGADZHWYGCKKJF-UHFFFAOYSA-N	HMDB61808	annotated
616	90.055	613.14	positive	Beta-Alanine;beta-Alanine;L-Alanine;L-Alanine;Sarcosine;Sarcosine;D-Alanine;D-Alanine;Ethyl carbamate;Urethane;(alpha-D-mannosyl)7-beta-D-mannosyl-diacetylchitobiosyl-L-asparagine, isoform A (protein);Alanine;HMMF;2-Nitropropane	UCMIRNVEIXFBKS-UHFFFAOYSA-N,UCMIRNVEIXFBKS-UHFFFAOYSA-N,QNAYBMKLOCPYGJ-REOHCLBHSA-N,QNAYBMKLOCPYGJ-REOHCLBHSA-N,FSYKKLYZXJSNPZ-UHFFFAOYSA-N,FSYKKLYZXJSNPZ-UHFFFAOYSA-N,QNAYBMKLOCPYGJ-UWTATZPHSA-N,QNAYBMKLOCPYGJ-UWTATZPHSA-N,JOYRKODLDBILNP-UHFFFAOYSA-N,JOYRKODLDBILNP-UHFFFAOYSA-N,QNAYBMKLOCPYGJ-UHFFFAOYSA-N,QNAYBMKLOCPYGJ-UHFFFAOYSA-N,KOCFTADHOAAXFC-UHFFFAOYSA-N,FGLBSLMDCBOPQK-UHFFFAOYSA-N	HMDB00056,C00099,HMDB00161,C00041,HMDB00271,C00213,HMDB01310,C00133,HMDB31219,C01537,HMDB62251,C01401,C11488,C02116	annotated
617	718.573	179.16	positive	PC(P-18:0/14:0);PC(P-18:0/14:0);PC(P-16:0/16:0);PC(P-16:0/16:0);5-Hydroxy-7-methoxy-2-tritriacontyl-4H-1-benzopyran-4-one;PC(o-16:0/16:1(9Z));PC(O-16:0/16:1(9Z));PC(16:0/P-16:0);PC(14:0/P-18:0);PC(14:0/P-18:0);PC(16:0/P-16:0);PA(O-18:0/17:0);PA(O-16:0/19:0);PA(O-20:0/15:0);PC(O-18:0/14:1(9Z));PC(O-14:0/18:1(9Z));PE(P-16:0/19:0);PE(P-20:0/15:0);PE(P-18:0/17:0);PC(P-20:0/12:0);PE(O-18:0/17:1(9Z));P…	DUKGKTNZVUHGNM-MCBGMKGZSA-N,DUKGKTNZVUHGNM-MCBGMKGZSA-N,PEWXKAOBUSBJLD-MCBGMKGZSA-N,PEWXKAOBUSBJLD-MCBGMKGZSA-N,VCUFPKRXFVNKKD-UHFFFAOYSA-N,HJVQHTGUAIETCQ-VEAYGOGPSA-N,HJVQHTGUAIETCQ-VEAYGOGPSA-N,KEVGQWGZKKFGDC-JCUPVDEDSA-N,RGTWJEUZOMLQFH-JCUPVDEDSA-N,RGTWJEUZOMLQFH-MCBGMKGZSA-N,KEVGQWGZKKFGDC-MCBGMKGZSA-N,XKUXTTUIDNEEAZ-DIPNUNPCSA-N,NLUAFMYCWYEMNU-DIPNUNPCSA-N,SUEPNWINXOTSPK-DIPNUNPCSA-N,JAYJLDJ…	HMDB11236,LMGP01030048,HMDB11206,LMGP01030025,HMDB39739,HMDB13404,LMGP01020182,HMDB07994,HMDB07896,LMGP01090001,LMGP01090005,LMGP10020025,LMGP10020078,LMGP10020046,LMGP01020196,LMGP01020016,LMGP02030022,LMGP02030066,LMGP02030042,LMGP01030074,LMGP02020045,LMGP02020031,LMGP02020066	annotated
618	380.256	413.14	positive	(3beta,5alpha)-3-Hydroxypregn-16-en-20-one;Sphingosine 1-phosphate;Pregnenolone;5-(8,11-Pentadecadienyl)-1,3-benzenediol;Calusterone ;Norbolethone;Ethyltestosterone;Ethyltestosterone;Bolasterone;Bolasterone;Bolasterone;1-Phenyl-1,3-pentadecanedione;5-alpha-Pregnan-3,20-dione;N-palmitoyl-phosphoethanolamine;Kaurenoic acid methyl ester;N-Palmitoyl GABA;N-palmitoyl GABA;Stearoylglycine;N-stearoyl gl…	SFXPZLCQRZASKK-UHFFFAOYSA-N,DUYSYHSSBDVJSM-CCEZHUSRSA-N,ORNBQBCIOKFOEO-STZXPNGSSA-N,UFMJCOLGRWKUKO-UTOQUPLUSA-N,IVFYLRMMHVYGJH-PVPPCFLZSA-N,FTBJKONNNSKOLX-XUDSTZEESA-N,FGPGANCDNDLUST-CEGNMAFCSA-N,FGPGANCDNDLUST-CEGNMAFCSA-N,IVFYLRMMHVYGJH-VLOLGRDOSA-N,IVFYLRMMHVYGJH-VLOLGRDOSA-N,IVFYLRMMHVYGJH-VLOLGRDOSA-N,LRUAQNOCINSQGB-UHFFFAOYSA-N,XMRPGKVKISIQBV-CVHNGYJVSA-N,REFUVLFHSVMCAO-UHFFFAOYSA-N,DWTRNJF…	HMDB34369,HMDB00277,HMDB00253,HMDB38534,HMDB04627,HMDB06026,HMDB06002,LMST02030201,HMDB06048,C14475,LMST02020017,HMDB35580,HMDB59652,HMDB59630,HMDB36729,HMDB62338,LMFA08020103,HMDB13308,LMFA08020077,HMDB62531,C06124,LMSP01050001,HMDB03759,C03681,LMST02030170,HMDB03069,LMST02030153,C04042,LMST02030169,C05479,LMST02030146,C20219,C10839,C14962,C01953,LMST02030088,C15156,C15108,C15012,C15334,C15339,C…	annotated
619	129.066	554.28	positive	Dihydrothymine;5,6-Dihydrothymine;Squamolone;3-Isoxazolidinone;L-Cyclo(alanylglycyl);pyroglutamine;2-Aminoacrylic acid;Dehydroalanine;2-Oxazolidinone;Aminoacrylate;gamma-Amino-gamma-cyanobutanoate;4-amino-4-cyano-butanoic acid;alpha-Amino-gamma-cyanobutanoate;2-amino-4-cyano-butanoic acid	NBAKTGXDIBVZOO-UHFFFAOYSA-N,NBAKTGXDIBVZOO-UHFFFAOYSA-N,XYVMBSCIEDOIJQ-UHFFFAOYSA-N,QXDOFVVNXBGLKK-UHFFFAOYSA-N,ICCHEGCKVBMSTF-UHFFFAOYSA-N,NPWMTBZSRRLQNJ-UHFFFAOYSA-N,UQBOJOOOTLPNST-UHFFFAOYSA-N,UQBOJOOOTLPNST-UHFFFAOYSA-N,IZXIZTKNFFYFOF-UHFFFAOYSA-N,YTLYLLTVENPWFT-UPHRSURJSA-N,DXWQLTOXWVWMOH-UHFFFAOYSA-N,DXWQLTOXWVWMOH-UHFFFAOYSA-N,VZSTVUJXUYNIOQ-UHFFFAOYSA-N,VZSTVUJXUYNIOQ-UHFFFAOYSA-N	HMDB00079,C00906,HMDB29874,HMDB39426,HMDB31547,HMDB62558,HMDB03609,C02218,C06695,C20253,C05715,LMFA01100037,C05717,LMFA01100038	annotated
620	172.17	247.15	positive	(±)-2-Octanol;(S)-3-Ethyl-4-methylpentanol;Octanol;1-Octanol;n-octanol;(S)-3-Octanol;3-Octanol;2,3,4-Trimethyl-3-pentanol;N,2,3-Trimethyl-2-(1-methylethyl)butanamide;4-Methyl-2-heptanol;xi-2-Ethyl-1-hexanol;2-Ethylhexan-1-ol;(2xi,4xi)-2,4-Dimethyl-1-hexanol;2-Ethyl-4-methyl-1-pentanol;4S-Methylheptan-3R-ol;4S-Methylheptan-3S-ol;3-Methylheptan-2-ol;2-Methylheptan-4R-ol;6-Methylheptan-3-ol;Octan-3S…	SJWFXCIHNDVPSH-UHFFFAOYSA-N,RWIFVESHBHTZEM-UHFFFAOYSA-N,KBPLFHHGFOOTCA-UHFFFAOYSA-N,KBPLFHHGFOOTCA-UHFFFAOYSA-N,KBPLFHHGFOOTCA-UHFFFAOYSA-N,NMRPBPVERJPACX-UHFFFAOYSA-N,NMRPBPVERJPACX-UHFFFAOYSA-N,PLSMHHUFDLYURK-UHFFFAOYSA-N,RWAXQWRDVUOOGG-UHFFFAOYSA-N,GUHWHNUGIGOSCN-UHFFFAOYSA-N,YIWUKEYIRIRTPP-UHFFFAOYSA-N,YIWUKEYIRIRTPP-UHFFFAOYSA-N,GDRBQWCGBCJTLB-UHFFFAOYSA-N,QCHSJPKDWOFACC-UHFFFAOYSA-N,BKQICAF…	HMDB34261,HMDB59859,HMDB01183,C00756,LMFA05000130,HMDB30070,C17144,HMDB36166,HMDB36195,HMDB31589,HMDB31231,C02498,HMDB37791,HMDB13818,LMFA05000472,LMFA05000473,LMFA05000479,LMFA05000476,LMFA05000482,LMFA05000492,LMFA05000490,LMFA08010005	annotated
621	383.116	715.19	positive	Alkaloid A6;Ro 19-4603	WVAGDJQCWBNFRK-UHFFFAOYSA-N,ZIGMMUKDYCABPW-UHFFFAOYSA-N	HMDB41247,C13716	annotated
622	423.183	526.29	positive				annotated
623	214.006	670.02	positive				annotated
624	403.112	671.26	positive	5-Hydroxy-6-methoxyindole glucuronide;6-Hydroxy-5-methoxyindole glucuronide;N-Acetylmuramoyl-Ala;N-Acetylmuramoyl-Ala	MLRMPLSCFCMXGJ-DKBOKBLXSA-N,NECCHCPFFUXUOB-DKBOKBLXSA-N,ICMUIFDBEVJCQA-GQQBCVOHSA-N,ICMUIFDBEVJCQA-GQQBCVOHSA-N	HMDB10363,HMDB10362,HMDB60494,C02999	annotated
625	383.041	671.11	positive				annotated
626	253.999	667.9	positive	3-Chlorotyrosine	ACWBBAGYTKWBCD-UHFFFAOYSA-N	HMDB01885	annotated
627	249.016	670.5	positive	Vanilpyruvic acid;3-(3,4-Dihydroxy-5-methoxy)-2-propenoic acid;5-Hydroxyferulic acid methyl ester;L-Serine O-sulfate	YGQHQTMRZPHIBB-UHFFFAOYSA-N,YFXWTVLDSKSYLW-NSCUHMNNSA-N,YFXWTVLDSKSYLW-NSCUHMNNSA-N,LFZGUGJDVUUGLK-REOHCLBHSA-N	HMDB11714,HMDB35484,C05619,C02703	annotated
628	425.094	670.56	positive				annotated
629	247.982	668.8	positive				annotated
630	166.086	413.15	positive	2-Acetyl-3-methylfuran;4-Methylcatechol;4-Methylcatechol;Methyl N-methylanthranilate;L-Phenylalanine;L-Phenylalanine;4,6-Heptadiyne-1,3-diol;Benzocaine;Benzocaine;Benzyl glycinate;Norsalsolinol;2-Hydroxybenzyl alcohol;Salicyl alcohol;4-Hydroxybenzyl alcohol;p-Hydroxybenzyl alcohol;3-Hydroxybenzyl alcohol;3-Hydroxybenzyl alcohol;2-Acetyl-5-methylfuran;Guaiacol;o-Methoxyphenol;Guaiacol;3-Pyridinebu…	RJBGVAIXGHZIDY-UHFFFAOYSA-N,ZBCATMYQYDCTIZ-UHFFFAOYSA-N,ZBCATMYQYDCTIZ-UHFFFAOYSA-N,GVOWHGSUZUUUDR-UHFFFAOYSA-N,COLNVLDHVKWLRT-QMMMGPOBSA-N,COLNVLDHVKWLRT-QMMMGPOBSA-N,VTFRDZFVCKUXNE-UHFFFAOYSA-N,BLFLLBZGZJTVJG-UHFFFAOYSA-N,BLFLLBZGZJTVJG-UHFFFAOYSA-N,JXYACYYPACQCDM-UHFFFAOYSA-N,MBFUSGLXKQWVDW-UHFFFAOYSA-N,CQRYARSYNCAZFO-UHFFFAOYSA-N,CQRYARSYNCAZFO-UHFFFAOYSA-N,BVJSUAQZOZWCKN-UHFFFAOYSA-N,BVJSUAQ…	HMDB34877,HMDB00873,C06730,HMDB34169,HMDB00159,C00079,HMDB38963,HMDB04992,C07527,HMDB59934,HMDB06044,HMDB59709,C02323,HMDB11724,C17467,HMDB59712,C03351,HMDB35226,HMDB01398,C01502,C15572,HMDB01007,HMDB40280,HMDB29696,HMDB33485,HMDB33589,HMDB62402,C19565,HMDB62407,C19578,HMDB32917,C18747,C20488,C20487,C18090,C00727,C02923,C02265,C02057,LMFA01030782,LMFA01030781	annotated
631	212.033	562.92	positive				annotated
632	256.059	564.55	positive	1-Isothiocyanato-8-(methylthio)octane;Imidacloprid;Imidacloprid;Pymetrozine	BFBMDZOSZQDEKW-UHFFFAOYSA-N,YWTYJOPNNQFBPC-UHFFFAOYSA-N,YWTYJOPNNQFBPC-UHFFFAOYSA-N,QHMTXANCGGJZRX-WUXMJOGZSA-N	HMDB38447,HMDB40292,C11110,C18590	annotated
633	212.033	519.01	positive				annotated
634	166.086	264.55	positive	2-Acetyl-3-methylfuran;4-Methylcatechol;4-Methylcatechol;Methyl N-methylanthranilate;L-Phenylalanine;L-Phenylalanine;4,6-Heptadiyne-1,3-diol;Benzocaine;Benzocaine;Benzyl glycinate;Norsalsolinol;2-Hydroxybenzyl alcohol;Salicyl alcohol;4-Hydroxybenzyl alcohol;p-Hydroxybenzyl alcohol;3-Hydroxybenzyl alcohol;3-Hydroxybenzyl alcohol;2-Acetyl-5-methylfuran;Guaiacol;o-Methoxyphenol;Guaiacol;3-Pyridinebu…	RJBGVAIXGHZIDY-UHFFFAOYSA-N,ZBCATMYQYDCTIZ-UHFFFAOYSA-N,ZBCATMYQYDCTIZ-UHFFFAOYSA-N,GVOWHGSUZUUUDR-UHFFFAOYSA-N,COLNVLDHVKWLRT-QMMMGPOBSA-N,COLNVLDHVKWLRT-QMMMGPOBSA-N,VTFRDZFVCKUXNE-UHFFFAOYSA-N,BLFLLBZGZJTVJG-UHFFFAOYSA-N,BLFLLBZGZJTVJG-UHFFFAOYSA-N,JXYACYYPACQCDM-UHFFFAOYSA-N,MBFUSGLXKQWVDW-UHFFFAOYSA-N,CQRYARSYNCAZFO-UHFFFAOYSA-N,CQRYARSYNCAZFO-UHFFFAOYSA-N,BVJSUAQZOZWCKN-UHFFFAOYSA-N,BVJSUAQ…	HMDB34877,HMDB00873,C06730,HMDB34169,HMDB00159,C00079,HMDB38963,HMDB04992,C07527,HMDB59934,HMDB06044,HMDB59709,C02323,HMDB11724,C17467,HMDB59712,C03351,HMDB35226,HMDB01398,C01502,C15572,HMDB01007,HMDB40280,HMDB29696,HMDB33485,HMDB33589,HMDB62402,C19565,HMDB62407,C19578,HMDB32917,C18747,C20488,C20487,C18090,C00727,C02923,C02265,C02057,LMFA01030782,LMFA01030781	annotated
635	189.073	526.46	positive	1-Deoxy-D-glucitol;(Z)-1-(Methylthio)-5-phenyl-1-penten-3-yne;N-Methyl-N'-nitro-N-nitrosoguanidine	SKCKOFZKJLZSFA-UHFFFAOYSA-N,BQJDNQQWNLQSGB-XFFZJAGNSA-N,VZUNGTLZRAYYDE-UHFFFAOYSA-N	HMDB41500,HMDB32688,C14592	annotated
636	157.097	618.32	positive	Pterolactam;L-Proline;L-Proline;4-Amino-2-methylenebutanoic acid;Acetamidopropanal;3-Acetamidopropanal;D-Proline;D-Proline;Proline	VULIHENHKGDFAB-UHFFFAOYSA-N,ONIBWKKTOPOVIA-BYPYZUCNSA-N,ONIBWKKTOPOVIA-BYPYZUCNSA-N,FTWHFXMUJQRNBK-UHFFFAOYSA-N,ARJPPNFIEQKVBB-UHFFFAOYSA-N,ARJPPNFIEQKVBB-UHFFFAOYSA-N,ONIBWKKTOPOVIA-SCSAIBSYSA-N,ONIBWKKTOPOVIA-SCSAIBSYSA-N,ONIBWKKTOPOVIA-UHFFFAOYSA-N	HMDB34208,HMDB00162,C00148,HMDB30409,HMDB12880,C18170,HMDB03411,C00763,C16435	annotated
637	371.122	618.64	positive	Spectinomycin;Spectinomycin	UNFWWIHTNXNPBV-WXKVUWSESA-N,UNFWWIHTNXNPBV-WXKVUWSESA-N	HMDB15055,C02078	annotated
638	336.326	187.95	positive	Phytal;2E-Phytenal;Pipericine;11Z-Eicosenal;6Z,9Z-Eicosadien-11-ol;7Z-Eicosen-11-one;6Z-Eicosen-11-one;9R,10S-Epoxy-6Z-eicosene	RAFZYSUICBQABU-HMMYKYKNSA-N,RAFZYSUICBQABU-HMMYKYKNSA-N,QQCGKIZHTJLRNN-JUJVUSMPSA-N,WJLJKNYXWACGHC-KTKRTIGZSA-N,HLRILOHBDLRFQX-OHNCOSGTSA-N,HVUBXNQWXJBVHB-SQFISAMPSA-N,IQOHODMCQFHPFM-QBFSEMIESA-N,JJKUQABYACBLID-MJULWQABSA-N	HMDB35654,LMPR0104010025,HMDB31678,LMFA06000248,LMFA05000532,LMFA12000210,LMFA12000209,LMFA12000307	annotated
639	801.684	207.39	positive	SM(d18:1/23:0);SM(d18:1/23:0);SM(d16:1/25:0);SM(d17:1/24:0)	SXZWBNWTCVLZJN-NMIJJABPSA-N,SXZWBNWTCVLZJN-NMIJJABPSA-N,LQSSZIQDYCHSLD-NMIJJABPSA-N,NBEKBSIOEMQZTN-NMIJJABPSA-N	HMDB12105,LMSP03010078,LMSP03010076,LMSP03010077	annotated
640	91.0542	414.15	positive				annotated
642	193.143	243.75	positive				annotated
643	124.897	779.73	positive				annotated
644	126.895	779.91	positive				annotated
645	241.96	779.57	positive				annotated
646	337.983	779.66	positive	Ribose-1-arsenate	RYJJOMQPAAUFBF-UHFFFAOYSA-N	HMDB12285	annotated
647	243.958	778.93	positive				annotated
648	335.985	779.58	positive				annotated
649	167.922	780.65	positive				annotated
650	164.89	779.8	positive				annotated
651	168.123	379.81	positive	Choline;Choline	OEYIOHPDSNJKLS-UHFFFAOYSA-N,OEYIOHPDSNJKLS-UHFFFAOYSA-N	HMDB00097,C00114	annotated
652	123.117	230.74	positive	Santene;3-Allyl-1-cyclohexene	LSIXBBPOJBJQHN-UHFFFAOYSA-N,RGURBRHZWFDJBM-UHFFFAOYSA-N	HMDB38140,HMDB61784	annotated
653	520.34	302.97	positive	LysoPC(18:2(9Z,12Z));PC(18:2(9Z,12Z)/0:0);2-linoleoyl-sn-glycero-3-phosphocholine;Callystatin A;1alpha-hydroxy-18-(5-hydroxy-5-methyl-3-hexynyloxy)-23,24,25,26,27-pentanorvitamin D3 / 1alpha-hydroxy-18-(5-hydroxy-5-methyl-3-hexynyloxy)-23,24,25,26,27-pentanorcholecalciferol;1alpha-hydroxy-18-(5-hydroxy-5-methyl-2-hexynyloxy)-23,24,25,26,27-pentanorvitamin D3 / 1alpha-hydroxy-18-(5-hydroxy-5-methy…	SPJFYYJXNPEZDW-FTJOPAKQSA-N,SPJFYYJXNPEZDW-FTJOPAKQSA-N,LSUXCWJOIAWGOU-FZVXUVPBSA-N,QPJTWGLLJWBDQW-KMMMXHTBSA-N,HFSILROUTYIQKM-LTNBWTJJSA-N,VCLPJMLQLXISEJ-LTNBWTJJSA-N,KTOLWQCZNYCQTO-SHAFGOBASA-N,FQQBBMUNHBMJPB-QEYQUZSWSA-N,CLDXAAPENVNFAW-JRMAHNDFSA-N,ULVPOFJOULFKJV-CPVFFCQCSA-N,ULVPOFJOULFKJV-KXMXVMHSSA-N,QTQPODIWHQDUFX-NZTAYOLOSA-N,QTQPODIWHQDUFX-LOIPRMGTSA-N,CCQDDFQSXHNPBD-DZNVSCBGSA-N	HMDB10386,LMGP01050035,HMDB62711,C16891,LMST03020594,LMST03020593,LMST01040191,LMST01040192,LMGP01050034,LMST03020400,LMST03020401,LMST03020398,LMST03020399,LMST01100012	annotated
654	454.293	232.82	positive	Nutriacholic acid;7-Hydroxy-3-oxocholanoic acid;7a-Hydroxy-3-oxo-5b-cholanoic acid;12-Ketodeoxycholic acid;3alpha-Hydroxy-12-oxo-5beta-cholan-24-oic Acid;LysoPE(16:0/0:0);PE(16:0/0:0);LysoPE(0:0/16:0);9'-Carboxy-alpha-chromanol;3-hydroxyhexadecanoyl carnitine;D8'-Merulinic acid A;12alpha-hydroxy-3-oxo-5beta-cholan-24-oic Acid;12alpha-Hydroxy-3-oxo-5beta-cholan-24-oic Acid;2-Hydroxyhexadecanoylcar…	DXOCDBGWDZAYRQ-QPVZPPSOSA-N,KNVADAPHVNKTEP-MKYSPFRDSA-N,KNVADAPHVNKTEP-KXIRRPOASA-N,CVNYHSDFZXHMMJ-VPUMZWJWSA-N,CVNYHSDFZXHMMJ-VPUMZWJWSA-N,YVYMBNSKXOXSKW-HXUWFJFHSA-N,YVYMBNSKXOXSKW-HXUWFJFHSA-N,CKPBBEOJHAPPBT-HXUWFJFHSA-N,CUGVBZDXUTZXJO-GCIQOJCMSA-N,XKAZIAFZAQAHHG-UHFFFAOYSA-N,IXDZSQUQSCLSSD-MDZDMXLPSA-N,WMUMZOAFCDOTRW-OVEHVULHSA-N,WMUMZOAFCDOTRW-OVEHVULHSA-N,ALAYOLIEZSXQPY-LBAQZLPGSA-N,MHJOYNG…	HMDB00467,HMDB00460,HMDB00503,HMDB00328,LMST04010155,HMDB11503,LMGP02050002,HMDB11473,HMDB12866,HMDB61642,HMDB41454,HMDB62742,LMST04010168,HMDB13337,HMDB13336,C11637,LMST04010220,C14577,C14227,C03690,C15375,LMST04010224,LMST04010426,LMST04010404,LMST04010438,LMST04010229,LMST04010222,LMST04010221,LMST04010223,LMST04010226,LMST04010225,LMST04010228,LMST04010219,LMST04010218,LMST04010214,LMST040102…	annotated
655	352.166	254.07	positive	Phenylalanyl-Tryptophan;Tryptophyl-Phenylalanine;Aniflorine	JMCOUWKXLXDERB-UHFFFAOYSA-N,IMMPMHKLUUZKAZ-UHFFFAOYSA-N,HSGFCNFPJXZBFJ-HXUWFJFHSA-N	HMDB29006,HMDB29090,C10635	annotated
656	824.615	178.4	positive	PE(24:0/16:1(9Z));PE(24:0/18:4(6Z,9Z,12Z,15Z));PE(24:1(15Z)/16:0);PE(24:1(15Z)/18:3(6Z,9Z,12Z));PE(24:1(15Z)/18:3(9Z,12Z,15Z));PE(18:4(6Z,9Z,12Z,15Z)/24:0);PE(20:0/20:1(11Z));PE(20:0/20:1(11Z));PE(20:0/22:4(7Z,10Z,13Z,16Z));PE(20:0/22:4(7Z,10Z,13Z,16Z));PE(20:1(11Z)/20:0);PE(20:1(11Z)/20:0);PE(20:3(5Z,8Z,11Z)/22:1(13Z));PE(20:2(11Z,14Z)/22:2(13Z,16Z));PE(20:2(11Z,14Z)/22:2(13Z,16Z));PE(20:3(8Z,11…	CBYMTZPXDKGYJO-LKEIBTGGSA-N,FQVRKPDZCAVVID-IAANGQKASA-N,XIUIMHKCALMPAK-YMELWFSDSA-N,ARDSACOKBLRDGU-HOQCGXQOSA-N,ZSZUMTHLGQVSNA-SBQDDQETSA-N,ULRDFNCLYORCAP-FGRCAFLSSA-N,QULOEXDJDJLZMT-KAKKGSANSA-N,QULOEXDJDJLZMT-KAKKGSANSA-N,CKFHBKOKIQZFQD-BDYBUHBBSA-N,CKFHBKOKIQZFQD-BDYBUHBBSA-N,YYRZMNJERKHKLP-RPBJOJELSA-N,YYRZMNJERKHKLP-RPBJOJELSA-N,CVFPDQMGCKGCPE-DAAUVCJTSA-N,MOJYGLYBQGNUAW-JVEFJGDOSA-N,MOJYGLY…	HMDB09716,HMDB09723,HMDB09748,HMDB09754,HMDB09755,HMDB09211,HMDB09230,LMGP02010152,HMDB09240,LMGP02010840,HMDB09262,LMGP02010860,HMDB09337,HMDB09305,LMGP02010899,HMDB09370,HMDB09435,HMDB09402,LMGP02010957,HMDB09487,LMGP02010154,HMDB09488,LMGP02010155,HMDB09498,LMGP02011033,HMDB09499,HMDB09561,LMGP02011092,HMDB09519,HMDB09529,HMDB09530,HMDB09592,LMGP02011121,HMDB09039,LMGP02010160,HMDB09072,LMGP02…	annotated
657	216.058	544.53	positive				annotated
658	295.166	412.06	positive	Leucyl-Tyrosine;Isoleucyl-Tyrosine;Tyrosyl-Leucine;Tyrosyl-Isoleucine;Sinapoylputrescine	LHSGPCFBGJHPCY-UHFFFAOYSA-N,MUFXDFWAJSPHIQ-UHFFFAOYSA-N,AUEJLPRZGVVDNU-UHFFFAOYSA-N,QJKMCQRFHJRIPU-UHFFFAOYSA-N,ZYERUQAOCQZPJW-WAYWQWQTSA-N	HMDB28941,HMDB28919,HMDB29109,HMDB29108,HMDB33464	annotated
659	250.892	1001.06	positive				annotated
660	290.884	995.9	positive				annotated
661	98.0601	619.99	positive	Acrolein;Acrolein;1-Cyano-2-hydroxy-3-butene;4,5-Dimethyloxazole;2,5-Dimethyloxazole;2,4-Dimethyloxazole;2-Propyn-1-ol	HGINCPLSRVDWNT-UHFFFAOYSA-N,HGINCPLSRVDWNT-UHFFFAOYSA-N,PBCLOVRWBLGJQA-UHFFFAOYSA-N,YVORRVFKHZLJGZ-UHFFFAOYSA-N,NSAUQTCATRWAJC-UHFFFAOYSA-N,PSOZJOZKEVZLKZ-UHFFFAOYSA-N,TVDSBUOJIPERQY-UHFFFAOYSA-N	HMDB41822,C01471,HMDB31339,HMDB32970,HMDB32969,HMDB32968,C05986	annotated
662	74.0236	600.61	positive	Oxygen;Oxygen;Superoxide;O2.-;Iminoglycine	MYMOFIZGZYHOMD-UHFFFAOYSA-N,MYMOFIZGZYHOMD-UHFFFAOYSA-N,OUUQCZGPVNCOIJ-UHFFFAOYSA-M,OUUQCZGPVNCOIJ-UHFFFAOYSA-M,TVMUHOAONWHJBV-UHFFFAOYSA-N	HMDB01377,C00007,HMDB02168,C00704,C15809	annotated
663	212.033	591.77	positive				annotated
664	423.183	599.98	positive				annotated
665	256.059	589.18	positive	1-Isothiocyanato-8-(methylthio)octane;Imidacloprid;Imidacloprid;Pymetrozine	BFBMDZOSZQDEKW-UHFFFAOYSA-N,YWTYJOPNNQFBPC-UHFFFAOYSA-N,YWTYJOPNNQFBPC-UHFFFAOYSA-N,QHMTXANCGGJZRX-WUXMJOGZSA-N	HMDB38447,HMDB40292,C11110,C18590	annotated
666	252.144	611.9	positive				annotated
667	251.054	613.15	positive	Histidinyl-Glycine;Glycyl-Histidine;N-phosphocreatinate(2-);2-Hydroxy-6-oxo-6-(2-hydroxyphenoxy)-hexa-2,4-dienoate	LYCVKHSJGDMDLM-UHFFFAOYSA-N,YIWFXZNIBQBFHR-UHFFFAOYSA-N,RMRKEMHUAGATCC-UHFFFAOYSA-L,CULGWEQEASHZHP-NINQLNBYSA-N	HMDB28885,HMDB28843,HMDB62567,C07734	annotated
668	478.293	225.77	positive	LysoPE(18:2(9Z,12Z)/0:0);PE(18:2(9Z,12Z)/0:0);DHAP(18:0);Stearoylglycerone phosphate;LysoPE(0:0/18:2(9Z,12Z));Lupulone;Adlupulone;11'-Carboxy-alpha-tocotrienol;LPA(18:1(9Z)/0:0);PA(18:1(9Z)/0:0);LPA(0:0/18:1(9Z));PA(0:0/18:1(9Z));Lupulone;15-HETE-DA;15-HETE-VA	DBHKHNGBVGWQJE-USWSLJGRSA-N,DBHKHNGBVGWQJE-USWSLJGRSA-N,GTPATKZCXDKGQS-UHFFFAOYSA-N,GTPATKZCXDKGQS-UHFFFAOYSA-N,SVRBKLJIDJHADS-USWSLJGRSA-N,WYJNATSMJAUNMZ-UHFFFAOYSA-N,FHYRSQGERVECQU-UHFFFAOYSA-N,LAVCYAUSHCEKED-KYVGBUAPSA-N,WRGQSWVCFNIUNZ-GDCKJWNLSA-N,WRGQSWVCFNIUNZ-GDCKJWNLSA-N,ZOOLJLSXNRZLDH-GDCKJWNLSA-N,ZOOLJLSXNRZLDH-GDCKJWNLSA-N,WPVSVIXDXMNGGN-UHFFFAOYSA-N,ZEUFFCDZMMBNBG-FZYBTBMFSA-N,FVHRURK…	HMDB11507,LMGP02050011,HMDB11133,C03805,HMDB11477,HMDB30041,HMDB30140,HMDB12516,HMDB07855,LMGP10050008,HMDB07851,LMGP10050014,C10706,LMFA08020151,LMFA08020152	annotated
669	502.293	219.22	positive	LysoPE(20:4(5Z,8Z,11Z,14Z)/0:0);PE(20:4(5Z,8Z,11Z,14Z)/0:0);LysoPE(20:4(8Z,11Z,14Z,17Z)/0:0);LysoPE(0:0/20:4(5Z,8Z,11Z,14Z));LysoPE(0:0/20:4(8Z,11Z,14Z,17Z));1-(8Z,11Z,14Z-eicosatrienoyl)-glycero-3-phosphate;PA(20:3(8Z,11Z,14Z)/0:0);Ochrolifuanine A	ROPRRXYVXLDXQO-XSQXPFHXSA-N,ROPRRXYVXLDXQO-XSQXPFHXSA-N,JPNPIRVRGLGTRE-YSKCIPFOSA-N,YWOCITMXHHTBAW-XSQXPFHXSA-N,BAKUYTLDCVITBO-YSKCIPFOSA-N,LZSKMXWVALYCLG-CSLWLMPESA-N,LZSKMXWVALYCLG-CSLWLMPESA-N,BYHWAEAVIGYEBJ-QJTMEEEXSA-N	HMDB11517,LMGP02050009,HMDB11518,HMDB11487,HMDB11488,HMDB62313,LMGP10050028,C09229	annotated
670	132.102	413.8	positive	L-Alloisoleucine;L-Leucine;L-Leucine;L-Isoleucine;L-Isoleucine;2S-Amino-3S-methylpentanoic acid;(±)-erythro-Isoleucine;Isoleucine;N-(2-Hydroxyethyl)-morpholine;Aminocaproic acid;6-Aminohexanoate;6-amino-hexanoic acid;L-Norleucine;L-Norleucine;2S-amino-hexanoic acid;1,1-Dimethoxyethane;3-Aminocaproic acid;N-methylvaline;6-Deoxyfagomine;2-Ethoxyethanol;2-Ethoxyethanol;1,3-Butanediol;1,3-Butanediol;…	AGPKZVBTJJNPAG-UHNVWZDZSA-N,ROHFNLRQFUQHCH-YFKPBYRVSA-N,ROHFNLRQFUQHCH-YFKPBYRVSA-N,AGPKZVBTJJNPAG-WHFBIAKZSA-N,AGPKZVBTJJNPAG-WHFBIAKZSA-N,AGPKZVBTJJNPAG-WHFBIAKZSA-N,AGPKZVBTJJNPAG-UHFFFAOYSA-N,AGPKZVBTJJNPAG-UHFFFAOYSA-N,KKFDCBRMNNSAAW-UHFFFAOYSA-N,SLXKOJJOQWFEFD-UHFFFAOYSA-N,SLXKOJJOQWFEFD-UHFFFAOYSA-N,SLXKOJJOQWFEFD-UHFFFAOYSA-N,LRQKBLKVPFOOQJ-YFKPBYRVSA-N,LRQKBLKVPFOOQJ-YFKPBYRVSA-N,LRQKBLK…	HMDB00557,HMDB00687,C00123,HMDB00172,C00407,LMFA01100047,HMDB33923,C16434,HMDB60650,HMDB01901,C02378,LMFA01100035,HMDB01645,C01933,LMFA01100042,HMDB30061,HMDB29168,HMDB61716,HMDB36382,HMDB31213,C14687,HMDB31320,C20335,HMDB33007,C03044,HMDB13773,C01570,HMDB03640,HMDB62203,C16439,LMFA01100048,HMDB03156,C06418,C08263,C02486,C03046,C16647,C20657	annotated
671	207.018	1414.81	positive				annotated
672	214.984	1403.71	positive				annotated
673	371.029	1405.76	positive				annotated
674	184.133	412.37	positive	2-Octenoic acid;cis-alpha-octenoic acid;xi-Tetrahydro-6-propyl-2H-pyran-2-one;delta-octanolide;2-Propenyl 3-methylbutanoate;Allyl isovalerate;Ethyl-3-hexanoate;4-Butyl-gamma-butyrolactone;gamma-octanolide;trans-2-Octenoic acid;trans-alpha-octenoic acid;(E)-4-Octenoic acid;Methyl 2-heptenoate;Ethyl (±)-2-methyl-4-pentenoate;Methyprylon;2-Hexenyl acetate;2E-Hexenyl acetate;cis-3-Hexenyl acetate;(Z)…	CWMPPVPFLSZGCY-SREVYHEPSA-N,CWMPPVPFLSZGCY-SREVYHEPSA-N,FYTRVXSHONWYNE-UHFFFAOYSA-N,FYTRVXSHONWYNE-UHFFFAOYSA-N,HOMAGVUCNZNWBC-UHFFFAOYSA-N,HOMAGVUCNZNWBC-UHFFFAOYSA-N,VTSFIPHRNAESED-UHFFFAOYSA-N,IPBFYZQJXZJBFQ-UHFFFAOYSA-N,IPBFYZQJXZJBFQ-UHFFFAOYSA-N,CWMPPVPFLSZGCY-VOTSOKGWSA-N,CWMPPVPFLSZGCY-VOTSOKGWSA-N,PFHBCQFBHMBAMC-SNAWJCMRSA-N,IQQDLHGWGKEQDS-VOTSOKGWSA-N,BDBGKYIBDXAVMX-UHFFFAOYSA-N,SIDLZWO…	HMDB00392,LMFA01030017,HMDB38310,LMFA07040017,HMDB38036,C19318,HMDB59908,HMDB35422,LMFA07040016,HMDB01568,LMFA01030018,HMDB39793,HMDB39872,HMDB29761,HMDB15239,HMDB40212,LMFA07010178,HMDB40215,C19757,LMFA07010181,HMDB32164,HMDB32207,LMFA01030022,HMDB32278,HMDB32268,HMDB32267,HMDB32266,HMDB36212,HMDB36236,HMDB31293,HMDB31403,HMDB31352,C12297,HMDB31343,HMDB13897,C16648,HMDB13904,HMDB13903,C16654,HMD…	annotated
675	785.651	189.54	positive	SM(d18:1/22:1(13Z));SM(d18:1/22:1);SM(d16:1/24:1);SM(d18:2/22:0)	VBFKEZGCUWHGSK-ADSSWVSQSA-N,VBFKEZGCUWHGSK-ADSSWVSQSA-N,FOULCGVQZYQEQM-DNXGLLHMSA-N,APNZBDYCMWLVNM-NWHASJFHSA-N	HMDB12104,LMSP03010072,LMSP03010071,LMSP03010092	annotated
676	184.068	206.6	positive				annotated
677	261.121	410.6	positive	Secobarbital;Metanephrine;Desglymidodrine;Tenuazonic acid;L-Metanephrine;L-Metanephrine;Ecgonone methyl ester;Tenuazonic acid	KQPKPCNLIDLUMF-UHFFFAOYSA-N,JWJCTZKFYGDABJ-UHFFFAOYSA-N,VFRCNXKYZVQYLX-UHFFFAOYSA-N,CEIZFXOZIQNICU-UHFFFAOYSA-N,JWJCTZKFYGDABJ-VIFPVBQESA-N,JWJCTZKFYGDABJ-VIFPVBQESA-N,WXEMSGQRTGSYOG-QXUHLLMWSA-N,KLBSRSYHIIAQTG-PZICIZFRSA-N	HMDB14562,HMDB04063,HMDB60558,HMDB36074,HMDB62493,C05588,C20371,C08511	annotated
678	230.102	412.92	positive	Tetrahydro-2,5-furan-diacetic acid;2-Oxosuberate	CVYAVSIMBYOCGA-UHFFFAOYSA-N,HAGOOZVJLSSXGZ-UHFFFAOYSA-N	HMDB59767,C16589	annotated
679	298.814	1039.54	positive				annotated
680	300.812	1038.23	positive	1-Bromo-3-iodoacetone	YMHCIXGATYNJNH-UHFFFAOYSA-N	HMDB40190	annotated
681	354.78	1038.38	positive				annotated
682	360.814	1040.1	positive				annotated
683	420.752	1038.47	positive				annotated
684	398.771	1039.14	positive				annotated
685	460.77	1038.54	positive				annotated
686	316.786	1038.57	positive				annotated
687	216.196	231.73	positive	1,1-Dimethoxyoctane;(±)-Hydroxycitronellol;Isooctanedioldibutyrate;xi-1-Ethoxy-1-hexyloxyethane;12-amino-dodecanoic acid	BZOOCKAFKVYAOZ-UHFFFAOYSA-N,FPCCDPXRNNVUOM-UHFFFAOYSA-N,WMEDSSFYIKNTNG-UHFFFAOYSA-N,YJYLJPSYBMNHTG-UHFFFAOYSA-N,PBLZLIFKVPJDCO-UHFFFAOYSA-N	HMDB40267,HMDB30083,HMDB61936,HMDB37639,LMFA01100005	annotated
688	202.043	610.12	positive				annotated
689	552.81	883.12	positive				annotated
690	658.774	882.89	positive				annotated
691	658.774	882.89	positive				annotated
692	636.793	883.49	positive				annotated
693	614.811	883.21	positive				annotated
694	614.811	883.21	positive				annotated
695	610.865	885.34	positive				annotated
696	154.061	441.67	positive	Uracil;Uracil;4-Carboxypyrazole;Maleic hydrazide;1,4-Diamino-2-nitrobenzene;1,2-Diamino-4-nitrobenzene	ISAKRJDGNUQOIC-UHFFFAOYSA-N,ISAKRJDGNUQOIC-UHFFFAOYSA-N,IMBBXSASDSZJSX-UHFFFAOYSA-N,BGRDGMRNKXEXQD-UHFFFAOYSA-N,HVHNMNGARPCGGD-UHFFFAOYSA-N,RAUWPNXIALNKQM-UHFFFAOYSA-N	HMDB00300,C00106,HMDB60760,C18474,C19385,C19384	annotated
698	279.051	736.06	positive	3-Chlorotyrosine	ACWBBAGYTKWBCD-UHFFFAOYSA-N	HMDB01885	annotated
699	251.185	250.53	positive				annotated
700	226.936	822.69	positive				annotated
701	292.908	824.9	positive				annotated
702	358.88	827.72	positive				annotated
703	464.844	829.28	positive				annotated
704	398.873	829.55	positive				annotated
705	212.165	410.15	positive	trans-Dec-2-enoic acid;2-decylenic acid;3-Methyl-2,4-nonanedione;Cyclohexyl butanoate;2-Hexenyl butanoate;(E)-2-Hexenyl butyrate;9-Hydroxygeraniol;cis-4-Decenoic acid;4Z-decenoic acid;9-Decenoic acid;Caproleic acid;3-Decenoic acid;3Z-decenoic acid;2-Exo-hydroxy-1,8-cineole;6-endo-hydroxycineole;Linalyl oxide;(E)-3-(Tetrahydro-5,5-dimethyl-2-furanyl)-2-buten-1-ol;Citronellic acid;Citronellate;Citr…	WXBXVVIUZANZAU-CMDGGOBGSA-N,WXBXVVIUZANZAU-CMDGGOBGSA-N,BGVBGAIWXAXBLP-UHFFFAOYSA-N,VZHUBBUZNIULNM-UHFFFAOYSA-N,PCGACKLJNBBQGM-VOTSOKGWSA-N,PCGACKLJNBBQGM-VOTSOKGWSA-N,PREUOUJFXMCMSJ-KWNZIKDBSA-N,XKZKQTCECFWKBN-SREVYHEPSA-N,XKZKQTCECFWKBN-SREVYHEPSA-N,KHAVLLBUVKBTBG-UHFFFAOYSA-N,KHAVLLBUVKBTBG-UHFFFAOYSA-N,CPVUNKGURQKKKX-FPLPWBNLSA-N,CPVUNKGURQKKKX-FPLPWBNLSA-N,YVCUGZBVCHODNB-OYNCUSHFSA-N,YVCUGZB…	HMDB10726,LMFA01030029,HMDB34880,HMDB34427,HMDB34581,LMFA07010585,HMDB38744,HMDB04980,LMFA01030199,HMDB31003,LMFA01030033,HMDB31002,LMFA01030198,HMDB59610,LMPR0102090065,HMDB35907,HMDB35839,HMDB35837,C16462,LMFA01020104,HMDB59852,C20326,HMDB35122,HMDB35365,HMDB40530,HMDB39768,HMDB40726,HMDB40727,HMDB39795,HMDB39149,HMDB29859,HMDB40213,LMFA07010643,HMDB40208,HMDB40194,HMDB40330,C18066,HMDB29358,HM…	annotated
706	248.027	642.61	positive				annotated
707	437.133	641.92	positive	N-Benzoyl-D-arginine-4-nitroanilide	RKDYKIHMFYAPMZ-MRXNPFEDSA-N	C04303	annotated
708	331.092	693.71	positive	Histidinyl-Histidine;Dianthramine;PMEG	SGCGMORCWLEJNZ-UHFFFAOYSA-N,SVZLTRRSGWXPBL-UHFFFAOYSA-N,NZVORGQIEFTOQZ-UHFFFAOYSA-N	HMDB28887,C08478,C11184	annotated
709	365.087	696.02	positive	Cytidine monophosphate;CMP;Xanthotoxol glucoside;Cytidine 2'-phosphate;6,7-Dimethyl-8-(1-D-ribityl)lumazine;Cytidine 2'-phosphate;6,7-Dimethyl-8-(D-ribityl)lumazine;3'-CMP;Peonidin	IERHLVCPSMICTF-XVFCMESISA-N,IERHLVCPSMICTF-XVFCMESISA-N,CXQMYXUCGMYFCD-UHFFFAOYSA-N,YQUAKORMLHPSLZ-ZRTZXPPTSA-N,SXDXRJZUAJBNFL-UHFFFAOYSA-N,YQUAKORMLHPSLZ-XVFCMESISA-N,SXDXRJZUAJBNFL-XKSSXDPKSA-N,UOOOPKANIPLQPU-XVFCMESISA-N,XFDQJKDGGOEYPI-UHFFFAOYSA-O	HMDB00095,C00055,HMDB38626,HMDB11692,HMDB03826,C03104,C04332,C05822,LMPK12010006	annotated
710	165.114	264.83	positive	1-Pyrimidinylpiperazine	MRBFGEHILMYPTF-UHFFFAOYSA-N	HMDB61017	annotated
711	200.027	618.88	positive				annotated
712	140.071	424.31	positive	5-Acetyl-2,4-dimethyloxazole;Ethyl 2-pyrrolecarboxylate;5-Hydroxy-4-pentenoic acid d-lactone;5-Methyl-2(3H)-furanone;3,4-Dihydroxybenzylamine;2-Furanmethanol;Furfuryl alcohol;Gabaculine;beta-vinyl acrylic acid;Tulipalin A	YJWCNOMJKJYKLQ-UHFFFAOYSA-N,PAEYAKGINDQUCT-UHFFFAOYSA-N,VEFDLKXOSOFUIN-UHFFFAOYSA-N,BGLUXFNVVSVEET-UHFFFAOYSA-N,YFMPSMITLLBENU-UHFFFAOYSA-N,XPFVYQJUAUNWIW-UHFFFAOYSA-N,XPFVYQJUAUNWIW-UHFFFAOYSA-N,KFNRJXCQEJIBER-UHFFFAOYSA-N,SDVVLIIVFBKBMG-ONEGZZNKSA-N,MOSFIJXAXDLOML-UHFFFAOYSA-N	HMDB38174,HMDB59856,HMDB40145,HMDB29609,HMDB12153,HMDB13742,C20441,C12110,LMFA01030099,C20578	annotated
713	249.108	660.59	positive				annotated
714	800.615	180.93	positive	PE(24:1(15Z)/16:1(9Z));PE(20:2(11Z,14Z)/20:0);PE(20:2(11Z,14Z)/20:0);PE(20:0/20:2(11Z,14Z));PE(20:0/20:2(11Z,14Z));PE(20:1(11Z)/20:1(11Z));PE(20:1(11Z)/20:1(11Z));PE(22:0/18:2(9Z,12Z));PE(22:0/18:2(9Z,12Z));PE(22:2(13Z,16Z)/18:0);PE(22:2(13Z,16Z)/18:0);PE(22:1(13Z)/18:1(11Z));PE(22:1(13Z)/18:1(9Z));PE(18:1(9Z)/22:1(13Z));PE(18:1(11Z)/22:1(13Z));PE(18:0/22:2(13Z,16Z));PE(18:0/22:2(13Z,16Z));PE(18:…	QNUZBFZZIVHZLP-YPNROAEISA-N,LZGKJVBQJZESKW-MTFJKWJPSA-N,LZGKJVBQJZESKW-MTFJKWJPSA-N,VFXVJLJURBJMAK-RNLCRUPCSA-N,VFXVJLJURBJMAK-RNLCRUPCSA-N,XKHVUVBUSFQMDX-OYJIOEIKSA-N,XKHVUVBUSFQMDX-OYJIOEIKSA-N,UKSDTIJAYBAFLE-JGIACTMPSA-N,UKSDTIJAYBAFLE-JGIACTMPSA-N,HOCJFXIPJUJEBT-MTFJKWJPSA-N,HOCJFXIPJUJEBT-MTFJKWJPSA-N,SRFMGBYVWNOPCH-WHGAUIBTSA-N,WGJLQEZLXFJLSG-CBNMMGITSA-N,HIGXQDJTUMSNNI-CBNMMGITSA-N,NBIOCJD…	HMDB09749,HMDB09295,LMGP02010890,HMDB09231,LMGP02010140,HMDB09263,LMGP02011175,HMDB09489,LMGP02011024,HMDB09552,LMGP02011082,HMDB09520,HMDB09521,HMDB09073,HMDB09040,HMDB09008,LMGP02010634,HMDB09105,LMGP02010675,HMDB08981,HMDB08592,LMGP01012039,HMDB07954,LMGP01011428,LMGP10010503,LMGP10010545,LMGP10010318,LMGP10010958,LMGP10010950,LMGP10010947,LMGP10010690,LMGP01012009,LMGP10010735,LMGP02011052,LM…	annotated
715	195.996	531.55	positive				annotated
716	407.084	532.31	positive				annotated
717	279.978	532.02	positive				annotated
718	675.543	192.66	positive	SM(d18:1/14:0);SM(d18:1/14:0);PE-Cer(d15:1(4E)/20:0);PE-Cer(d16:1(4E)/19:0);PE-Cer(d14:1(4E)/21:0);SM(d16:1/16:0)	KYICBZWZQPCUMO-PSALXKTOSA-N,KYICBZWZQPCUMO-PSALXKTOSA-N,TXDDYMBHKVBGDB-PSALXKTOSA-N,OQGGKXBXNFLRCO-PSALXKTOSA-N,BPYVWEJRFMGSHH-PSALXKTOSA-N,RPTUKVYGSPDHGQ-PSALXKTOSA-N	HMDB12097,LMSP03010028,LMSP03020016,LMSP03020021,LMSP03020007,LMSP03010035	annotated
719	180.087	707.85	positive	Glucosamine;D-Glucosamine;beta-D-Glucosamine;beta-D-Glucosamine;Fructosamine;neo-Inosamine-2;Nojirimycin;1-Amino-1-deoxy-scyllo-inositol;Kanosamine;D-Mannosamine;D-Galactosamine	MSWZFWKMSRAUBD-IVMDWMLBSA-N,MSWZFWKMSRAUBD-IVMDWMLBSA-N,MSWZFWKMSRAUBD-QZABAPFNSA-N,MSWZFWKMSRAUBD-QZABAPFNSA-N,IXZISFNWUWKBOM-ARQDHWQXSA-N,JXAOTICXQLILTC-WJVUKCJRSA-N,BGMYHTUCJVZIRP-GASJEMHNSA-N,JXAOTICXQLILTC-CDRYSYESSA-N,BQCCAEOLPYCBAE-CBPJZXOFSA-N,MSWZFWKMSRAUBD-CBPJZXOFSA-N,MSWZFWKMSRAUBD-GASJEMHNSA-N	HMDB01514,C00329,HMDB30091,C08349,HMDB02030,C17578,C06763,C01214,C12212,C03570,C02262	annotated
720	247.129	583.61	positive	Isoleucyl-Aspartate;Leucyl-Aspartate;Aspartyl-Leucine;Aspartyl-Isoleucine;Glu-Val;L-beta-aspartyl-L-leucine ;L-gamma-glutamyl-L-valine ;N-Methylcalystegine C1;2,4-Bis(acetamido)-2,4,6-trideoxy-beta-L-altropyranose;2,4-Diacetamido-2,4,6-trideoxy-D-mannopyranose;N-Acetyl-D-fucosamine;N-Acetyl-D-quinovosamine	WKXVAXOSIPTXEC-UHFFFAOYSA-N,DVCSNHXRZUVYAM-UHFFFAOYSA-N,ZVDPYSVOZFINEE-UHFFFAOYSA-N,BSWHERGFUNMWGS-UHFFFAOYSA-N,SITLTJHOQZFJGG-XPUUQOCRSA-N,IYJILWQAFPUBHP-UHFFFAOYSA-N,AQAKHZVPOOGUCK-UHFFFAOYSA-N,XTMAEPUCHRMBTC-UHFFFAOYSA-N,NRXWTRNYICXMBF-SGZWNVLDSA-N,NRXWTRNYICXMBF-UBUKNDCTSA-N,XOCCAGJZGBCJME-IANFNVNHSA-N,XOCCAGJZGBCJME-ZQLGFOCFSA-N	HMDB28903,HMDB28925,HMDB28757,HMDB28756,HMDB59717,HMDB11166,HMDB11172,HMDB36394,C19972,C20424,C15480,C15481	annotated
721	263.074	683.09	positive	D-glycero-L-galacto-Octulose	HYWDXGGHANXDIV-UHFFFAOYSA-N	HMDB29954	annotated
722	98.0601	421.72	positive	Acrolein;Acrolein;1-Cyano-2-hydroxy-3-butene;4,5-Dimethyloxazole;2,5-Dimethyloxazole;2,4-Dimethyloxazole;2-Propyn-1-ol	HGINCPLSRVDWNT-UHFFFAOYSA-N,HGINCPLSRVDWNT-UHFFFAOYSA-N,PBCLOVRWBLGJQA-UHFFFAOYSA-N,YVORRVFKHZLJGZ-UHFFFAOYSA-N,NSAUQTCATRWAJC-UHFFFAOYSA-N,PSOZJOZKEVZLKZ-UHFFFAOYSA-N,TVDSBUOJIPERQY-UHFFFAOYSA-N	HMDB41822,C01471,HMDB31339,HMDB32970,HMDB32969,HMDB32968,C05986	annotated
723	186.912	807.58	positive				annotated
724	120.972	769.08	positive				annotated
725	222.921	753.81	positive				annotated
726	197.008	757.73	positive				annotated
727	198.95	765.8	positive				annotated
728	165.066	414.05	positive	Isonicotinic acid;Isonicotinic acid;Nicotinic acid;Nicotinate;Picolinic acid;Picolinic acid;Nitrobenzene;Nitrobenzene;2-Hydroxy-4-imino-2,5-cyclohexadienone;N(tele)-methylhistaminium;Ricinine;Ricinine	TWBYWOBDOCUKOW-UHFFFAOYSA-N,TWBYWOBDOCUKOW-UHFFFAOYSA-N,PVNIIMVLHYAWGP-UHFFFAOYSA-N,PVNIIMVLHYAWGP-UHFFFAOYSA-N,SIOXPEMLGUPBBT-UHFFFAOYSA-N,SIOXPEMLGUPBBT-UHFFFAOYSA-N,LQNUZADURLCDLV-UHFFFAOYSA-N,LQNUZADURLCDLV-UHFFFAOYSA-N,FYWMPJHTFWPBOS-UHFFFAOYSA-N,FHQDWPCFSJMNCT-UHFFFAOYSA-O,PETSAYFQSGAEQY-UHFFFAOYSA-N,PETSAYFQSGAEQY-UHFFFAOYSA-N	HMDB60665,C07446,HMDB01488,C00253,HMDB02243,C10164,HMDB41950,C06813,HMDB31713,HMDB62574,HMDB42006,C01526	annotated
729	296.052	566.42	positive	Adefovir	SUPKOOSCJHTBAH-UHFFFAOYSA-N	C11277	annotated
730	242.113	487.94	positive	3'-Amino-3'-deoxythimidine;5-Methyldeoxycytidine;Dihydroclavaminic acid;Alanylclavam;5-Methyl-2'-deoxycytidine	ADVCGXWUUOVPPB-UHFFFAOYSA-N,LUCHPKXVUGJYGU-SPDVFEMOSA-N,BONQGFBLZGPXMG-PIYBLCFFSA-N,KCAIYJDHLVYANU-VPLCAKHXSA-N,LUCHPKXVUGJYGU-XLPZGREQSA-N	HMDB60750,HMDB02224,C06659,C17360,C03592	annotated
731	202.922	819.36	positive				annotated
732	268.893	824.04	positive				annotated
733	308.886	827.83	positive				annotated
734	334.865	827.56	positive				annotated
735	343.296	409.81	positive				annotated
736	223.075	746.73	positive	Allocystathionine;L-Cystathionine;L-Cystathionine;Acamprosate;Cysteinyl-Threonine;Threoninyl-Cysteine;Butoxycarboxim;Acetamiprid;Cystathionine;Aldoxycarb	ILRYLPWNYFXEMH-ROLXFIACSA-N,ILRYLPWNYFXEMH-WHFBIAKZSA-N,ILRYLPWNYFXEMH-WHFBIAKZSA-N,AFCGFAGUEYAMAO-UHFFFAOYSA-N,WYVKPHCYMTWUCW-UHFFFAOYSA-N,CUTPSEKWUPZFLV-UHFFFAOYSA-N,CTJBHIROCMPUKL-WEVVVXLNSA-N,WCXDHFDTOYPNIE-RIYZIHGNSA-N,ILRYLPWNYFXEMH-UHFFFAOYSA-N,MOSFIJXAXDLOML-UHFFFAOYSA-N	HMDB00455,HMDB00099,C02291,HMDB14797,HMDB28785,HMDB29058,C18646,C18507,C00542,C18906	annotated
737	267.038	747.36	positive	Deoxyuridine;Deoxyuridine;Pemirolast	MXHRCPNRJAMMIM-SHYZEUOFSA-N,MXHRCPNRJAMMIM-SHYZEUOFSA-N,HIANJWSAHKJQTH-UHFFFAOYSA-N	HMDB00012,C00526,HMDB15023	annotated
738	430.389	413.64	positive				annotated
739	186.149	231.52	positive	Ethyl (±)-3-methylpentanoate;Heptyl formate;Caprylic acid;Octanoic acid;Caprylic acid;2-Methylpropyl butanoate;3-Methylbutyl propanoate;3-Methylbutyl propionate;Valproic acid;Valproic acid;Valproic acid;(±)-5-Hydroxy-4-octanone;Butyl butyrate;butryl butyrate;Isobutyl isobutyrate;2-Methylpropyl 2-methylpropionate;Butyl isobutyrate;Isopropyl 2-methylbutanoate;Ethyl hexanoate;ethyl hexanoate;Hexyl a…	TXAWGHYFBQBVNK-UHFFFAOYSA-N,XEAMDSXSXYAICO-UHFFFAOYSA-N,WWZKQHOCKIZLMA-UHFFFAOYSA-N,WWZKQHOCKIZLMA-UHFFFAOYSA-N,WWZKQHOCKIZLMA-UHFFFAOYSA-N,RGFNRWTWDWVHDD-UHFFFAOYSA-N,XAOGXQMKWQFZEM-UHFFFAOYSA-N,XAOGXQMKWQFZEM-UHFFFAOYSA-N,NIJJYAXOARWZEE-UHFFFAOYSA-N,NIJJYAXOARWZEE-UHFFFAOYSA-N,NIJJYAXOARWZEE-UHFFFAOYSA-N,BVEYJWQCMOVMAR-UHFFFAOYSA-N,XUPYJHCZDLZNFP-UHFFFAOYSA-N,XUPYJHCZDLZNFP-UHFFFAOYSA-N,RXGUIWH…	HMDB34234,HMDB34459,HMDB00482,C06423,LMFA01010008,HMDB34161,HMDB34164,LMFA07010573,HMDB01877,C07185,LMFA01020291,HMDB35457,HMDB39620,LMFA07010418,HMDB40252,LMFA07010566,HMDB40251,HMDB39217,HMDB40209,LMFA07010434,HMDB29980,LMFA07010184,HMDB40296,HMDB40298,HMDB30368,HMDB32047,HMDB32046,HMDB32203,HMDB32225,HMDB32272,HMDB32335,LMFA12000125,HMDB61931,HMDB36165,HMDB31638,HMDB31596,HMDB31588,LMFA0102024…	annotated
740	198.113	413.98	positive	Metanephrine;Desglymidodrine;2,5-Dimethyl-4-ethoxy-3(2H)-furanone;Tenuazonic acid;8-Hydroxy-5,6-octadienoic acid;L-Metanephrine;L-Metanephrine;Ecgonone methyl ester;Tenuazonic acid;5-oxo-7-octenoic acid	JWJCTZKFYGDABJ-UHFFFAOYSA-N,VFRCNXKYZVQYLX-UHFFFAOYSA-N,AILFSZXBRNLVHY-UHFFFAOYSA-N,CEIZFXOZIQNICU-UHFFFAOYSA-N,LNDWPMYWLUFZEI-UHFFFAOYSA-N,JWJCTZKFYGDABJ-VIFPVBQESA-N,JWJCTZKFYGDABJ-VIFPVBQESA-N,WXEMSGQRTGSYOG-QXUHLLMWSA-N,KLBSRSYHIIAQTG-PZICIZFRSA-N,HWLHBDCASWFKNP-UHFFFAOYSA-N	HMDB04063,HMDB60558,HMDB32232,HMDB36074,HMDB31101,HMDB62493,C05588,C20371,C08511,LMFA01060165	annotated
742	251.077	477.19	positive	6-Chloro-N-(1-methylethyl)-1,3,5-triazine-2,4-diamine;Deethylatrazine	DFWFIQKMSFGDCQ-UHFFFAOYSA-N,DFWFIQKMSFGDCQ-UHFFFAOYSA-N	HMDB33249,C06559	annotated
743	166.975	562.5	positive				annotated
744	191.103	649.13	positive	Alanyl-Threonine;Diaminopimelic acid;LL-2,6-Diaminoheptanedioate;diamino-pimelic acid;N-(gamma-Glutamyl)ethanolamine;Threoninyl-Alanine;2-Amino-4-[(2-hydroxy-1-oxopropyl)amino]butanoic acid;N,N-Dihydroxy-L-valine;meso-2,6-Diaminoheptanedioate	BUQICHWNXBIBOG-UHFFFAOYSA-N,GMKMEZVLHJARHF-WHFBIAKZSA-N,GMKMEZVLHJARHF-WHFBIAKZSA-N,GMKMEZVLHJARHF-WHFBIAKZSA-N,DGBJQQBLTDLFMF-UHFFFAOYSA-N,VPZKQTYZIVOJDV-UHFFFAOYSA-N,BKHCIFAZUHUBPL-AKGZTFGVSA-N,VWRMUTKBDQWLAX-BYPYZUCNSA-N,GMKMEZVLHJARHF-SYDPRGILSA-N	HMDB28697,HMDB01370,C00666,LMFA01170102,HMDB39222,HMDB29054,HMDB31412,C20314,C00680	annotated
745	134.081	440.77	positive	Glycerol;Glycerol;1,4-Dideoxy-1,4-imino-D-ribitol;N-Lactoyl ethanolamine;L-2-Amino-5-hydroxypentanoic acid;N-Hydroxy-L-valine	PEDCQBHIVMGVHV-UHFFFAOYSA-N,PEDCQBHIVMGVHV-UHFFFAOYSA-N,OQEBIHBLFRADNM-UHFFFAOYSA-N,RZCHTMXTKQHYDT-UHFFFAOYSA-N,CZWARROQQFCFJB-UHFFFAOYSA-N,PXEKBQAJOBYINU-BYPYZUCNSA-N	HMDB00131,C00116,HMDB39499,HMDB32356,HMDB31658,C20313	annotated
746	164.93	821.97	positive	Dibasic sodium phosphate	BNIILDVGGAEEIG-UHFFFAOYSA-L	C13558	annotated
747	226.905	823.41	positive				annotated
748	266.897	826.07	positive				annotated
749	204.923	804.79	positive				annotated
750	295.15	744.25	positive	Choline bitartrate	QWJSAWXRUVVRLH-UHFFFAOYSA-M	HMDB40269	annotated
751	242.212	210.91	positive	Dodecanoic acid;Dodecanoic acid;Lauric acid;Octyl butanoate;octyl butyrate;Octyl 2-methylpropanoate;octyl 2-methyl-propionyl;Isopropyl nonanoate;Isobutyl octanoate;(R)-Dihydrocitronellol acetate;Decyl acetate;Decyl acetate;Ethyl decanoate;ethyl decanoate;2-Heptyl butyrate;Pentyl heptanoate;Hexyl hexanoate;hexyl hexanoate;Nonanal propyleneglycol acetal;Isolauric acid;2-methyl-undecanoic acid;4-met…	POULHZVOKOAJMA-UHFFFAOYSA-N,POULHZVOKOAJMA-UHFFFAOYSA-N,POULHZVOKOAJMA-UHFFFAOYSA-N,PWLNAUNEAKQYLH-UHFFFAOYSA-N,PWLNAUNEAKQYLH-UHFFFAOYSA-N,PQCYCHFQWMNQRJ-UHFFFAOYSA-N,PQCYCHFQWMNQRJ-UHFFFAOYSA-N,DVFZGWDMFKTMFQ-UHFFFAOYSA-N,CFQRBRGFNFRMBD-UHFFFAOYSA-N,XFPXWDJICXBWRU-UHFFFAOYSA-N,NUPSHWCALHZGOV-UHFFFAOYSA-N,NUPSHWCALHZGOV-UHFFFAOYSA-N,RGXWDWUGBIJHDO-UHFFFAOYSA-N,RGXWDWUGBIJHDO-UHFFFAOYSA-N,USSKZVI…	HMDB00638,C02679,LMFA01010012,HMDB34136,LMFA07010420,HMDB34137,LMFA07010504,HMDB34128,HMDB59868,HMDB35410,HMDB40166,LMFA07010212,HMDB30998,LMFA07010455,HMDB32310,HMDB36225,HMDB33619,LMFA07010438,HMDB32440,LMFA01020004,LMFA01020053,LMFA01020055,LMFA01020054,LMFA01020057,LMFA01020056,LMFA01020059,LMFA01020058,LMSP01080007,LMFA01020156	annotated
752	143.04	1263.03	positive				annotated
753	197.017	1261.46	positive				annotated
754	280.043	711.58	positive	5-Carboxy-2-oxohept-3-enedioate;5-Carboxymethyl-2-hydroxymuconate;4-Carboxy-2-hydroxy-6-methoxy-6-oxohexa-2,4-dienoate	WHGVLEMQINVDLH-UPHRSURJSA-N,HJIBROWPWNLWHX-AGRHYVPTSA-N,GMSSRLGBUSZBFV-JWVZGZSZSA-N	C04052,C04186,C18345	annotated
755	335.094	708.91	positive	5,6-dichloro-tetradecanoic acid	MBWXQZXGUAFIDF-UHFFFAOYSA-N	LMFA01090061	annotated
756	296.975	712.68	positive				annotated
757	298.973	713.28	positive				annotated
758	237.17	234.65	positive				annotated
759	326.378	1583.44	positive				annotated
760	403.233	1584.47	positive	Acetyl tributyl citrate;5S-HETE di-endoperoxide	QZCLKYGREBVARF-UHFFFAOYSA-N,DOXGUXRZAOCYPM-IPIAXWAYSA-N	HMDB34159,LMFA03000011	annotated
761	469.938	1585.69	positive				annotated
762	373.138	610.72	positive	R-95913;(12Z,15S,18S)-15-hydroxy-18-bromo-12,16,17-octadecatrienoic acid;(13E,15R,18R)-15-hydroxy-18-bromo-13,16,17-octadecatrienoic acid	MPLQNQUWLWGOET-UHFFFAOYSA-N,RBYYPRIJRZKHRI-VWVZPCDASA-N,SDLIXPWBLXJLCF-QWVWDTGPSA-N	HMDB13930,LMFA01090093,LMFA01090094	annotated
763	314.903	865.16	positive				annotated
764	508.847	865.23	positive				annotated
765	354.895	867.73	positive				annotated
766	341.886	866.41	positive	Tetrachloro-cis,cis-muconate	OPEJMVTXTHBTBS-CCAGOZQPSA-N	C18241	annotated
767	202.918	1010.68	positive				annotated
768	224.979	804.6	positive	3-Fumarylpyruvate;3-Fumarylpyruvate;2-Hydroxy-2-hydropyrone-4,6-dicarboxylate;2-Carboxy-2,5-dihydro-5-oxofuran-2-acetate;Maleylpyruvate;3-maleylpyruvic acid;3-Carboxy-cis,cis-muconate;2-Carboxy-cis,cis-muconate;3-Carboxy-2-hydroxymuconate semialdehyde;4-Carboxy-2-hydroxymuconate semialdehyde;3-Carboxy-2,5-dihydro-5-oxofuran-2-acetate	AZCFLHZUFANAOR-OWOJBTEDSA-N,AZCFLHZUFANAOR-OWOJBTEDSA-N,MLOJGZHQNWCBAC-UHFFFAOYSA-N,DHCUIDTZCMREHG-UHFFFAOYSA-N,AZCFLHZUFANAOR-UPHRSURJSA-N,AZCFLHZUFANAOR-UPHRSURJSA-N,KJOVGYUGXHIVAY-BXTBVDPRSA-N,SLUDRBHRUDRZJZ-IWQZZHSRSA-N,QTJJMXJJLLAWNP-OIFXTYEKSA-N,YOMOLPRSDGXHCY-CLLRDSTBSA-N,QPUXSMUBBURPLF-UHFFFAOYSA-N	HMDB60371,C02514,C05375,C01278,C02167,LMFA01170065,C01163,C03666,C04480,C04484,C04553	annotated
769	209.138	241.71	positive	5S,6S-epoxy-15R-hydroxy-ETE	ZNYRFEPBTVGZDN-UHFFFAOYSA-N	HMDB62236	annotated
770	250.892	1063.71	positive				annotated
771	200.932	1256.65	positive	Diphosphate	XPPKVPWEQAFLFU-UHFFFAOYSA-N	C00013	annotated
772	244.896	1247.81	positive				annotated
773	280.121	1259.57	positive				annotated
774	273.96	1259.5	positive				annotated
775	274.944	1251.16	positive				annotated
776	280.962	792.24	positive				annotated
777	320.955	792.97	positive				annotated
778	233.915	413.61	positive				annotated
779	235.913	413.65	positive				annotated
780	213.094	548.7	positive	S-2,5-Dimethyl-3-furanyl 3-methylbutanethioate	XFNLWIPNTYNNJX-UHFFFAOYSA-N	HMDB37153	annotated
781	107.085	228.96	positive	p-Xylene;p-Xylene;Ethylbenzene;Ethylbenzene;m-Xylene;m-Xylene;o-Xylene;o-Xylene;Xylenes	URLKBWYHVLBVBO-UHFFFAOYSA-N,URLKBWYHVLBVBO-UHFFFAOYSA-N,YNQLUTRBYVCPMQ-UHFFFAOYSA-N,YNQLUTRBYVCPMQ-UHFFFAOYSA-N,IVSZLXZYQVIEFR-UHFFFAOYSA-N,IVSZLXZYQVIEFR-UHFFFAOYSA-N,CTQNGGLPUBDAKN-UHFFFAOYSA-N,CTQNGGLPUBDAKN-UHFFFAOYSA-N,MOSFIJXAXDLOML-UHFFFAOYSA-N	HMDB59924,C06756,HMDB59905,C07111,HMDB59810,C07208,HMDB59851,C07212,C19551	annotated
782	162.929	1133.33	positive				annotated
783	268.893	1119.84	positive				annotated
784	167.107	254.76	positive	alpha-Teresantalic acid;Perillic acid;Perillic acid;Perillic acid;6-Pentyl-2H-pyran-2-one;2,4,7-Decatrienoic acid;Perilla ketone;Epinepetalactone;4-Ethyl-1,2-dimethoxybenzene;(1xi,4xi,6xi)-Carvone oxide;Wine lactone;2-tert-Butyl-1,4-benzenediol;2-Methoxy-4-propylphenol;1,4-Epidioxy-p-mentha-2,8-diene;1,2:3,4-Diepoxy-p-menth-8-ene;Isomintlactone;Marmelolactone A;3-Hydroxy-p-mentha-1,8-dien-7-al;Ka…	QHDPITNBVDSMQH-UHFFFAOYSA-N,CDSMSBUVCWHORP-UHFFFAOYSA-N,CDSMSBUVCWHORP-UHFFFAOYSA-N,CDSMSBUVCWHORP-UHFFFAOYSA-N,MAUFTTLGOUBZNA-UHFFFAOYSA-N,VNIDZLOWFDROIW-SIRUGEDZSA-N,LVHLZMUFIYAEQB-UHFFFAOYSA-N,ZDKZHVNKFOXMND-UHFFFAOYSA-N,NEBQMYHKOREVAL-UHFFFAOYSA-N,YGMNGQDLUQECTO-UHFFFAOYSA-N,NQWBFQXRASPNLB-UHFFFAOYSA-N,BGNXCDMCOKJUMV-UHFFFAOYSA-N,PXIKRTCSSLJURC-UHFFFAOYSA-N,RWPXEQVVWFZXTC-UHFFFAOYSA-N,CJWLGOW…	HMDB34922,HMDB04586,C11924,LMPR0102090041,HMDB31085,HMDB35235,HMDB35328,HMDB35063,HMDB40176,HMDB39382,HMDB29691,HMDB32062,HMDB32135,HMDB36878,HMDB36879,HMDB36084,HMDB36042,HMDB41584,HMDB41000,HMDB62603,HMDB37011,HMDB37012,HMDB37044,HMDB32462,HMDB32615,C20320,C18352,C18343,C11940,LMPR0102120024,C09887,C09896,C09777,LMPR0102070037,C09791,LMPR0102070013,C09792,LMPR0102070014,C09841,LMPR0102090018,C1…	annotated
785	226.18	409.58	positive	Cyclohexyl 3-methylbutanoate;Cyclohexyl pentanoate;5-Octenyl propanoate;cis-3-Hexenyl 2-methylbutanoate;cis-3-Hexenyl 3-methylbutanoate;(Z)-3-Hexenyl 3-methylbutanoate;2-Hexenyl valerate;2-Hexenyl isovalerate;xi-gamma-Undecalactone;gamma-undecalactone;trans-2-Hexyl-1-cyclopropaneacetic acid;(Z)-3-Methyl-4-decenoic acid;(Z)-3-Methyl-3-decenoic acid;2-Propenyl octanoate;3-Hexenyl 2-methylbutyrate;(…	SQPOKBBCNZIWFI-UHFFFAOYSA-N,YLCHTSSXNSNXSW-UHFFFAOYSA-N,LWYSNOFRZXMWJC-WAYWQWQTSA-N,JKKGTSUICJWEKB-SREVYHEPSA-N,AIQLNKITFBJPFO-WAYWQWQTSA-N,AIQLNKITFBJPFO-WAYWQWQTSA-N,WDXAMNXWZLXISB-BQYQJAHWSA-N,SAVRWHQEMHIAEB-VOTSOKGWSA-N,PHXATPHONSXBIL-UHFFFAOYSA-N,PHXATPHONSXBIL-UHFFFAOYSA-N,DSMAUFFXECFFMC-UHFFFAOYSA-N,WZZXDQPNKLAUNI-FPLPWBNLSA-N,AMLVNNDHFHTSBV-NTMALXAHSA-N,PZGMUSDNQDCNAG-UHFFFAOYSA-N,JKKGTSU…	HMDB34428,HMDB34429,HMDB38906,HMDB38277,HMDB38278,LMFA07010592,HMDB38273,HMDB38274,HMDB38311,LMFA07040030,HMDB31087,HMDB31063,HMDB31062,HMDB40593,HMDB32320,HMDB32308,HMDB32396,HMDB36784,HMDB36140,HMDB31691,HMDB31843,HMDB31272,HMDB31406,HMDB33371,C12295,LMPR0102010014,HMDB33724,C13910,LMFA01030036,HMDB37309,HMDB37106,HMDB37185,HMDB37225,LMFA07010524,HMDB32453,HMDB32461,HMDB32404,HMDB32489,HMDB3253…	annotated
786	202.918	1061.15	positive				annotated
787	242.91	1061.78	positive				annotated
788	331.045	705.19	positive	Inosine 2',3'-cyclic phosphate ;Blighinone;2,8-Di-O-methylellagic acid;2,3-Di-O-methylellagic acid;3',5'-Cyclic IMP;NS 1608	SBJVDTBACUMFFD-KQYNXXCUSA-N,YFUQJMOETZJFHO-UHFFFAOYSA-N,SUBZWRYOAOVYOC-UHFFFAOYSA-N,DMPZOHHHRRENRS-UHFFFAOYSA-N,DMJWGQPYNRPLGA-KQYNXXCUSA-N,KRHJDJMOIKRPNN-UHFFFAOYSA-N	HMDB11680,HMDB30643,HMDB41396,HMDB41395,C00943,C13835	annotated
789	144.066	414.16	positive	Vinylacetylglycine;Acetoacetic acid;Acetoacetate;Acetoacetic acid;2-Ketobutyric acid;2-Oxobutanoate;3-methyl pyruvic acid;Trimethadione;2-Methyl-3-oxopropanoic acid;2-Methyl-3-oxopropanoate;2-methyl-3-oxo-propanoic acid;Succinic acid semialdehyde;Succinate semialdehyde;Succinic acid semialdehyde;Acrylamide-acrylic acid resin;6-Oxopiperidine-2-carboxylic acid;5-ethyl-5-methyl-2,4-oxazolidinedione;…	UKISAGFGRDHYFO-UHFFFAOYSA-N,WDJHALXBUFZDSR-UHFFFAOYSA-N,WDJHALXBUFZDSR-UHFFFAOYSA-N,WDJHALXBUFZDSR-UHFFFAOYSA-N,TYEYBOSBBBHJIV-UHFFFAOYSA-N,TYEYBOSBBBHJIV-UHFFFAOYSA-N,TYEYBOSBBBHJIV-UHFFFAOYSA-N,IRYJRGCIQBGHIV-UHFFFAOYSA-N,VOKUMXABRRXHAR-UHFFFAOYSA-N,VOKUMXABRRXHAR-UHFFFAOYSA-N,VOKUMXABRRXHAR-UHFFFAOYSA-N,UIUJIQZEACWQSV-UHFFFAOYSA-N,UIUJIQZEACWQSV-UHFFFAOYSA-N,UIUJIQZEACWQSV-UHFFFAOYSA-N,RNIHAPS…	HMDB00894,HMDB00060,C00164,LMFA01060003,HMDB00005,C00109,LMFA01060002,HMDB14491,HMDB01172,C00349,LMFA01060193,HMDB01259,C00232,LMFA06000118,HMDB32161,HMDB61705,HMDB61082,HMDB02217,C06002,LMFA01060190,HMDB31646,HMDB03381,LMFA01050398,C17357	annotated
790	193.143	269.63	positive				annotated
791	302.135	714.71	positive	L-alpha-glutamyl-L-hydroxyproline ;Oxypinnatanine;Axisothiocyanate 3	NRSOKLBABRGMGJ-UHFFFAOYSA-N,FKPGGSOHTXQOGP-UHFFFAOYSA-N,QEUKPIZJCSOXDW-QKPAOTATSA-N	HMDB11161,HMDB29403,C17007	annotated
792	307.026	711.71	positive				annotated
793	391.101	710.29	positive	Apuleitrin;3,5,3'-Trihydroxy-6,7,4',5'-tetramethoxyflavone;5,7,4'-Trihydroxy-3,6,3',5'-tetramethoxyflavone;5,7,3'-Trihydroxy-3,6,4',5'-tetramethoxyflavone;5,3',5'-Trihydroxy-3,6,7,4'-tetramethoxyflavone;Clitoriacetal;Agecorynin D;Scaposin;Gardenin E;5,6,5'-Trihydroxy-3,7,2',4'-tetramethoxyflavone;5,7,2'-Trihydroxy-3,6,4',5'-tetramethoxyflavone;5,7,5'-Trihydroxy-3,6,2',4'-tetramethoxyflavone;5-O-D…	DTODSGVQMWBBNE-UHFFFAOYSA-N,QKPGTCGYUWJVNT-UHFFFAOYSA-N,PIAAUDYNDVKPCW-UHFFFAOYSA-N,WTTGIVJDHDPLCL-UHFFFAOYSA-N,NZFZOWRVVVZRJU-UHFFFAOYSA-N,CJIMGNHPOXRALG-UHFFFAOYSA-N,OTWKVRZZHQYZMC-UHFFFAOYSA-N,NYKXAPFHNLNAIJ-UHFFFAOYSA-N,PKCHTMJVPXNXSA-UHFFFAOYSA-N,QRFKXAOHRKLGMS-UHFFFAOYSA-N,YEALILHFFIHIQL-UHFFFAOYSA-N,OBCOSISSVOSFPJ-UHFFFAOYSA-N,KMDMMDZJQFJXCU-UHFFFAOYSA-N,IBHBKQWTEARVCK-UHFFFAOYSA-N,IJRXDOS…	LMPK12110618,LMPK12110619,LMPK12110616,LMPK12110617,LMPK12110615,LMPK12060052,LMPK12111500,LMPK12111488,LMPK12111487,LMPK12113057,LMPK12113056,LMPK12113055,LMPK12113054,LMPK12113288,LMPK12113276,LMPK12113275,LMPK12113374,LMPK12113352,LMPK12113339,LMPK12113338,LMPK12113337,LMPK12113336,LMPK12113335,LMPK12113334	annotated
794	388.197	408.81	positive	Nepetaside;Glucosyl 6-hydroxy-2,6-dimethyl-2E,7-octadienoate;(1R,3S,4S,6R)-6,9-Dihydroxyfenchone 6-O-b-D-glucoside;(1S,3R,4R)-8,10-Dihydroxyfenchone 10-O-b-D-glucoside	CUIDBUWFCFYEPL-UHFFFAOYSA-N,IVWJMPAYYVHQPT-TWGQIWQCSA-N,QZAWDTYMSDWVFW-UHFFFAOYSA-N,VOSKDOKSPQKSPY-UHFFFAOYSA-N	HMDB38149,HMDB35822,HMDB33222,HMDB33223	annotated
795	375.009	637.22	positive				annotated
796	278.012	790.25	positive				annotated
797	297.057	789.69	positive	N-Acetyldjenkolic acid	KXLLUVVNYPFZTI-UHFFFAOYSA-N	HMDB29421	annotated
798	298.96	791.36	positive				annotated
799	263.082	1389.51	positive				annotated
800	233.038	670.23	positive	Cyclobrassinone	YCFLCHMHGBXTCU-UHFFFAOYSA-N	HMDB34209	annotated
801	290.085	655.52	positive	Neuraminic acid;N-(1-Deoxy-1-fructosyl)serine;Neuraminic acid;Miserotoxin	CERZMXAJYMMUDR-YOQZMRDMSA-N,KUVQLWYPNUQGDT-MBGOVIFWSA-N,CERZMXAJYMMUDR-QBTAGHCHSA-N,JDJSHLXEHWCLEP-SYHAXYEDSA-N	HMDB00830,HMDB37842,C06469,C08507	annotated
802	208.939	975.75	positive				annotated
803	394.189	266.81	positive	Palmatine	QUCQEUCGKKTEBI-UHFFFAOYSA-N	C05315	annotated
804	464.883	896.12	positive				annotated
805	180.102	412.14	positive	4-Methoxybenzyl alcohol;Tyrosol;4-Hydroxyphenylethanol;Ethyl N-methylanthranilate;1,2,3,4,5,6-Hexahydro-5-(1-hydroxyethylidene)-7H-cyclopenta[b]pyridin-7-one;2(N)-Methyl-norsalsolinol;1-(2-Furanyl)-1-butanone;2,3-Dihydro-5-(3-hydroxypropanoyl)-1H-pyrrolizine;3-Ethyl-1,2-benzenediol;3-Ethylcatechol;4-Ethyl-1,2-benzenediol;Maltoxazine;3-Acetyl-2,5-dimethylfuran;1,4-Dimethoxybenzene;1,3-Dimethoxyben…	MSHFRERJPWKJFX-UHFFFAOYSA-N,YCCILVSKPBXVIP-UHFFFAOYSA-N,YCCILVSKPBXVIP-UHFFFAOYSA-N,WBSWYVBUGLBCOV-UHFFFAOYSA-N,BJPWZQDKNZJLFC-SOFGYWHQSA-N,WETXYFNVBDLWIW-UHFFFAOYSA-N,GONWJZJNVDRECJ-UHFFFAOYSA-N,DLLQYHQNPSDCSK-UHFFFAOYSA-N,UUCQGNWZASKXNN-UHFFFAOYSA-N,UUCQGNWZASKXNN-UHFFFAOYSA-N,HFLGBNBLMBSXEM-UHFFFAOYSA-N,MTHASAHNRVFFOM-UHFFFAOYSA-N,KBSVBCHYXYXDAG-UHFFFAOYSA-N,OHBQPCCCRFSCAX-UHFFFAOYSA-N,DPZNOMC…	HMDB34241,HMDB04284,C06044,HMDB33763,HMDB39655,HMDB01189,HMDB39802,HMDB40021,HMDB40177,C06728,HMDB40174,HMDB30372,HMDB29563,HMDB29671,HMDB29672,HMDB29223,HMDB29224,HMDB05199,HMDB32036,HMDB32139,HMDB32137,HMDB32136,HMDB32159,HMDB32290,HMDB41931,HMDB41607,HMDB31811,C18771,HMDB42012,C09642,C17235,C18887,C07591,C07084,C10146,C11480,C13638,C14579,C03352,C20694	annotated
806	339.621	534.06	positive				annotated
807	564.114	617.6	positive				annotated
808	296.021	714.04	positive	Chlorfenprop-methyl	YJKIALIXRCSISK-UHFFFAOYSA-N	C19115	annotated
809	435.057	710.3	positive	Thiazopyr	YIJZJEYQBAAWRJ-UHFFFAOYSA-N	HMDB37058	annotated
810	312.953	713.89	positive				annotated
811	314.95	714.2	positive	Chlorbromuron	NLYNUTMZTCLNOO-UHFFFAOYSA-N	C11009	annotated
812	307.998	715.74	positive				annotated
813	212.033	897.97	positive				annotated
814	112.076	414.06	positive	(E)-2-Butenal;5-Imino-2-methyl-1-cyclopenten-1-ol;Trimethyloxazole;Methacrolein;3-Buten-2-one;3-Buten-2-one;N-Acetyl-2,3-dihydro-1H-pyrrole;5-Acetyl-3,4-dihydro-2H-pyrrole;5-Ethyl-4-methyloxazole;5-Ethyl-2-methyloxazole;2-Ethyl-5-methyloxazole;2-Ethyl-4-methyloxazole;4-Ethyl-2-methyloxazole;3-Butyn-1-ol;N-Vinyl-2-pyrrolidone;Crotonaldehyde;Vinyl ether	MLUCVPSAIODCQM-IHWYPQMZSA-N,FUWRNKPZYXVMOZ-UHFFFAOYSA-N,ZRLDBDZSLLGDOX-UHFFFAOYSA-N,STNJBCKSHOAVAJ-UHFFFAOYSA-N,FUSUHKVFWTUUBE-UHFFFAOYSA-N,FUSUHKVFWTUUBE-UHFFFAOYSA-N,CMFWLOPIOWBYCM-UHFFFAOYSA-N,DQBQWWSFRPLIAX-UHFFFAOYSA-N,ZLLASJMIAQWDJH-UHFFFAOYSA-N,KVHQALCDTOJIBP-UHFFFAOYSA-N,ADIDFXCLFPHHLE-UHFFFAOYSA-N,SRXOCFLMVTXDRQ-UHFFFAOYSA-N,FLRAVPRRUDBVKJ-UHFFFAOYSA-N,OTJZCIYGRUNXTP-UHFFFAOYSA-N,WHNWPMS…	HMDB34233,HMDB39584,HMDB40148,HMDB61874,HMDB61873,LMFA12000018,HMDB31163,HMDB31308,HMDB37863,HMDB37859,HMDB37858,HMDB37837,HMDB37838,C06146,C19548,C19377,C17721	annotated
815	147.077	806.12	positive	L-Glutamine;L-Glutamine;L-Serine;L-Serine;Alanyl-Glycine;Alanylglycine;Ureidoisobutyric acid;3-Ureidoisobutyrate;Protein serine;DL-Serine;2-Amino-3-hydroxypropanoic acid;D-Glutamine;D-Glutamine;D-Serine;D-Serine;Glutamine;Isoglutamine	ZDXPYRJPNDTMRX-VKHMYHEASA-N,ZDXPYRJPNDTMRX-VKHMYHEASA-N,MTCFGRXMJLQNBG-REOHCLBHSA-N,MTCFGRXMJLQNBG-REOHCLBHSA-N,CXISPYVYMQWFLE-UHFFFAOYSA-N,CXISPYVYMQWFLE-UHFFFAOYSA-N,PHENTZNALBMCQD-UHFFFAOYSA-N,PHENTZNALBMCQD-UHFFFAOYSA-N,MTCFGRXMJLQNBG-UHFFFAOYSA-N,MTCFGRXMJLQNBG-UHFFFAOYSA-N,MTCFGRXMJLQNBG-UHFFFAOYSA-N,ZDXPYRJPNDTMRX-GSVOUGTGSA-N,ZDXPYRJPNDTMRX-GSVOUGTGSA-N,MTCFGRXMJLQNBG-UWTATZPHSA-N,MTCFGRX…	HMDB00641,C00064,HMDB00187,C00065,HMDB28687,HMDB06899,HMDB02031,C05100,HMDB62263,C00716,LMFA01100045,HMDB03423,C00819,HMDB03406,C00740,C00303,C16673	annotated
816	275.135	604.63	positive	Glutaminyl-Serine;Gamma-glutamyl-Serine;Glutaminyl-Gamma-glutamate;Gamma-glutamyl-Gamma-glutamate;Asparaginyl-Threonine;Glutaminyl-Glutamine;Gamma-glutamyl-Glutamine;Serinyl-Glutamine;Serinyl-Gamma-glutamate;Threoninyl-Asparagine;N2-Succinoylarginine;N2-Succinyl-L-arginine	UKKNTTCNGZLJEX-UHFFFAOYSA-N,UKKNTTCNGZLJEX-UHFFFAOYSA-N,YWPMFELGYPTDIO-UHFFFAOYSA-N,YWPMFELGYPTDIO-UHFFFAOYSA-N,VBKIFHUVGLOJKT-UHFFFAOYSA-N,LOJYQMFIIJVETK-UHFFFAOYSA-N,LOJYQMFIIJVETK-UHFFFAOYSA-N,UJTZHGHXJKIAOS-UHFFFAOYSA-N,XSBSFWZOXUFADP-UHFFFAOYSA-N,UQTNIFUCMBFWEJ-UHFFFAOYSA-N,UMOXFSXIFQOWTD-UHFFFAOYSA-N,UMOXFSXIFQOWTD-LURJTMIESA-N	HMDB28806,HMDB29158,HMDB28811,HMDB29163,HMDB28741,HMDB28795,HMDB29147,HMDB29037,HMDB29053,HMDB29056,HMDB32764,C03296	annotated
817	375.117	681.21	positive	Dhurrin;Dhurrin;Cotinine glucuronide;Taxiphyllin;p-Glucosyloxymandelonitrile;Zierin;Taxiphyllin	NVLTYOJHPBMILU-YOVYLDAJSA-N,NVLTYOJHPBMILU-YOVYLDAJSA-N,XWZCZWKUGIQPJD-UHFFFAOYSA-N,NVLTYOJHPBMILU-UHFFFAOYSA-N,RSMOYVJMDHSTEV-MXNNCRBYSA-N,KCVXNPDAHDGXFD-YOVYLDAJSA-N,NVLTYOJHPBMILU-GMDXDWKASA-N	HMDB60471,C05143,HMDB01013,HMDB30704,C08330,C08345,C01855	annotated
818	285.119	665.01	positive	Cytidine;Cytidine;gamma-Glutamyl-beta-cyanoalanine;gamma-Glutamyl-beta-cyanoalanine;Cytarabine;Cytosine arabinoside;Coformycin	UHDGCWIWMRVCDJ-XVFCMESISA-N,UHDGCWIWMRVCDJ-XVFCMESISA-N,QUAADUAOVLZBJM-WDSKDSINSA-N,QUAADUAOVLZBJM-WDSKDSINSA-N,UHDGCWIWMRVCDJ-CCXZUQQUSA-N,UHDGCWIWMRVCDJ-CCXZUQQUSA-N,YOOVTUPUBVHMPG-LODYRLCVSA-N	HMDB00089,C00475,HMDB60478,C05711,HMDB15122,C02961,C01677	annotated
819	364.901	946.24	positive				annotated
820	430.873	946.37	positive				annotated
821	470.865	942.81	positive				annotated
822	536.837	942.56	positive				annotated
823	554.873	943.89	positive				annotated
824	470.891	946.38	positive				annotated
825	642.801	940.24	positive				annotated
826	638.855	943.98	positive				annotated
827	492.873	945.16	positive				annotated
828	576.829	940.92	positive				annotated
829	576.855	944.02	positive				annotated
830	532.891	946.53	positive				annotated
831	448.909	947.65	positive	DuP 697	AJFTZWGGHJXZOB-UHFFFAOYSA-N	C11704	annotated
832	324.144	413.18	positive	Acremoauxin A	YBXVDDODTFXOHM-SEWBAHNZSA-N	C08468	annotated
833	209.075	1077.59	positive	Phenylacetothiohydroximate	IHTJGIKQNHDTSX-UHFFFAOYSA-N	C03719	annotated
834	249.067	1078.23	positive	Lactaroviolin;Lactaroviolin;1,3-Diphenyl-1-propanone;Dihydrochalcone;5-(2-Hydroxyethyl)-4-methylthiazole acetate;1,3-Diphenyl-2-propanone;Benzo[ghi]fluoranthene;Cyclopenta[cd]pyrene;p-Methoxystilbene;p-methoxystilbene	PUEUPUYRYIOTKZ-UHFFFAOYSA-N,PUEUPUYRYIOTKZ-UHFFFAOYSA-N,QGGZBXOADPVUPN-UHFFFAOYSA-N,QGGZBXOADPVUPN-UHFFFAOYSA-N,CRTCWNPLKVVXIX-UHFFFAOYSA-N,YFKBXYGUSOXJGS-UHFFFAOYSA-N,YEIHPPOCKIHUQJ-UHFFFAOYSA-N,BZCXQYVNASLLQO-UHFFFAOYSA-N,XWYXLYCDZKRCAD-BQYQJAHWSA-N,XWYXLYCDZKRCAD-BQYQJAHWSA-N	HMDB35896,C09696,HMDB32041,LMPK12120464,HMDB32986,HMDB32561,C19342,C19173,C14679,LMPK13090021	annotated
835	315.039	1080.21	positive	Uracil mustard;Uracil mustard;Chlorosesamone;Clofop	IDPUKCWIGUEADI-UHFFFAOYSA-N,IDPUKCWIGUEADI-UHFFFAOYSA-N,CRNOJRLIVCGQAY-UHFFFAOYSA-N,MVJSHNOLKGWVHY-UHFFFAOYSA-N	HMDB14929,C11686,HMDB35529,C19070	annotated
836	138.055	414.16	positive	Trigonelline;N-Methylnicotinate;Protoanemonin;Protoanemonin;2-Pyridylacetic acid;m-Aminobenzoic acid;p-Aminobenzoic acid;4-Aminobenzoate;3-Pyridylacetic acid;Salicylamide;2-Aminobenzoic acid;Anthranilate;Methyl nicotinate;2-Furancarboxaldehyde;Furfural;3-Nitrotoluene;2-Nitrotoluene;4-Nitrotoluene	WWNNZCOKKKDOPX-UHFFFAOYSA-N,WWNNZCOKKKDOPX-UHFFFAOYSA-N,RNYZJZKPGHQTJR-UHFFFAOYSA-N,RNYZJZKPGHQTJR-UHFFFAOYSA-N,BPSNETAIJADFTO-UHFFFAOYSA-N,XFDUHJPVQKIXHO-UHFFFAOYSA-N,ALYNCZNDIQEVRV-UHFFFAOYSA-N,ALYNCZNDIQEVRV-UHFFFAOYSA-N,WGNUNYPERJMVRM-UHFFFAOYSA-N,SKZKKFZAGNVIMN-UHFFFAOYSA-N,RWZYAGGXGHYGMB-UHFFFAOYSA-N,RWZYAGGXGHYGMB-UHFFFAOYSA-N,YNBADRVTZLEFNH-UHFFFAOYSA-N,HYBBIBNJHNGZAN-UHFFFAOYSA-N,HYBBIBN…	HMDB00875,C01004,HMDB60503,C07090,HMDB60722,HMDB01891,HMDB01392,C00568,HMDB01538,HMDB15687,HMDB01123,C00108,HMDB29806,HMDB32914,C14279,C19486,C19597,C14394	annotated
837	323.011	718.62	positive				annotated
838	116.906	290.29	positive				annotated
839	252.977	810.1	positive				annotated
840	372.926	810.1	positive				annotated
841	367.971	810.13	positive				annotated
842	182.081	413.8	positive	Furfuryl acetate;L-Tyrosine;o-Tyrosine;Meta-Tyrosine;Ethyl 3-furoate;Ethyl furoate;4,6,7-Trihydroxy-1,2,3,4-tetrahydroisoquinoline;4-Hydroxy-4-(3-pyridyl)-butanoic acid;gamma-Hydroxy-3-pyridinebutanoate;L-Threo-3-Phenylserine;Ethyl maltol;Ethyl maltol;Beta-Tyrosine;3-Amino-3-(4-hydroxyphenyl)propanoate;N-Hydroxy-L-phenylalanine;D-Tyrosine;2,4,5-Trihydroxytoluene;Gentisyl alcohol;DL-Tyrosine;4-Hyd…	CKOYRRWBOKMNRG-UHFFFAOYSA-N,OUYCCCASQSFEME-QMMMGPOBSA-N,WRFPVMFCRNYQNR-UHFFFAOYSA-N,JZKXXXDKRQWDET-QMMMGPOBSA-N,LOFDXZJSDVCYAS-UHFFFAOYSA-N,NHXSTXWKZVAVOQ-UHFFFAOYSA-N,RNIMUEXSLJYHIE-UHFFFAOYSA-N,STZOZPPVGWNSMC-UHFFFAOYSA-N,STZOZPPVGWNSMC-UHFFFAOYSA-N,VHVGNTVUSQUXPS-JAMMHHFISA-N,YIKYNHJUKRTCJL-UHFFFAOYSA-N,YIKYNHJUKRTCJL-UHFFFAOYSA-N,JYPHNHPXFNEZBR-UHFFFAOYSA-N,JYPHNHPXFNEZBR-UHFFFAOYSA-N,VTPJSQT…	HMDB34246,HMDB00158,HMDB06050,HMDB59720,HMDB59880,HMDB59862,HMDB60280,HMDB01119,C19579,HMDB02184,HMDB31735,C20362,HMDB03831,C04368,C19712,C06420,C18317,C10792,C01536,C14110,C16401,C03338,C03290,C00082	annotated
843	170.97	969.81	positive	4,5-Dihydro-5-methyl-3-thiophenethiol;2,3-Dihydro-5-methyl-3-thiophenethiol;4,5-Dihydro-2-methyl-3-thiophenethiol	JPJBGDKFMKAFRU-UHFFFAOYSA-N,XMTPGJJWJZMORB-UHFFFAOYSA-N,SHTOTWJJNXTUDB-UHFFFAOYSA-N	HMDB39796,HMDB39791,HMDB39792	annotated
844	210.963	967.35	positive				annotated
845	194.989	970.52	positive				annotated
846	193.002	1426.84	positive				annotated
847	116.906	249.67	positive				annotated
848	181.028	704.05	positive				annotated
849	399.081	704.31	positive	beta-nicotinamide D-ribonucleotide;Acalyphin	DAYLJWODMCOQEW-TURQNECASA-O,QZRKNNXRNBTODR-JKTRLFLGSA-N	HMDB59645,C08324	annotated
850	713.067	721.17	positive				annotated
851	300.992	734.41	positive				annotated
852	378.969	734.65	positive				annotated
853	349.018	676.65	positive				annotated
854	297.041	1078.26	positive	Lamotrigine;Histidinyl-Cysteine;Cysteinyl-Histidine;4-Hydroxy-5-(phenyl)-valeric acid-O-sulphate	PYZRQGJRPPTADH-UHFFFAOYSA-N,MAJYPBAJPNUFPV-UHFFFAOYSA-N,LVNMAAGSAUGNIC-UHFFFAOYSA-N,ZCVMPBGBUWWKNR-UHFFFAOYSA-N	HMDB14695,HMDB28882,HMDB28777,HMDB59981	annotated
855	337.034	1079.68	positive				annotated
856	353.008	1072.65	positive				annotated
857	403.005	1079.53	positive	Xanthylic acid;Xanthosine 5'-phosphate;5-formamido-1-(5-phospho-D-ribosyl)imidazole-4-carboxamide(2-)	DCTLYFZHFGENCW-UUOKFMHZSA-N,DCTLYFZHFGENCW-UUOKFMHZSA-N,ABCOOORLYAOBOZ-KQYNXXCUSA-L	HMDB01554,C00655,HMDB62708	annotated
858	426.801	815.26	positive				annotated
859	300.844	809.18	positive				annotated
860	170.97	592.67	positive	4,5-Dihydro-5-methyl-3-thiophenethiol;2,3-Dihydro-5-methyl-3-thiophenethiol;4,5-Dihydro-2-methyl-3-thiophenethiol	JPJBGDKFMKAFRU-UHFFFAOYSA-N,XMTPGJJWJZMORB-UHFFFAOYSA-N,SHTOTWJJNXTUDB-UHFFFAOYSA-N	HMDB39796,HMDB39791,HMDB39792	annotated
861	304.161	769.88	positive				annotated
862	152.107	413.68	positive	4-Hydroxyamphetamine;Phenylpropanolamine;(+)-Norephedrine;N-Methylphenylethanolamine;N-Methylphenylethanolamine;2,3,4,5,6,7-Hexahydrocyclopent[b]azepin-8(1H)-one;1,2,3,4,5,6-Hexahydro-5-methyl-7H-cyclopenta[b]pyridin-7-one;1,2,3,4,5,6-Hexahydro-6-methyl-7H-cyclopenta[b]pyridin-7-one;2-(1-Pyrrolidinyl)-2-cyclopenten-1-one;2-(2-Furanyl)piperidine;2-Ethyl-5-methylfuran;2,3,5-Trimethylfuran;1-Furfury…	GIKNHHRFLCDOEU-UHFFFAOYSA-N,DLNKOYKMWOXYQA-VXNVDRBHSA-N,DLNKOYKMWOXYQA-VXNVDRBHSA-N,ZCTYHONEGJTYQV-UHFFFAOYSA-N,ZCTYHONEGJTYQV-UHFFFAOYSA-N,XZTJVKYWRODILK-UHFFFAOYSA-N,VLZZXKFOOXABOV-UHFFFAOYSA-N,LFRLCCUBWRWDCF-UHFFFAOYSA-N,ZWFIWLWLIXMBEA-UHFFFAOYSA-N,MIJFUNGHFNXZGN-UHFFFAOYSA-N,NBXLPPVOZWYADY-UHFFFAOYSA-N,NJXZFRUNHWKHEC-UHFFFAOYSA-N,OTCUCAGXTNHLEI-UHFFFAOYSA-N,GAEQLABCUJPAHA-BAQGIRSFSA-N,LGGXPKQ…	HMDB60765,HMDB01942,C02343,HMDB01387,C03711,HMDB39663,HMDB39658,HMDB39659,HMDB39674,HMDB39835,HMDB29728,HMDB29721,HMDB40037,HMDB40039,HMDB40044,HMDB40278,HMDB40277,HMDB61891,LMFA06000126,HMDB31541,HMDB03633,C02442,C07911,C08300,C10158,C11776,C16719,LMFA06000024,LMFA06000025	annotated
863	162.929	771.33	positive				annotated
864	218.896	1065.23	positive				annotated
865	251.981	1365.57	positive				annotated
866	253.979	1363.13	positive	Bromobenzene-2,3-dihydrodiol;Bromobenzene-2,3-dihydrodiol;Bromobenzene-3,4-dihydrodiol;Bromobenzene-3,4-dihydrodiol	KLPGXZKAVBGFGF-UHFFFAOYSA-N,KLPGXZKAVBGFGF-UHFFFAOYSA-N,MWJZOLXUCNEWFL-UHFFFAOYSA-N,MWJZOLXUCNEWFL-UHFFFAOYSA-N	HMDB60445,C14842,HMDB60447,C14844	annotated
867	360.978	1386.87	positive				annotated
868	310.042	1366.67	positive				annotated
869	367.133	1370.05	positive				annotated
870	128.071	414.82	positive	But-2-enoic acid;2-Butenoate;Crotonic acid;Isocrotonic acid;Isocrotonic acid;Gamma-Butyrolactone;gamma-Butyrolactone;Dihydrofuran-2(3H)-one;Methyl acrylate;Methyl acrylate;(S)-2,3,4,5-tetrahydropyridine-2-carboxylate;(S)-2,3,4,5-Tetrahydropyridine-2-carboxylate;D-1-Piperideine-2-carboxylic acid;delta1-Piperideine-2-carboxylate;(±)-4-Methylene-2-pyrrolidinecarboxylic acid;(S)-2,3,4,5-Tetrahydropip…	LDHQCZJRKDOVOX-NSCUHMNNSA-N,LDHQCZJRKDOVOX-NSCUHMNNSA-N,LDHQCZJRKDOVOX-NSCUHMNNSA-N,LDHQCZJRKDOVOX-IHWYPQMZSA-N,LDHQCZJRKDOVOX-IHWYPQMZSA-N,YEJRWHAVMIAJKC-UHFFFAOYSA-N,YEJRWHAVMIAJKC-UHFFFAOYSA-N,YEJRWHAVMIAJKC-UHFFFAOYSA-N,BAPJBEWLBFYGME-UHFFFAOYSA-N,BAPJBEWLBFYGME-UHFFFAOYSA-N,CSDPVAKVEWETFG-YFKPBYRVSA-N,CSDPVAKVEWETFG-YFKPBYRVSA-N,GEJXSVNGWOSZPC-UHFFFAOYSA-N,GEJXSVNGWOSZPC-UHFFFAOYSA-N,PEYQZZM…	HMDB10720,C01771,LMFA01030195,HMDB34439,LMFA01030194,HMDB00549,C01770,LMFA07040004,HMDB33977,C19443,HMDB59657,C00450,HMDB01084,C04092,HMDB29434,HMDB12130,HMDB02523,HMDB31209,C19309,HMDB03407,C00741,LMFA12000012,C16267,C08268,C08292,C19201,C10149,C13694,C16835,C02497,LMFA01030004,PC4093	annotated
871	102.066	591.8	positive	Urea;Urea;N-nitrosomethanamine;Methyldiazohydroxide;N-nitrosomethanamine	XSQUKJJJFZCRTK-UHFFFAOYSA-N,XSQUKJJJFZCRTK-UHFFFAOYSA-N,CIJBKNZDKBKMFU-UHFFFAOYSA-N,CIJBKNZDKBKMFU-UHFFFAOYSA-N,CIJBKNZDKBKMFU-UHFFFAOYSA-N	HMDB00294,C00086,HMDB62508,C20306,C19568	annotated
872	148.097	418	positive	(2R*,3R*)-1,2,3-Butanetriol;1-Methylpyrrolinium;1-Methylpyrrolinium;(2R,3R,4R)-2-Amino-4-hydroxy-3-methylpentanoic acid;Trihydroxybutane;N-(2-Hydroxyethyl)-morpholine N-oxide;Fagomine;N-Hydroxy-L-isoleucine;Fagomine;Diethylene glycol	YAXKTBLXMTYWDQ-UHFFFAOYSA-N,FDWZAOGDOVQOLD-UHFFFAOYSA-N,FDWZAOGDOVQOLD-UHFFFAOYSA-N,OSCCDBFHNMXNME-UHFFFAOYSA-N,GTTSNKDQDACYLV-UHFFFAOYSA-N,WTPGFRPRHSDKNE-UHFFFAOYSA-N,YZNNBIPIQWYLDM-UHFFFAOYSA-N,YEGAKLYOVHUQIJ-WHFBIAKZSA-N,YZNNBIPIQWYLDM-HSUXUTPPSA-N,MTHSVFCYNBDYFN-UHFFFAOYSA-N	HMDB34778,HMDB60253,C06178,HMDB29449,HMDB61944,HMDB61157,HMDB33453,C20310,C10144,C14689	annotated
873	192.043	691.87	positive	3-Fluorocatechol;4-Fluorocatechol	DXOSJQLIRGXWCF-UHFFFAOYSA-N,NFWGQJUHSAGJBE-UHFFFAOYSA-N	C16472,C16473	annotated
874	132.066	487.77	positive	4-Hydroxyproline;Hydroxyproline;Hydroxypropionic acid;3-Hydroxypropanoate;N-Acetyl-L-alanine;Propionylglycine;L-Lactic acid;(S)-Lactate;4-Hydroxy-L-proline;Trans-3-hydroxy-L-proline;trans-3-Hydroxy-L-proline;Dihydroxyacetone;Glycerone;cis-4-Hydroxy-D-proline;cis-4-Hydroxy-D-proline;D-Lactic acid;(R)-Lactate;Glyceraldehyde;Glyceraldehyde;5-Aminolevulinic acid;5-Aminolevulinate;5-amino-levulinic ac…	PMMYEEVYMWASQN-DMTCNVIQSA-N,PMMYEEVYMWASQN-DMTCNVIQSA-N,ALRHLSYJTWAHJZ-UHFFFAOYSA-N,ALRHLSYJTWAHJZ-UHFFFAOYSA-N,KTHDTJVBEPMMGL-VKHMYHEASA-N,WOMAZEJKVZLLFE-UHFFFAOYSA-N,JVTAAEKCZFNVCJ-REOHCLBHSA-N,JVTAAEKCZFNVCJ-REOHCLBHSA-N,PMMYEEVYMWASQN-BKLSDQPFSA-N,BJBUEDPLEOHJGE-IMJSIDKUSA-N,BJBUEDPLEOHJGE-IMJSIDKUSA-N,RXKJFZQQPQGTFL-UHFFFAOYSA-N,RXKJFZQQPQGTFL-UHFFFAOYSA-N,PMMYEEVYMWASQN-QWWZWVQMSA-N,PMMYEEV…	HMDB00725,C01157,HMDB00700,C01013,HMDB00766,HMDB00783,HMDB00190,C00186,HMDB06055,HMDB59659,C05147,HMDB01882,C00184,HMDB60460,C03440,HMDB01311,C00256,HMDB01051,C02154,HMDB01149,C00430,LMFA01100055,HMDB29580,HMDB61880,C01073,HMDB36576,HMDB41929,HMDB02113,HMDB02104,C01165,HMDB06272,C01110,LMFA01060169,HMDB31232,C19706,C00577,C01432,C03741,C02426,C03651,C01015,C03341,LMFA01060171	annotated
875	218.896	1004.38	positive				annotated
876	368.425	411.01	positive				annotated
877	313.015	1073.54	positive	4-Hydroxy-5-(phenyl)-valeric acid-O-sulphate	ZCVMPBGBUWWKNR-UHFFFAOYSA-N	HMDB59981	annotated
878	418.979	1073.33	positive				annotated
879	183.113	413.53	positive	Ethosuximide;Ethosuximide;L-Hypoglycin A;Arecaidine;Arecaidine;Hypoglycin;Guvacoline	HAPOVYFOVVWLRS-UHFFFAOYSA-N,HAPOVYFOVVWLRS-UHFFFAOYSA-N,OOJZCXFXPZGUBJ-UHFFFAOYSA-N,DNJFTXKSFAMXQF-UHFFFAOYSA-N,DNJFTXKSFAMXQF-UHFFFAOYSA-N,OOJZCXFXPZGUBJ-WDSKDSINSA-N,DYPLDWLIOGXSSE-UHFFFAOYSA-N	HMDB14731,C07505,HMDB29427,HMDB30352,C10128,C08287,C16821	annotated
880	389.167	611.94	positive				annotated
881	372.072	625.79	positive	Loracarbef;Inosine 2',3'-cyclic phosphate ;Blighinone;2,8-Di-O-methylellagic acid;2,3-Di-O-methylellagic acid;3',5'-Cyclic IMP;NS 1608	JAPHQRWPEGVNBT-UTUOFQBUSA-N,SBJVDTBACUMFFD-KQYNXXCUSA-N,YFUQJMOETZJFHO-UHFFFAOYSA-N,SUBZWRYOAOVYOC-UHFFFAOYSA-N,DMPZOHHHRRENRS-UHFFFAOYSA-N,DMJWGQPYNRPLGA-KQYNXXCUSA-N,KRHJDJMOIKRPNN-UHFFFAOYSA-N	HMDB14590,HMDB11680,HMDB30643,HMDB41396,HMDB41395,C00943,C13835	annotated
882	405.2	128.82	positive	Acetylintermedine;Acetyllycopsamine;2alpha,3alpha-(Difluoromethylene)-5alpha-androstan-17beta-ol acetate	RKDOFSJTBIDAHX-CYHLAULCSA-N,RKDOFSJTBIDAHX-OFSOMGBPSA-N,BRZLCOPFROJRBE-WMFBMNODSA-N	C16750,C16751,C15322	annotated
883	469.938	99.36	positive				annotated
884	474.894	98.84	positive				annotated
885	415.043	1404.28	positive	Limocitrol;Limocitrol;3,5,7,3'-Tetrahydroxy-6,4',5'-trimethoxyflavone;5,7,3',4'-Tetrahydroxy-3,6,5'-trimethoxyflavone;5,6,7,4'-Tetrahydroxy-3,3',5'-trimethoxyflavone;5,7,2',4'-Tetrahydroxy-6,8,5'-trimethoxyflavone;5,7,3',4'-Tetrahydroxy-6,8,5'-trimethoxyflavone;5,7,3',6'-Tetrahydroxy-6,8,2'-trimethoxyflavone;5,7,2',4'-Tetrahydroxy-3,6,5'-trimethoxyflavone;5,7,2',5'-Tetrahydroxy-3,6,4'-trimethoxyf…	LCKHNFJHVWUHTR-UHFFFAOYSA-N,LCKHNFJHVWUHTR-UHFFFAOYSA-N,GACHUHJTMFLQJT-UHFFFAOYSA-N,SPLCCLBYRBKYMR-UHFFFAOYSA-N,NIGNLUGNIQKBLO-UHFFFAOYSA-N,KVAUVKHVYDKYMY-UHFFFAOYSA-N,VGHXMADJWRYELS-UHFFFAOYSA-N,XGJUUNRZFPFMOK-UHFFFAOYSA-N,SKOZSTOGCOHGBE-UHFFFAOYSA-N,GYDHMMZXCZJRCI-UHFFFAOYSA-N,NEEAZBRBEVXSIZ-UHFFFAOYSA-N,GNHURUAFLJVHLD-UHFFFAOYSA-N,FPFLMCPZDZURSF-UHFFFAOYSA-N,UXFPAEPYYLSQED-UHFFFAOYSA-N,MTRLRZG…	HMDB37691,LMPK12113333,LMPK12110614,LMPK12110612,LMPK12110613,LMPK12111499,LMPK12111497,LMPK12111430,LMPK12113053,LMPK12113052,LMPK12113051,LMPK12113050,LMPK12113041,LMPK12113287,LMPK12113274,LMPK12113273,LMPK12113332,LMPK12113331,LMPK12113330	annotated
886	289.945	726.86	positive				annotated
887	292.036	710.26	positive	sulfamethoxazole hydroxylamine;Sulfamethoxazole N4-hydroxylamine;5-Hydroxysulfamethoxazole	MJAMPGKHIZXVFJ-UHFFFAOYSA-N,MJAMPGKHIZXVFJ-UHFFFAOYSA-N,CECJOLRUXWTJHV-UHFFFAOYSA-N	HMDB60985,HMDB13852,HMDB60529	annotated
888	349.994	710.47	positive				annotated
889	242.077	665.9	positive				annotated
890	164.93	1172.32	positive	Dibasic sodium phosphate	BNIILDVGGAEEIG-UHFFFAOYSA-L	C13558	annotated
891	346.02	622.99	positive	dCMP;dCMP	NCMVOABPESMRCP-SHYZEUOFSA-N,NCMVOABPESMRCP-SHYZEUOFSA-N	HMDB01202,C00239	annotated
892	735.459	253.04	positive	19'-Hexanoyloxymytiloxanthin;Hydroxychlorobactene glucoside;OH-Chlorobactene glucoside;19'-Hexanoyloxyisomytiloxanthin	LIBOJHYHDLWKKI-ZOKYUFNTSA-N,GYOAOIUWKMSJGW-SAGFKILGSA-N,GYOAOIUWKMSJGW-QOGNVQSXSA-N,LIBOJHYHDLWKKI-XFTVYCRLSA-N	HMDB37045,C15914,LMPR01070166,LMPR01070058	annotated
893	181.097	413.87	positive	5-Acetyl-2,4-dimethyloxazole;5-Hydroxykynurenamine;5-Hydroxykynurenamine;Ethyl 2-pyrrolecarboxylate;3-Hydroxykynurenamine;3-Hydroxykynurenamine;L-2-Amino-3-(4-aminophenyl)propanoic acid;3,4-Dihydroxybenzylamine;(S)-3-Ethylidenehexahydropyrrolo[1,2-a]pyrazine-1,4-dione;Tyrosinamide;(4-Ethoxyphenyl)urea;Dulcin;4-Aminophenylalanine;Gabaculine	YJWCNOMJKJYKLQ-UHFFFAOYSA-N,JANBBPTXDKFOQR-UHFFFAOYSA-N,JANBBPTXDKFOQR-UHFFFAOYSA-N,PAEYAKGINDQUCT-UHFFFAOYSA-N,ODOPEICAGBYCFH-UHFFFAOYSA-N,ODOPEICAGBYCFH-UHFFFAOYSA-N,CMUHFUGDYMFHEI-UHFFFAOYSA-N,YFMPSMITLLBENU-UHFFFAOYSA-N,ZNFUNIIHSUSXNE-QHHAFSJGSA-N,PQFMNVGMJJMLAE-UHFFFAOYSA-N,GGLIEWRLXDLBBF-UHFFFAOYSA-N,GGLIEWRLXDLBBF-UHFFFAOYSA-N,CMUHFUGDYMFHEI-QMMMGPOBSA-N,KFNRJXCQEJIBER-UHFFFAOYSA-N	HMDB38174,HMDB04076,C05638,HMDB59856,HMDB60281,C05636,HMDB30397,HMDB12153,HMDB41109,HMDB13319,HMDB32565,C19415,C12033,C12110	annotated
894	423.183	1527.2	positive				annotated
895	542.133	616.16	positive				annotated
896	398.975	660.71	positive				annotated
897	402.971	660.9	positive				annotated
898	242.139	413.77	positive	(1R,2R,3S,1'R)-Nepetalinic acid;(±)-Camphoric acid;cis-4-Decenedioic acid;4Z-Decenedioic acid;alpha-Carboxy-delta-nonalactone;5-Pentyltetrahydro-2-oxo-3-furancarboxylic acid;Matsutakic acid A;cis-5-Decenedioic acid;N-(3-Oxooctanoyl)homoserine lactone;N-(3-oxo-octanoyl)-homoserine lactone;Bufotenidine;6,9-dioxo-decanoic acid;3,6-dioxo-decanoic acid;3,7-Dimethyl-2E-octene-1,8-dioic acid ;2,6R-Dimet…	OIFCPZGZZQQDNO-UHFFFAOYSA-N,LSPHULWDVZXLIL-UHFFFAOYSA-N,CXGDCGIPEJKSCK-IWQZZHSRSA-N,CXGDCGIPEJKSCK-IWQZZHSRSA-N,AVHURGYCHVYRHG-UHFFFAOYSA-N,RXLCOVRNIXYZMX-UHFFFAOYSA-N,VSKXYKGCLVJSEW-UHFFFAOYSA-N,WAGQZQAZCIOEDU-UPHRSURJSA-N,FXCMGCFNLNFLSH-JTQLQIEISA-N,FXCMGCFNLNFLSH-JTQLQIEISA-N,HIYGARYIJIZXGW-UHFFFAOYSA-O,BEPSZXZHUPDOJB-UHFFFAOYSA-N,AEVOBXGBFZDZTC-UHFFFAOYSA-N,VNSKHKIHRLWODC-VOTSOKGWSA-N,KWIQWVW…	HMDB34971,HMDB34491,HMDB00603,LMFA01170045,HMDB30990,HMDB30989,HMDB36715,HMDB13227,C11841,LMFA08030004,C13664,LMFA01060080,LMFA01060079,LMFA01170131,LMFA01170132,LMFA01170032,LMFA01170044	annotated
899	208.097	273.48	positive	4-Methoxybenzyl formate;Phenylpropionylglycine;Ipomeanine;N-Acetyl-L-phenylalanine;N-Acetyl-L-phenylalanine;D-Phenyllactic acid;Phenyllactic acid;L-3-Phenyllactic acid;Phenyllactate;3-(3-Hydroxyphenyl)propanoic acid;3-(3-Hydroxyphenyl)propanoic acid;3-(2-Hydroxyphenyl)propanoic acid;3-(2-Hydroxyphenyl)propanoate;3-Methoxyphenylacetic acid;N-isopropylterephthalamic acid;3-Hydroxy-1-(4-hydroxypheny…	XPDORSROGAZEGY-UHFFFAOYSA-N,YEIQSAXUPKPPBN-UHFFFAOYSA-N,VUENWDJSJYJARL-UHFFFAOYSA-N,CBQJSKKFNMDLON-JTQLQIEISA-N,CBQJSKKFNMDLON-JTQLQIEISA-N,VOXXWSYKYCBWHO-QMMMGPOBSA-N,VOXXWSYKYCBWHO-UHFFFAOYSA-N,VOXXWSYKYCBWHO-MRVPVSSYSA-N,VOXXWSYKYCBWHO-MRVPVSSYSA-N,QVWAEZJXDYOKEH-UHFFFAOYSA-N,QVWAEZJXDYOKEH-UHFFFAOYSA-N,CJBDUOMQLFKVQC-UHFFFAOYSA-N,CJBDUOMQLFKVQC-UHFFFAOYSA-N,LEGPZHPSIPPYIO-UHFFFAOYSA-N,PRCGIFC…	HMDB34993,HMDB00860,HMDB34243,HMDB00512,C03519,HMDB00563,HMDB00779,HMDB00748,C05607,HMDB00375,C11457,HMDB33752,C01198,HMDB59969,HMDB60608,HMDB40645,HMDB29817,HMDB29665,HMDB05175,C05581,HMDB32030,HMDB32138,C02201,HMDB61682,HMDB02229,HMDB41611,HMDB41683,C03080,HMDB02072,HMDB02042,HMDB02199,C01744,HMDB31132,HMDB62348,HMDB62590,C01456,HMDB32605,HMDB32639,HMDB32573,C10712,C09933,C09986,C20126,C11380,C…	annotated
900	189.113	263.44	positive				annotated
901	422.184	413.97	positive				annotated
902	357.25	907.18	positive				annotated
903	312.13	453.07	positive	Histidinyl-Aspartate;N2,N2-Dimethylguanosine;Aspartyl-Histidine;1,7-Dimethylguanosine;6-Hydroxyl-1,6-dihydropurine ribonucleoside	MDCTVRUPVLZSPG-UHFFFAOYSA-N,RSPURTUNRHNVGF-IOSLPCCCSA-N,HSPSXROIMXIJQW-UHFFFAOYSA-N,AISVAXNALHBFPC-IOSLPCCCSA-N,WGRXVKRHIMUTPD-HRNNJVHXSA-N	HMDB28881,HMDB04824,HMDB28755,HMDB01961,C04583	annotated
904	403.233	1476.01	positive	Acetyl tributyl citrate;5S-HETE di-endoperoxide	QZCLKYGREBVARF-UHFFFAOYSA-N,DOXGUXRZAOCYPM-IPIAXWAYSA-N	HMDB34159,LMFA03000011	annotated
905	141.102	410.44	positive	1-Pyrrolidinecarboxaldehyde;2-Piperidinone;(2R)-2-Hydroxy-2-methylbutanenitrile;(2R)-2-Hydroxy-2-methylbutanenitrile;2,5-Dihydro-2,4-dimethyloxazole;N-Methyl-2-pyrrolidinone	AGRIQBHIKABLPJ-UHFFFAOYSA-N,XUWHAWMETYGRKB-UHFFFAOYSA-N,VMEHOTODTPXCKT-RXMQYKEDSA-N,VMEHOTODTPXCKT-RXMQYKEDSA-N,XHHACWPFKDHDGD-UHFFFAOYSA-N,SECXISVLQFMRJM-UHFFFAOYSA-N	HMDB34587,HMDB11749,HMDB60309,C18796,HMDB40518,C11118	annotated
906	227.139	412.9	positive	Pentobarbital;Pentobarbital;Amobarbital;Amobarbital;Pseudoecgonine;Pseudoecgonine;Ecgonine;Ecgonine;Otonecine;N-Isovaleryl-L-homoserine lactone	WEXRUCMBJFQVBZ-UHFFFAOYSA-N,WEXRUCMBJFQVBZ-UHFFFAOYSA-N,VIROVYVQCGLCII-UHFFFAOYSA-N,VIROVYVQCGLCII-UHFFFAOYSA-N,PHMBVCPLDPDESM-GHNGIAPOSA-N,PHMBVCPLDPDESM-GHNGIAPOSA-N,PHMBVCPLDPDESM-RLXKETGRSA-N,PHMBVCPLDPDESM-RLXKETGRSA-N,GRAGROPQORVALZ-VKWJFSHESA-N,MOSFIJXAXDLOML-UHFFFAOYSA-N	HMDB14457,C07422,HMDB15440,C07536,HMDB06348,C12449,HMDB06548,C10858,C10356,C20673	annotated
907	290.884	825.82	positive				annotated
908	200.201	212.01	positive	Decyl alcohol ;1-Decanol;1-decanol;3,7-Dimethyl-3-octanol;(R)-Dihydrocitronellol;(±)-3-Decanol;Decan-3-ol;Dodecanamide;dodecanamide;6-Methylnonan-3-ol;Decan-2R-ol;4S,5S-ferrugineol;4-Methylnonan-1-ol	MWKFXSUHUHTGQN-UHFFFAOYSA-N,MWKFXSUHUHTGQN-UHFFFAOYSA-N,MWKFXSUHUHTGQN-UHFFFAOYSA-N,DLHQZZUEERVIGQ-UHFFFAOYSA-N,PRNCMAKCNVRZFX-UHFFFAOYSA-N,ICEQLCZWZXUUIJ-UHFFFAOYSA-N,ICEQLCZWZXUUIJ-UHFFFAOYSA-N,ILRSCQWREDREME-UHFFFAOYSA-N,ILRSCQWREDREME-UHFFFAOYSA-N,OVTIWEIXKSVYBG-UHFFFAOYSA-N,ACUZDYFTRHEKOS-SNVBAGLBSA-N,MBZNNOPVFZCHID-UWVGGRQHSA-N,HECVGHIJHFNAIL-UHFFFAOYSA-N	HMDB11624,C01633,LMFA05000062,HMDB35246,HMDB35411,HMDB31408,LMFA05000510,C13831,LMFA08010001,LMFA05000505,LMFA05000509,LMFA05000497,LMFA05000137	annotated
909	269.124	496.85	positive	Pentostatin;Deoxycytidine;Deoxycytidine;Hydroxyprolyl-Histidine;Histidinyl-Hydroxyproline;Dexrazoxane;Acetylcarnosine;Deoxycoformycin	FPVKHBSQESCIEP-JQCXWYLXSA-N,CKTSBUTUHBMZGZ-SHYZEUOFSA-N,CKTSBUTUHBMZGZ-SHYZEUOFSA-N,JZJSKYCAKGGJBO-UHFFFAOYSA-N,WEUKYXZXBBLBOY-UHFFFAOYSA-N,BMKDZUISNHGIBY-ZETCQYMHSA-N,BKAYIFDRRZZKNF-SECBINFHSA-N,MOSFIJXAXDLOML-UHFFFAOYSA-N	HMDB14692,HMDB00014,C00881,HMDB28865,HMDB28886,HMDB14524,HMDB12881,C02267	annotated
910	403.233	1535.49	positive	Acetyl tributyl citrate;5S-HETE di-endoperoxide	QZCLKYGREBVARF-UHFFFAOYSA-N,DOXGUXRZAOCYPM-IPIAXWAYSA-N	HMDB34159,LMFA03000011	annotated
911	155.082	413.99	positive	1-Pyrroline-5-carboxylic acid;1-Pyrroline-2-carboxylic acid;1-Pyrroline-2-carboxylate;Glutarimide;(S)-1-Pyrroline-5-carboxylate;delta-1-Pyrroline-5-carboxylate	DWAKNKKXGALPNW-UHFFFAOYSA-N,RHTAIKJZSXNELN-UHFFFAOYSA-N,RHTAIKJZSXNELN-UHFFFAOYSA-N,KNCYXPMJDCCGSJ-UHFFFAOYSA-N,DWAKNKKXGALPNW-BYPYZUCNSA-N,MOSFIJXAXDLOML-UHFFFAOYSA-N	HMDB01301,HMDB06875,C03564,C07275,C03912,C04322	annotated
912	244.154	417.88	positive	Sebacic acid;Sebacic acid;Sebacic acid;2-Ethylsuberic acid;3-Methylazelaic acid;Heptylmalonic acid;Oxalic acid dibutyl ester;Tiglylcarnitine;R-2-Hydroxy-3-methylbutanoic acid 3-Methylbutanoyl;N-lactoyl-Isoeucine;Candicine;Diethyl adipate;Dimethyl suberate;2,6-Dimethyl-1,8-octanedioic acid	CXMXRPHRNRROMY-UHFFFAOYSA-N,CXMXRPHRNRROMY-UHFFFAOYSA-N,CXMXRPHRNRROMY-UHFFFAOYSA-N,WUDDSDIHJHPJRP-UHFFFAOYSA-N,PLOUQIGEQKCKHG-UHFFFAOYSA-N,YSFZWUJOBANROZ-UHFFFAOYSA-N,JKRZOJADNVOXPM-UHFFFAOYSA-N,WURBQCVBQNMUQT-RMKNXTFCSA-N,SOJFCTIYHPWXGZ-UHFFFAOYSA-N,DYYQDDUCQLULFE-CSMHCCOUSA-N,PTOJXIKSKSASRB-UHFFFAOYSA-O,VIZORQUEIQEFRT-UHFFFAOYSA-N,LNLCRJXCNQABMV-UHFFFAOYSA-N,YXTSFTNUPXGYDZ-UHFFFAOYSA-N	HMDB00792,C08277,LMFA01170006,HMDB59708,HMDB59754,HMDB59719,HMDB40196,HMDB02366,HMDB31510,HMDB62180,C10575,C14566,C17803,LMFA01170129	annotated
913	156.984	722.57	positive				annotated
914	214.942	723.05	positive	3,4,6-Trichloro-cis-1,2-dihydroxycyclohexa-3,5-diene	REPDFJGEZLAWCC-RITPCOANSA-N	C12832	annotated
915	332.048	623.36	positive				annotated
916	283.103	454.3	positive	1-Methylinosine;8-Oxocoformycin	WJNGQIYEQLPJMN-IOSLPCCCSA-N,PICFAMQFTUCMDC-PNHWDRBUSA-N	HMDB02721,C02243	annotated
917	260.149	413.51	positive	2-Hydroxydecanedioic acid;2-hydroxy-decanedioic acid;3-Hydroxysebacic acid;3-hydroxy-sebacic acid;Coryneine	LPIOYESQKJFWPQ-UHFFFAOYSA-N,LPIOYESQKJFWPQ-UHFFFAOYSA-N,OQYZCCKCJQWHIE-UHFFFAOYSA-N,OQYZCCKCJQWHIE-UHFFFAOYSA-N,VDTBORSEFUUDTP-UHFFFAOYSA-O	HMDB00424,LMFA01170076,HMDB00350,LMFA01170092,C17486	annotated
918	294.101	718.05	positive	Diethylenetriamine crosslinked with epichlorohydrin	KVHHQGIIZCJATJ-UHFFFAOYSA-N	HMDB32216	annotated
919	234.87	1044.66	positive				annotated
920	300.841	1051.23	positive				annotated
921	316.815	1039.41	positive				annotated
922	438.752	1041.07	positive				annotated
923	176.092	607.63	positive	2-Aminoheptanedioic acid;2,3-Dihydroxyvaleric acid;2,3-dihydroxy-valeric acid;Calystegine B2;1-Deoxy-D-xylulose;2,3-Dihydroxy-2-methylbutanoic acid;(R)-glycerol 1-acetate;(R)-2,3-Dihydroxy-isovalerate;(R)-2,3-Dihydroxy-3-methylbutanoate;Calystegine B5;N-Carboxyethyl-g-aminobutyric acid;Deoxyribose;2,3-Dihydroxy-3-methylbutanoate;1-Deoxy-D-xylulose;2-Deoxy-alpha-D-ribopyranose;Calystegin B2;Deoxyr…	JUQLUIFNNFIIKC-UHFFFAOYSA-N,CJXCLBPFKGZXJP-UHFFFAOYSA-N,CJXCLBPFKGZXJP-UHFFFAOYSA-N,FXFBVZOJVHCEDO-UHFFFAOYSA-N,KZVAAIRBJJYZOW-WISUUJSJSA-N,AOWPAWLEXIYETE-UHFFFAOYSA-N,KMZHZAAOEWVPSE-YFKPBYRVSA-N,JTEYKUFKXGDTEU-VKHMYHEASA-N,JTEYKUFKXGDTEU-VKHMYHEASA-N,DJTRTWALNSXKOG-UHFFFAOYSA-N,SRGQUICKDUQCKO-UHFFFAOYSA-N,PDWIQYODPROSQH-WISUUJSJSA-N,JTEYKUFKXGDTEU-UHFFFAOYSA-N,IGUZJYCAXLYZEE-RFZPGFLSSA-N,ZVQAVWA…	HMDB34252,HMDB00421,LMFA01050384,HMDB38594,HMDB01292,HMDB29576,HMDB12485,HMDB12141,C04272,HMDB36383,HMDB02201,HMDB03224,C04039,C06257,C08347,C10851,C01801,C02783	annotated
924	257.935	956.2	positive	Peroxydisulfuric acid	JRKICGRDRMAZLK-UHFFFAOYSA-N	HMDB59920	annotated
925	167.082	416.2	positive	4-Aminocatechol;Aminohydroquinone;3-Hydroxyaminophenol;N-Furfurylformamide;N-Ethylmaleimide;3,6-Dihydronicotinic acid	KDHUXRBROABJBC-UHFFFAOYSA-N,SBXKRBZKPQBLOD-UHFFFAOYSA-N,NAKOPKHXTPVJIZ-UHFFFAOYSA-N,RAZUCHVCRRKTKX-UHFFFAOYSA-N,HDFGOPSGAURCEO-UHFFFAOYSA-N,PPOLBRYFPXVWHY-UHFFFAOYSA-N	C18351,C14604,C14602,C02854,C02441,C16671	annotated
926	98.0713	413.54	positive	Deoxycytosine	WKKCYLSCLQVWFD-UHFFFAOYSA-N	C02026	annotated
927	193.002	1407.05	positive				annotated
928	216.98	1402.43	positive	4,6-Dichloro-3-methyl-cis-1,2-dihydroxycyclohexa-3,5-diene	VDFGOHREQMFVSY-RQJHMYQMSA-N	C18301	annotated
929	182.118	412.91	positive	beta-O-Methylynephrine;2-Propyl-2,4-pentadienoic acid;2-Propyl-2,4-pentadienoic acid;3-O-Methyl-a-methyldopamine;cis-6-Nitro-p-mentha-1(7),2-diene;3,4,4-Trimethyl-1,2-cyclopentanedione;2-Hydroxy-3,4,5-trimethyl-2-cyclopenten-1-one;3-Propyl-1,2-cyclopentanedione;3-Isopropyl-1,2-cyclopentanedione;3,5,5-Trimethyl-1,2-cyclopentanedione;4-Ethyl-2-hydroxy-3-methyl-2-cyclopenten-1-one;2,5-Dimethyl-4-(1-…	LVZUJPSBCGHXGZ-UHFFFAOYSA-N,UUILWXIBBZVJDU-FNORWQNLSA-N,UUILWXIBBZVJDU-FNORWQNLSA-N,GPBOYXOSSQEJBH-UHFFFAOYSA-N,VJPVONZUZIQQIH-UHFFFAOYSA-N,LTRJTLUJZFBIEN-UHFFFAOYSA-N,RMXYMRMUZJILGN-UHFFFAOYSA-N,QBJXYRWUKSOXQY-UHFFFAOYSA-N,QGJSBGJNGUBEKG-UHFFFAOYSA-N,GGXVKCBZJYLSCZ-UHFFFAOYSA-N,FFJYTCCZZSZBGQ-UHFFFAOYSA-N,FRPGHNBHIDMQGT-UHFFFAOYSA-N,KHCYBVSLKKTRRJ-UHFFFAOYSA-N,POLAFJCRVYXYDM-UHFFFAOYSA-N,OZZYKXX…	HMDB33868,HMDB60682,C16656,HMDB60748,HMDB35195,HMDB40526,HMDB39652,HMDB39651,HMDB39681,HMDB39680,HMDB39673,HMDB39784,HMDB39838,HMDB40038,HMDB40463,HMDB32311,LMFA07010180,HMDB36090,HMDB36176,HMDB41806,HMDB37625,HMDB37196,HMDB37167,C06727,C19311,C18011,LMFA06000129,LMFA06000037,LMFA06000038,LMFA07010177,LMFA01030442,LMFA01030441,LMFA01030578,LMFA01030577,LMFA01030795	annotated
930	321.913	1218.01	positive				annotated
931	403.233	1601.04	positive	Acetyl tributyl citrate;5S-HETE di-endoperoxide	QZCLKYGREBVARF-UHFFFAOYSA-N,DOXGUXRZAOCYPM-IPIAXWAYSA-N	HMDB34159,LMFA03000011	annotated
932	223.154	245.9	positive	2-Hexenoylcholine	FEBXWAFFYJZFMS-BQYQJAHWSA-N	HMDB13162	annotated
933	210.17	244.09	positive				annotated
934	107.06	691.39	positive				annotated
935	443.12	518.12	positive	S-Lactoylglutathione;(R)-S-Lactoylglutathione;9-Bromo-16alpha-methyl-pregn-4-ene-3,11,20-trione	VDYDCVUWILIYQF-CSMHCCOUSA-N,VDYDCVUWILIYQF-CSMHCCOUSA-N,CTHNQUQSBBJQFV-VMYXTEHFSA-N	HMDB01066,C03451,C14918	annotated
936	286.859	817.88	positive				annotated
937	185.117	262.54	positive	1-Acetylcyclohexyl acetate;(E)-10-Oxo-8-decenoic acid;(4S,8R)-8,9-Dihydroxy-p-menth-1(6)-en-2-one;(S)-Oleuropeic acid;(1'R)-Nepetalic acid;[(1S)-4-Hydroxy-2,2,3-trimethylcyclopent-3-enyl]acetate;4,5-Dihydro-5,5-dimethyl-4-(3-oxobutyl)furan-2(3H)-one;(4S)-7-Hydroxy-4-isopropenyl-7-methyl-2-oxo-oxepanone;(4R)-7-Hydroxy-4-isopropenyl-7-methyl-2-oxo-oxepanone;(3R)-3-Isopropenyl-6-oxoheptanoate;(3R)-3…	GIFAYASOTQVRTG-UHFFFAOYSA-N,YUAQBOMIASXPQW-FNORWQNLSA-N,AOKPDATZUBLDMG-UHFFFAOYSA-N,BFYWJELXORKNFO-UHFFFAOYSA-N,RGTMAXSVLBZNEL-UHFFFAOYSA-N,VRCGDJCVKWWRME-MLWJPKLSSA-N,AWQSAIIDOMEEOD-UHFFFAOYSA-N,ZZVPZXLETLTSEB-PEHGTWAWSA-N,ZZVPZXLETLTSEB-HNHGDDPOSA-N,NJOIWWRMLFSDTM-SECBINFHSA-N,NJOIWWRMLFSDTM-SECBINFHSA-N,NJOIWWRMLFSDTM-VIFPVBQESA-N,NJOIWWRMLFSDTM-VIFPVBQESA-N,CLHVOQQIYBCJNZ-PRZNWYJVSA-N,KAUZXND…	HMDB39710,HMDB40883,HMDB39052,HMDB36998,HMDB36117,C20324,C06066,C19084,C19079,C11405,LMFA01060179,C11419,LMFA01060180,C03843,C04718,LMFA01060082,LMFA01060084,LMFA01060083	annotated
938	228.16	255.17	positive	3-Oxodecanoic acid;3-oxo capric acid;6-Methyl-2-methylene-6-octene-1,3,8-triol;(1beta,2beta,5beta)-p-Menth-3-ene-1,2,5-triol;(E)-10-Hydroxy-8-decenoic acid;10-hydroxy-8E-decenoic acid;5-Hexyl-1,4-dioxan-2-one;6-Hexyl-1,4-dioxan-2-one;2-Methylbutyl 3-hydroxy-2-methylidenebutanoate;3-Methylbutyl 3-hydroxy-2-methylidenebutanoate;3-Hydroxy-5Z-octenyl acetate;Ethyl (3R,5Z)-3-hydroxy-5-octenoate;exo,ex…	YXTHWTPUTHTODU-UHFFFAOYSA-N,YXTHWTPUTHTODU-UHFFFAOYSA-N,KSMRZTSAPKWVGY-YVMONPNESA-N,SYRVWXFZYGDVTF-UHFFFAOYSA-N,RCXJFGCVOBRFEH-FNORWQNLSA-N,RCXJFGCVOBRFEH-FNORWQNLSA-N,KBOAQIXMCPQXIP-UHFFFAOYSA-N,DDMSZJBFTYIFQQ-UHFFFAOYSA-N,BAAJXLRVWJHRQH-UHFFFAOYSA-N,URBTVTZTLQVLCO-UHFFFAOYSA-N,WWZCBOHSNDHUER-PLNGDYQASA-N,UIWVSNIRNXLEKC-WAYWQWQTSA-N,JSNQSLSBBZFGBM-UHFFFAOYSA-N,JSNQSLSBBZFGBM-UHFFFAOYSA-N,PEWQMIS…	HMDB10724,LMFA01060028,HMDB38692,HMDB38978,HMDB39533,LMFA01050160,HMDB39587,HMDB39582,HMDB40204,HMDB40205,HMDB30369,HMDB30367,HMDB41376,C17620,HMDB41545,HMDB33010,C11406,C11404,C11417,C11420,C13945,LMFA01060001,C02217,LMFA01060078,LMFA07010642,LMFA05000018,LMFA07040027,LMFA01060031,LMFA01060030,LMFA01060033,LMFA01060032,LMFA01060029,LMFA01060081,LMFA01050159,LMFA01050158,LMFA01050157,LMFA01050249…	annotated
939	263.082	1451.09	positive				annotated
940	356.957	789.28	positive	Silver sulfadiazine	UEJSSZHHYBHCEL-UHFFFAOYSA-N	HMDB15610	annotated
941	261.121	133.91	positive	Secobarbital;Metanephrine;Desglymidodrine;Tenuazonic acid;L-Metanephrine;L-Metanephrine;Ecgonone methyl ester;Tenuazonic acid	KQPKPCNLIDLUMF-UHFFFAOYSA-N,JWJCTZKFYGDABJ-UHFFFAOYSA-N,VFRCNXKYZVQYLX-UHFFFAOYSA-N,CEIZFXOZIQNICU-UHFFFAOYSA-N,JWJCTZKFYGDABJ-VIFPVBQESA-N,JWJCTZKFYGDABJ-VIFPVBQESA-N,WXEMSGQRTGSYOG-QXUHLLMWSA-N,KLBSRSYHIIAQTG-PZICIZFRSA-N	HMDB14562,HMDB04063,HMDB60558,HMDB36074,HMDB62493,C05588,C20371,C08511	annotated
942	209.102	429.25	positive	Dambonitol;Ethyl beta-D-glucopyranoside	MMCIFJWGSIWJLP-RRNBHUGPSA-N,WYUFTYLVLQZQNH-UHFFFAOYSA-N	HMDB33942,HMDB29968	annotated
943	218.984	746.66	positive				annotated
944	239.932	753.11	positive				annotated
945	296.258	1331.27	positive	Trans-Hexa-dec-2-enoic acid;Gaidic acid;Citronellyl hexanoate;(E)-3-Hexadecenoic acid;(E)-6-Hexadecenoic acid;7-palmitoleic acid;(Z)-13-Hexadecenoic acid;13Z-hexadecenoic acid;Palmitelaidic acid;trans-9-palmitoleic acid;(Z)-14-Methyl-6-pentadecenoic acid;Hypogeic acid;hexadec-7Z-enoic acid;15-Hexadecanolide;5-Dodecyldihydro-2(3H)-furanone;(E)-11-Hexadecenoic acid;11-hexadecenoic acid;Palmitoleic …	ZVRMGCSSSYZGSM-CCEZHUSRSA-N,ZVRMGCSSSYZGSM-CCEZHUSRSA-N,KNYRCCKTQMBSFP-UHFFFAOYSA-N,PCBKWKNYISJGPJ-YPKPFQOOSA-N,NNNVXFKZMRGJPM-ZHACJKMWSA-N,NNNVXFKZMRGJPM-ZHACJKMWSA-N,UFRASUJYZLLIJC-ARJAWSKDSA-N,UFRASUJYZLLIJC-ARJAWSKDSA-N,SECPZKHBENQXJG-BQYQJAHWSA-N,SECPZKHBENQXJG-BQYQJAHWSA-N,PLEXOMFVUZNSTQ-GQCTYLIASA-N,PJHOFUXBXJNUAC-KTKRTIGZSA-N,PJHOFUXBXJNUAC-KTKRTIGZSA-N,GILZFLFJYUGJLX-UHFFFAOYSA-N,SRIFJCO…	HMDB10735,LMFA01030054,HMDB38958,HMDB33791,HMDB31053,LMFA01030055,HMDB35877,LMFA01030264,HMDB12328,LMFA01030057,HMDB41422,HMDB02186,LMFA01030766,HMDB31711,HMDB31145,HMDB37647,LMFA01030261,HMDB03229,C08362,LMFA01030056,HMDB32638,LMFA07010537,LMFA07010515,LMFA07010491,LMFA07010492,LMFA07010494,LMFA07010309,LMFA07010307,LMFA07010316,LMFA07010312,LMFA07010313,LMFA07010314,LMFA07010315,LMFA07010310,LM…	annotated
946	84.9113	1009.03	positive				annotated
947	86.9087	1007.05	positive				annotated
948	268.893	1260.53	positive				annotated
949	227.034	671	positive	N-(2,5-Dihydroxyphenyl)pyridinium(1+)	BYQQTWROSPBRIU-UHFFFAOYSA-O	HMDB40768	annotated
950	309.181	413.29	positive	8-Hydroxycarteolol;Codonopsine;Ubenimex;Diethofencarb	TVZJLAKRXHGVOK-UHFFFAOYSA-N,WCNPJVPXLWJQIR-HKSFMPNISA-N,VGGGPCQERPFHOB-MCIONIFRSA-N,LNJNFVJKDJYTEU-UHFFFAOYSA-N	HMDB60990,C10137,C00732,C11077	annotated
951	422.184	273.48	positive				annotated
952	140.959	773.43	positive				annotated
953	218.936	767.81	positive				annotated
954	278.903	765.47	positive				annotated
955	375.009	762.39	positive				annotated
956	300.885	775.75	positive				annotated
957	204.087	584.43	positive	Levoglucosan;Pyridostigmine;Pyridostigmine;2-Hydroxyadipic acid;2-Hydroxyadipate;2-Hydroxyadipic acid;2(R)-Hydroxyadipic acid;3-Hydroxymethylglutaric acid;3-Hydroxy-3-methylglutarate;3-Hydroxyadipic acid;3-hydroxy-adipic acid;2-Hydroxy-2-ethylsuccinic acid;D-1-Deoxy-erythro-hexo-2,3-diulose;D-1,5-Anhydrofructose;Diethyl dicarbonate;Diethyl pyrocarbonate;1,5-Anhydro-D-fructose;2-Deoxy-scyllo-inoso…	TWNIBLMWSKIRAT-VFUOTHLCSA-N,RVOLLAQWKVFTGE-UHFFFAOYSA-N,RVOLLAQWKVFTGE-UHFFFAOYSA-N,OTTXIFWBPRRYOG-UHFFFAOYSA-N,OTTXIFWBPRRYOG-UHFFFAOYSA-N,OTTXIFWBPRRYOG-UHFFFAOYSA-N,OTTXIFWBPRRYOG-SCSAIBSYSA-N,NPOAOTPXWNWTSH-UHFFFAOYSA-N,NPOAOTPXWNWTSH-UHFFFAOYSA-N,YVOMYDHIQVMMTA-UHFFFAOYSA-N,YVOMYDHIQVMMTA-UHFFFAOYSA-N,YVYGHRNLPUMVBU-UHFFFAOYSA-N,DTUGXZBPWDHASD-UHFFFAOYSA-N,OCLOLUFOLJIQDC-UHFFFAOYSA-N,FFYPMLJ…	HMDB00640,HMDB14685,C07410,HMDB00321,C02360,LMFA01170049,HMDB00368,HMDB00355,C03761,HMDB00345,LMFA01170088,HMDB59758,HMDB29934,HMDB41561,HMDB32873,C11592,C06485,C17209,C06158,C06159,C18028,C06474,C06478,C12986,C00478,C02991,C01989,C03979,C03827,C02488,C01088,C03652,C16390,LMFA01170050,LMFA01170091	annotated
958	296.258	1353.31	positive	Trans-Hexa-dec-2-enoic acid;Gaidic acid;Citronellyl hexanoate;(E)-3-Hexadecenoic acid;(E)-6-Hexadecenoic acid;7-palmitoleic acid;(Z)-13-Hexadecenoic acid;13Z-hexadecenoic acid;Palmitelaidic acid;trans-9-palmitoleic acid;(Z)-14-Methyl-6-pentadecenoic acid;Hypogeic acid;hexadec-7Z-enoic acid;15-Hexadecanolide;5-Dodecyldihydro-2(3H)-furanone;(E)-11-Hexadecenoic acid;11-hexadecenoic acid;Palmitoleic …	ZVRMGCSSSYZGSM-CCEZHUSRSA-N,ZVRMGCSSSYZGSM-CCEZHUSRSA-N,KNYRCCKTQMBSFP-UHFFFAOYSA-N,PCBKWKNYISJGPJ-YPKPFQOOSA-N,NNNVXFKZMRGJPM-ZHACJKMWSA-N,NNNVXFKZMRGJPM-ZHACJKMWSA-N,UFRASUJYZLLIJC-ARJAWSKDSA-N,UFRASUJYZLLIJC-ARJAWSKDSA-N,SECPZKHBENQXJG-BQYQJAHWSA-N,SECPZKHBENQXJG-BQYQJAHWSA-N,PLEXOMFVUZNSTQ-GQCTYLIASA-N,PJHOFUXBXJNUAC-KTKRTIGZSA-N,PJHOFUXBXJNUAC-KTKRTIGZSA-N,GILZFLFJYUGJLX-UHFFFAOYSA-N,SRIFJCO…	HMDB10735,LMFA01030054,HMDB38958,HMDB33791,HMDB31053,LMFA01030055,HMDB35877,LMFA01030264,HMDB12328,LMFA01030057,HMDB41422,HMDB02186,LMFA01030766,HMDB31711,HMDB31145,HMDB37647,LMFA01030261,HMDB03229,C08362,LMFA01030056,HMDB32638,LMFA07010537,LMFA07010515,LMFA07010491,LMFA07010492,LMFA07010494,LMFA07010309,LMFA07010307,LMFA07010316,LMFA07010312,LMFA07010313,LMFA07010314,LMFA07010315,LMFA07010310,LM…	annotated
959	226.905	764.45	positive				annotated
960	273.059	476.82	positive				annotated
961	149.071	412.44	positive	6-Iminocyclohexa-2,4-dienone;Nitrosobenzene;3-Pyridinaldehyde	PEARLFKWERPXDA-UHFFFAOYSA-N,NLRKCXQQSUWLCH-UHFFFAOYSA-N,QJZUKDFHGGYHMC-UHFFFAOYSA-N	C17500,C06876,C07327	annotated
962	214.107	413.76	positive	Ethyl 2,4-dioxohexanoate;Diethyl fumarate;2-Octenedioic acid;cis-4-Octenedioic acid;cis-4-octenedioic acid;Cotinine methonium ion;3-Isopropenylpentanedioic acid;trans-3-Octenedioic acid;N-(3-Oxohexanoyl)homoserine lactone;N-(3-oxo-hexanoyl)-homoserine lactone;Kainic acid;alpha-Allokainic acid;4,7-dioxo-octanoic acid;2-octenedioic acid	JGFBKJBAYISHAG-UHFFFAOYSA-N,IEPRKVQEAMIZSS-WAYWQWQTSA-N,BNTPVRGYUHJFHN-HWKANZROSA-N,LQVYKEXVMZXOAH-UPHRSURJSA-N,LQVYKEXVMZXOAH-UPHRSURJSA-N,VHRXFWHPQMABEK-UHFFFAOYSA-N,PULOWZXUQOLRBK-UHFFFAOYSA-N,QWWZNXBOJLOHGI-HNQUOIGGSA-N,YRYOXRMDHALAFL-UHFFFAOYSA-N,YRYOXRMDHALAFL-UHFFFAOYSA-N,VLSMHEGGTFMBBZ-OOZYFLPDSA-N,VLSMHEGGTFMBBZ-ZKWXMUAHSA-N,PTSAPRTVUVUNGB-UHFFFAOYSA-N,BNTPVRGYUHJFHN-HYXAFXHYSA-N	HMDB34851,HMDB38601,HMDB00341,HMDB04982,LMFA01170078,HMDB01365,HMDB32352,HMDB13312,C11839,LMFA08030003,C12819,C17904,LMFA01060156,LMFA01170085	annotated
963	240.957	804.64	positive	4-Sulfobenzoate	HWAQOZGATRIYQG-UHFFFAOYSA-N	C02236	annotated
964	260.001	806.94	positive				annotated
965	297.897	808.57	positive				annotated
966	380.174	266.32	positive	Timolol;Bupirimate;(S)-cis-N-Methylstylopine;Jatrorrhizine;Timolol;Columbamine	BLJRIMJGRPQVNF-UHFFFAOYSA-N,DSKJPMWIHSOYEA-UHFFFAOYSA-N,GBUUKFRQPCPYPW-KKSFZXQISA-N,MXTLAHSTUOXGQF-UHFFFAOYSA-O,BLJRIMJGRPQVNF-JTQLQIEISA-N,YYFOFDHQVIODOQ-UHFFFAOYSA-O	HMDB14517,C18776,C06163,C09553,C07141,C01795	annotated
967	305.086	455.65	positive	1-Methylinosine;8-Oxocoformycin	WJNGQIYEQLPJMN-IOSLPCCCSA-N,PICFAMQFTUCMDC-PNHWDRBUSA-N	HMDB02721,C02243	annotated
968	334.112	453.07	positive	Histidinyl-Aspartate;N2,N2-Dimethylguanosine;Aspartyl-Histidine;1,7-Dimethylguanosine;6-Hydroxyl-1,6-dihydropurine ribonucleoside	MDCTVRUPVLZSPG-UHFFFAOYSA-N,RSPURTUNRHNVGF-IOSLPCCCSA-N,HSPSXROIMXIJQW-UHFFFAOYSA-N,AISVAXNALHBFPC-IOSLPCCCSA-N,WGRXVKRHIMUTPD-HRNNJVHXSA-N	HMDB28881,HMDB04824,HMDB28755,HMDB01961,C04583	annotated
969	281.03	711.63	positive	5-phosphonooxy-L-lysine;5-Phosphonooxy-L-lysine;2-Deoxystreptamine 4-phosphate;2-Deoxystreptamine phospahte;Phosphoallohydroxy-L-lysine	WLPXLNNUXMDSPG-UHNVWZDZSA-N,WLPXLNNUXMDSPG-UHNVWZDZSA-N,UBXDUQZBZKTGSW-FPRJBGLDSA-N,LUFBHSYJRTVRIJ-JDCCYXBGSA-N,WLPXLNNUXMDSPG-WHFBIAKZSA-N	HMDB59600,C03366,C03980,C03828,C16743	annotated
970	251.981	1466.86	positive				annotated
971	258.98	812.97	positive	Fenpiclonil	FKLFBQCQQYDUAM-UHFFFAOYSA-N	C14268	annotated
972	374.903	1200.78	positive	Clofenotane;DDT;1,1,1-Trichloro-2-(o-chlorophenyl)-2-(p-chlorophenyl)ethane	YVGGHNCTFXOJCH-UHFFFAOYSA-N,YVGGHNCTFXOJCH-UHFFFAOYSA-N,CVUGPAFCQJIYDT-UHFFFAOYSA-N	HMDB32127,C04623,C14187	annotated
973	452.881	1188.13	positive				annotated
974	244.118	412.47	positive	3-Hydroxy-N6,N6,N6-trimethyl-L-lysine;3-Hydroxy-N6,N6,N6-trimethyl-L-lysine;4-Heptenal diethyl acetal;Diethyl 2-methyl-3-oxosuccinate;3-(1-Hydroxymethyl-1-propenyl)pentanedioic acid	ZRJHLGYVUCPZNH-MQWKRIRWSA-O,ZRJHLGYVUCPZNH-MQWKRIRWSA-O,OQOCQBJWOCRPQY-UHFFFAOYSA-N,OQOCQBJWOCRPQY-UHFFFAOYSA-N,FUMUSIMACHNZQF-QHHAFSJGSA-N	HMDB01422,C01259,HMDB32306,C04067,HMDB33092	annotated
975	141.091	267.26	positive	2-Propyl-2,4-pentadienoic acid;2-Propyl-2,4-pentadienoic acid;3,4,4-Trimethyl-1,2-cyclopentanedione;2-Hydroxy-3,4,5-trimethyl-2-cyclopenten-1-one;3-Propyl-1,2-cyclopentanedione;3-Isopropyl-1,2-cyclopentanedione;3,5,5-Trimethyl-1,2-cyclopentanedione;4-Ethyl-2-hydroxy-3-methyl-2-cyclopenten-1-one;Ethyl sorbate;2,4-Hexadienyl acetate;2E,4E-Hexadienyl acetate;3-Ethyl-2-hydroxy-4-methyl-2-cyclopenten-…	UUILWXIBBZVJDU-FNORWQNLSA-N,UUILWXIBBZVJDU-FNORWQNLSA-N,LTRJTLUJZFBIEN-UHFFFAOYSA-N,RMXYMRMUZJILGN-UHFFFAOYSA-N,QBJXYRWUKSOXQY-UHFFFAOYSA-N,QGJSBGJNGUBEKG-UHFFFAOYSA-N,GGXVKCBZJYLSCZ-UHFFFAOYSA-N,FFJYTCCZZSZBGQ-UHFFFAOYSA-N,OZZYKXXGCOLLLO-TWTPFVCWSA-N,PXVKYPFROMBALG-VNKDHWASSA-N,PXVKYPFROMBALG-VNKDHWASSA-N,RSVAFMGHIDKYKB-UHFFFAOYSA-N,GSBKRFGXEJLVMI-UHFFFAOYSA-N,ODOZNBUSHKFCSH-ALCCZGGFSA-N,DDZLNKM…	HMDB60682,C16656,HMDB40526,HMDB39652,HMDB39651,HMDB39681,HMDB39680,HMDB39673,HMDB40463,HMDB32311,LMFA07010180,HMDB36176,HMDB06509,HMDB37625,HMDB37196,HMDB37167,C06727,C19311,C18011,LMFA06000129,LMFA06000037,LMFA06000038,LMFA07010177,LMFA01030442,LMFA01030441,LMFA01030578,LMFA01030577,LMFA01030795	annotated
976	356.947	800.35	positive				annotated
977	224.128	413.24	positive	Peperinic acid;2-Ethoxy-4-(methoxymethyl)phenol;Isoamyl 2-furoate;Furfuryl isovalerate;Cerulenin;Amyl 2-furoate;Verimol J;4-Ethyl-2,6-dimethoxyphenol;Furfuryl pentanoate;4-(Ethoxymethyl)-2-methoxyphenol;(±)-threo-Anethole glycol;Bis(2,3-epoxycyclopentyl)ether;Iridotrial;[(1R)-2,2,3-Trimethyl-5-oxocyclopent-3-enyl]acetate;2-Oxo-delta3-4,5,5-trimethylcyclopentenylacetate;Dihydroconiferyl alcohol;5-…	LBNWZGLSMCTAQB-UHFFFAOYSA-N,FNEWGEWRECZWQM-UHFFFAOYSA-N,FPBZWZKAUPNMMV-UHFFFAOYSA-N,FKGUIBCHHSHJNQ-UHFFFAOYSA-N,GVEZIHKRYBHEFX-GHMZBOCLSA-N,BGJZMKPSRLHMME-UHFFFAOYSA-N,JHAZVELQNMEUTR-UHFFFAOYSA-N,PJWDIHUFLXQRFF-UHFFFAOYSA-N,HRYAVTBTUKVHBU-UHFFFAOYSA-N,KOCVACNWDMSLBM-UHFFFAOYSA-N,MRDZSBVJWOXBRW-OIBJUYFYSA-N,ADAHGVUHKDNLEB-UHFFFAOYSA-N,PFGBAVLSGZLAAY-JYPFKNLRSA-N,UJJNLVMCZZZXFW-ZETCQYMHSA-N,UJJNLVM…	HMDB38181,HMDB38354,HMDB59891,HMDB39874,HMDB15168,HMDB29456,HMDB36522,HMDB33394,HMDB37727,HMDB37641,HMDB32607,C19351,C06070,C20271,C07159,C10448,C02952,C12058,C16704,C13138,C17822,C17823,C17825,LMPR0102070004,LMFA01060085,LMFA01030579,LMPR0102120042	annotated
978	226.144	411.48	positive	1-Acetylcyclohexyl acetate;(E)-10-Oxo-8-decenoic acid;(4S,8R)-8,9-Dihydroxy-p-menth-1(6)-en-2-one;Terbutaline;Terbutaline;(S)-Oleuropeic acid;(1'R)-Nepetalic acid;Prenalterol;[(1S)-4-Hydroxy-2,2,3-trimethylcyclopent-3-enyl]acetate;4,5-Dihydro-5,5-dimethyl-4-(3-oxobutyl)furan-2(3H)-one;(4S)-7-Hydroxy-4-isopropenyl-7-methyl-2-oxo-oxepanone;(4R)-7-Hydroxy-4-isopropenyl-7-methyl-2-oxo-oxepanone;N-Met…	GIFAYASOTQVRTG-UHFFFAOYSA-N,YUAQBOMIASXPQW-FNORWQNLSA-N,AOKPDATZUBLDMG-UHFFFAOYSA-N,XWTYSIMOBUGWOL-UHFFFAOYSA-N,XWTYSIMOBUGWOL-UHFFFAOYSA-N,BFYWJELXORKNFO-UHFFFAOYSA-N,RGTMAXSVLBZNEL-UHFFFAOYSA-N,ADUKCCWBEDSMEB-NSHDSACASA-N,VRCGDJCVKWWRME-MLWJPKLSSA-N,AWQSAIIDOMEEOD-UHFFFAOYSA-N,ZZVPZXLETLTSEB-PEHGTWAWSA-N,ZZVPZXLETLTSEB-HNHGDDPOSA-N,OTXANOLOOUNVSR-UHFFFAOYSA-N,NJOIWWRMLFSDTM-SECBINFHSA-N,NJOIWWR…	HMDB39710,HMDB40883,HMDB39052,HMDB15009,C07129,HMDB36998,HMDB36117,C07533,C20324,C06066,C19084,C19079,C08310,C11405,LMFA01060179,C11419,LMFA01060180,C03843,C04718,LMFA01060082,LMFA01060084,LMFA01060083	annotated
979	196.17	1346.76	positive	Fenchol;9-Decenal;(+)-Isomenthone;(-)-Isomenthone;(-)-Borneol;(+)-Borneol;(-)-Carvomenthone;Ocimen quintoxide;Eucalyptol;1,8-Cineole;1,8-Cineol;xi-p-Menth-3-en-1-ol;Alpha-Terpineol;(S)-alpha-Terpineol;(R)-(+)-alpha-Terpineol;(R)-(+)-alpha-Terpineol;(1R*,3R*,6S*)-3-Caranol;(1R*,2S*,3S*,6S*)-2-Caranol;3-Amino-1-hydroxy-5,7-dimethyl-adamantane;(+)-Menthone;(+)-Menthone;1-Amino-3-hydroxymethyl-5-meth…	IAIHUHQCLTYTSF-UHFFFAOYSA-N,AKMSQWLDTSOVME-UHFFFAOYSA-N,NFLGAXVYCFJBMK-IUCAKERBSA-N,NFLGAXVYCFJBMK-IUCAKERBSA-N,DTGKSKDOIYIVQL-QXFUBDJGSA-N,DTGKSKDOIYIVQL-QXFUBDJGSA-N,GCRTVIUGJCJVDD-IUCAKERBSA-N,LPEYLSKLVYWOEQ-YVMONPNESA-N,WEEGYLXZBRQIMU-UHFFFAOYSA-N,WEEGYLXZBRQIMU-UHFFFAOYSA-N,WEEGYLXZBRQIMU-UHFFFAOYSA-N,XJWZDXFFNOMMTD-UHFFFAOYSA-N,WUOACPNHFRMFPN-VIFPVBQESA-N,WUOACPNHFRMFPN-VIFPVBQESA-N,WUOACPN…	HMDB34932,HMDB34848,HMDB34972,C17125,HMDB34976,HMDB35818,HMDB34969,HMDB38185,HMDB04472,C09844,LMPR0102090019,HMDB38025,HMDB04043,HMDB36086,C09902,LMPR0102090028,HMDB35954,HMDB35955,HMDB60738,HMDB35783,C11390,HMDB60703,HMDB35841,C17384,HMDB35842,HMDB35820,C09848,LMPR0102010007,HMDB35838,HMDB35833,C17073,HMDB35861,HMDB35823,HMDB35825,HMDB35819,HMDB35815,HMDB59881,HMDB59864,HMDB59869,HMDB35162,C0084…	annotated
980	181.04	591.4	positive				annotated
981	178.903	1059.3	positive				annotated
982	208.097	411.92	positive	4-Methoxybenzyl formate;Phenylpropionylglycine;Ipomeanine;N-Acetyl-L-phenylalanine;N-Acetyl-L-phenylalanine;D-Phenyllactic acid;Phenyllactic acid;L-3-Phenyllactic acid;Phenyllactate;3-(3-Hydroxyphenyl)propanoic acid;3-(3-Hydroxyphenyl)propanoic acid;3-(2-Hydroxyphenyl)propanoic acid;3-(2-Hydroxyphenyl)propanoate;3-Methoxyphenylacetic acid;N-isopropylterephthalamic acid;3-Hydroxy-1-(4-hydroxypheny…	XPDORSROGAZEGY-UHFFFAOYSA-N,YEIQSAXUPKPPBN-UHFFFAOYSA-N,VUENWDJSJYJARL-UHFFFAOYSA-N,CBQJSKKFNMDLON-JTQLQIEISA-N,CBQJSKKFNMDLON-JTQLQIEISA-N,VOXXWSYKYCBWHO-QMMMGPOBSA-N,VOXXWSYKYCBWHO-UHFFFAOYSA-N,VOXXWSYKYCBWHO-MRVPVSSYSA-N,VOXXWSYKYCBWHO-MRVPVSSYSA-N,QVWAEZJXDYOKEH-UHFFFAOYSA-N,QVWAEZJXDYOKEH-UHFFFAOYSA-N,CJBDUOMQLFKVQC-UHFFFAOYSA-N,CJBDUOMQLFKVQC-UHFFFAOYSA-N,LEGPZHPSIPPYIO-UHFFFAOYSA-N,PRCGIFC…	HMDB34993,HMDB00860,HMDB34243,HMDB00512,C03519,HMDB00563,HMDB00779,HMDB00748,C05607,HMDB00375,C11457,HMDB33752,C01198,HMDB59969,HMDB60608,HMDB40645,HMDB29817,HMDB29665,HMDB05175,C05581,HMDB32030,HMDB32138,C02201,HMDB61682,HMDB02229,HMDB41611,HMDB41683,C03080,HMDB02072,HMDB02042,HMDB02199,C01744,HMDB31132,HMDB62348,HMDB62590,C01456,HMDB32605,HMDB32639,HMDB32573,C10712,C09933,C09986,C20126,C11380,C…	annotated
983	226.05	694.06	positive				annotated
984	167.107	412.1	positive	alpha-Teresantalic acid;Perillic acid;Perillic acid;Perillic acid;6-Pentyl-2H-pyran-2-one;2,4,7-Decatrienoic acid;Perilla ketone;Epinepetalactone;4-Ethyl-1,2-dimethoxybenzene;(1xi,4xi,6xi)-Carvone oxide;Wine lactone;2-tert-Butyl-1,4-benzenediol;2-Methoxy-4-propylphenol;1,4-Epidioxy-p-mentha-2,8-diene;1,2:3,4-Diepoxy-p-menth-8-ene;Isomintlactone;Marmelolactone A;3-Hydroxy-p-mentha-1,8-dien-7-al;Ka…	QHDPITNBVDSMQH-UHFFFAOYSA-N,CDSMSBUVCWHORP-UHFFFAOYSA-N,CDSMSBUVCWHORP-UHFFFAOYSA-N,CDSMSBUVCWHORP-UHFFFAOYSA-N,MAUFTTLGOUBZNA-UHFFFAOYSA-N,VNIDZLOWFDROIW-SIRUGEDZSA-N,LVHLZMUFIYAEQB-UHFFFAOYSA-N,ZDKZHVNKFOXMND-UHFFFAOYSA-N,NEBQMYHKOREVAL-UHFFFAOYSA-N,YGMNGQDLUQECTO-UHFFFAOYSA-N,NQWBFQXRASPNLB-UHFFFAOYSA-N,BGNXCDMCOKJUMV-UHFFFAOYSA-N,PXIKRTCSSLJURC-UHFFFAOYSA-N,RWPXEQVVWFZXTC-UHFFFAOYSA-N,CJWLGOW…	HMDB34922,HMDB04586,C11924,LMPR0102090041,HMDB31085,HMDB35235,HMDB35328,HMDB35063,HMDB40176,HMDB39382,HMDB29691,HMDB32062,HMDB32135,HMDB36878,HMDB36879,HMDB36084,HMDB36042,HMDB41584,HMDB41000,HMDB62603,HMDB37011,HMDB37012,HMDB37044,HMDB32462,HMDB32615,C20320,C18352,C18343,C11940,LMPR0102120024,C09887,C09896,C09777,LMPR0102070037,C09791,LMPR0102070013,C09792,LMPR0102070014,C09841,LMPR0102090018,C1…	annotated
985	251.981	1579.76	positive				annotated
986	396.991	637.58	positive	Ethiprole	FNELVJVBIYMIMC-UHFFFAOYSA-N	C18552	annotated
987	257.113	477.2	positive	1-(beta-D-Ribofuranosyl)-1,4-dihydronicotinamide ;1-(beta-D-Ribofuranosyl)-1,4-dihydronicotinamide;Succinylproline	MAKBMGXNXXXBFE-TURQNECASA-N,MAKBMGXNXXXBFE-TURQNECASA-N,NEBOPDYAXPDYHQ-LURJTMIESA-N	HMDB11648,C15497,C11711	annotated
988	263.082	1607.83	positive				annotated
989	275.143	1347.54	positive				annotated
990	227.944	724.95	positive				annotated
991	156.948	800.67	positive				annotated
992	196.941	801.12	positive				annotated
993	374.857	826.96	positive				annotated
994	414.85	828.87	positive				annotated
995	480.821	829.53	positive				annotated
996	440.829	829.28	positive				annotated
997	300.144	413	positive	1,1'-(Tetrahydro-6a-hydroxy-2,3a,5-trimethylfuro[2,3-d]-1,3-dioxole-2,5-diyl)bis-ethanone;sn-Glycero-3-phosphocholine	TXTNKDRGVWKECN-UHFFFAOYSA-N,SUHOQUVVVLNYQR-MRVPVSSYSA-O	HMDB32527,C00670	annotated
998	139.087	413.69	positive	2-Methoxy-3,5-dimethylpyrimidine;3-Ethyl-2-methoxypyrazine;2-Ethoxy-5-methylpyrazine;2-Ethoxy-6-methylpyrazine;2-Ethoxy-3-methylpyrazine;1-Cyano-2-hydroxy-3-butene;4,5-Dimethyloxazole;2,5-Dimethyloxazole;2,4-Dimethyloxazole;2,4-Diaminoanisole;1-Methyl-1,6-dihydropyridine-2-carbaldoxime;4-Hydroxymethylphenylhydrazine	BXKLSVWRSUPMBO-UHFFFAOYSA-N,DPCILIMHENXHQX-UHFFFAOYSA-N,MGDMTRSONRZXOH-UHFFFAOYSA-N,XBLZVFYOCZVABA-UHFFFAOYSA-N,MMKWCKGYULOKET-UHFFFAOYSA-N,PBCLOVRWBLGJQA-UHFFFAOYSA-N,YVORRVFKHZLJGZ-UHFFFAOYSA-N,NSAUQTCATRWAJC-UHFFFAOYSA-N,PSOZJOZKEVZLKZ-UHFFFAOYSA-N,BAHPQISAXRFLCL-UHFFFAOYSA-N,ZWDNKJLSSOTOJV-SOFGYWHQSA-N,BBJOGQWGYPHPCA-UHFFFAOYSA-N	HMDB40911,HMDB40054,HMDB40142,HMDB40144,HMDB31850,HMDB31339,HMDB32970,HMDB32969,HMDB32968,C19218,C11765,C03994	annotated
999	226.107	264.63	positive	3,4-Methylenepimelic acid;Vanylglycol;3-Methoxy-4-hydroxyphenylethyleneglycol;Phosphorylcholine;Choline phosphate;1-(3-Hydroxy-4-methoxyphenyl)-1,2-ethanediol;4-Formyl-3-(formylmethyl)-4-hexenoic acid;(±)-threo-1-(4-Hydroxyphenyl)-1,2,3-propanetriol;Genipic acid;2-Hydroxy-6-oxo-7-methylocta-2,4-dienoate;Antiarol;cis-3-(Carboxy-ethyl)-3,5-cyclo-hexadiene-1,2-diol;cis-3-(1-Carboxy-ethyl)-3,5-cyclo-…	CSNVGEOLHZRUFI-UHFFFAOYSA-N,FBWPWWWZWKPJFL-UHFFFAOYSA-N,FBWPWWWZWKPJFL-UHFFFAOYSA-N,YHHSONZFOIEMCP-UHFFFAOYSA-O,YHHSONZFOIEMCP-UHFFFAOYSA-O,FBDKAIYPFAFJHV-UHFFFAOYSA-N,DBMWDRVDXUPGBP-UQCOIBPSSA-N,DGMSJCVOBYTYTE-UHFFFAOYSA-N,KWBASGHXHPTPGU-UHFFFAOYSA-N,OEUMAONYVQQDBW-HMRFFJRGSA-N,VTCDZPUMZAZMSB-UHFFFAOYSA-N,RKDFGWAXBBGKMR-IONNQARKSA-N,VVVNXNZZTJUXDV-AKHXFSBVSA-N,OEUMAONYVQQDBW-LHOHZTISSA-N	HMDB59730,HMDB01490,C05594,HMDB01565,C00588,HMDB35056,HMDB39650,HMDB40603,HMDB36072,C06582,C10765,C11588,C11456,C04535	annotated
1000	425.214	1440.14	positive	Acetyl tributyl citrate;Dihydrozeatin-7-N-dihydrozeatin;Dihydrozeatin-O-glucoside;Dihydrozeatin-9-N-glucoside;Dihydrozeatin-O-glucoside;5S-HETE di-endoperoxide	QZCLKYGREBVARF-UHFFFAOYSA-N,WSELIHNWDGFXRQ-UFZVAZPKSA-N,QRZHDHJUYBONQQ-CLORPHGJSA-N,DRPMMLWYLAPTPK-SFVLZXPESA-N,QRZHDHJUYBONQQ-UFZVAZPKSA-N,DOXGUXRZAOCYPM-IPIAXWAYSA-N	HMDB34159,HMDB12211,HMDB12214,HMDB12213,C16448,LMFA03000011	annotated
1001	186.132	280.87	positive				annotated
1002	284.879	812.97	positive				annotated
1003	532.439	1337.05	positive				annotated
1004	308.044	1460.28	positive	Apraclonidine;Apraclonidine	IEJXVRYNEISIKR-UHFFFAOYSA-N,IEJXVRYNEISIKR-UHFFFAOYSA-N	HMDB15099,C07668	annotated
1005	308.044	1465.53	positive	Apraclonidine;Apraclonidine	IEJXVRYNEISIKR-UHFFFAOYSA-N,IEJXVRYNEISIKR-UHFFFAOYSA-N	HMDB15099,C07668	annotated
1006	210.113	266.48	positive	(4-Hydroxy-3-methoxyphenyl)ethanol;1,3,5-Trimethoxybenzene;4-Ipomeanol;1-Ipomeanol;2,6-Dimethoxy-4-methylphenol;Epoxyoxophorone;2-Furanylmethyl butanoate;Ethyl 2-furanpropionate;N-Trimethyl-2-aminoethylphosphonate;Anhalamine;Tyr-OEt;p-Lactophenetide;Propoxur	XHUBSJRBOQIZNI-UHFFFAOYSA-N,LKUDPHPHKOZXCD-UHFFFAOYSA-N,RJYQLMILDVERHH-UHFFFAOYSA-N,IGGLYMZTLQKWGT-UHFFFAOYSA-N,ZFBNNSOJNZBLLS-UHFFFAOYSA-N,VOFRQXZPJRQJIW-UHFFFAOYSA-N,IXISGRHWGVGCAK-UHFFFAOYSA-N,OWIWZQQFSTZZIG-UHFFFAOYSA-N,VCANKBLUHKRQLL-UHFFFAOYSA-O,DVQVXTPSJBCBJI-UHFFFAOYSA-N,SBBWEQLNKVHYCX-JTQLQIEISA-N,GHZNWXGYWUBLLI-UHFFFAOYSA-N,ISRUGXGCCGIOQO-UHFFFAOYSA-N	HMDB38925,HMDB59963,HMDB30472,HMDB30473,HMDB29680,HMDB32252,HMDB37729,HMDB32921,C06459,C12231,C01458,C14262,C14334	annotated
1007	308.044	1476.81	positive	Apraclonidine;Apraclonidine	IEJXVRYNEISIKR-UHFFFAOYSA-N,IEJXVRYNEISIKR-UHFFFAOYSA-N	HMDB15099,C07668	annotated
1008	292.103	626.4	positive	Sarmentosin epoxide;2-Deoxy-2,3-dehydro-N-acetylneuraminic acid;2,7-Anhydro-alpha-N-acetylneuraminic acid	MGWCXJDKHMCXRL-YMGPVYFXSA-N,JINJZWSZQKHCIP-UFGQHTETSA-N,NCMJSVDTRDLWJE-GSQQXRCOSA-N	C08341,C04580,C04521	annotated
1009	166.916	816.05	positive				annotated
1010	374.903	1142.08	positive	Clofenotane;DDT;1,1,1-Trichloro-2-(o-chlorophenyl)-2-(p-chlorophenyl)ethane	YVGGHNCTFXOJCH-UHFFFAOYSA-N,YVGGHNCTFXOJCH-UHFFFAOYSA-N,CVUGPAFCQJIYDT-UHFFFAOYSA-N	HMDB32127,C04623,C14187	annotated
1011	193.095	141.86	positive	L-Pipecolic acid;L-Pipecolate;Pipecolic acid;N4-Acetylaminobutanal;N4-Acetylaminobutanal;(3xi,6xi)-Cyclo(alanylvalyl);3-Acetamidobutanal;Vigabatrin;Vigabatrin;Levetiracetam;Levetiracetam;D-Pipecolic acid;L-trans-4-Methyl-2-pyrrolidinecarboxylic acid;2-Pyrrolidineacetic acid;(2E)-Decenoyl-ACP;1-Aminocyclopentanecarboxylate;trans-3-Aminocyclopentane-1-carboxylic acid	HXEACLLIILLPRG-YFKPBYRVSA-N,HXEACLLIILLPRG-YFKPBYRVSA-N,HXEACLLIILLPRG-UHFFFAOYSA-N,DDSLGZOYEPKPSJ-UHFFFAOYSA-N,DDSLGZOYEPKPSJ-UHFFFAOYSA-N,ORLDMMKUTCCBSM-UHFFFAOYSA-N,SOYLQPBXNGCSNB-UHFFFAOYSA-N,PJDFLNIOAUIZSL-UHFFFAOYSA-N,PJDFLNIOAUIZSL-UHFFFAOYSA-N,HPHUVLMMVZITSG-ZCFIWIBFSA-N,HPHUVLMMVZITSG-ZCFIWIBFSA-N,HXEACLLIILLPRG-RXMQYKEDSA-N,KKJQZEWNZXRJFG-UHFFFAOYSA-N,ADSALMJPJUKESW-UHFFFAOYSA-N,NILQLFB…	HMDB00716,C00408,HMDB00070,HMDB04226,C05936,HMDB33926,HMDB59649,HMDB15212,C07500,HMDB15333,C07841,HMDB05960,HMDB29435,HMDB29444,HMDB62225,C03969,C13696	annotated
1012	406.203	122.58	positive				annotated
1013	416.028	118.17	positive				annotated
1014	335.158	125.05	positive	16-bromo-hexadecanoic acid;2-bromo-hexadecanoic acid;3-bromohexadecanoic acid	PFNCOYVEMJYEED-UHFFFAOYSA-N,DPRAYRYQQAXQPE-UHFFFAOYSA-N,RGAZRPDRVKDCPI-UHFFFAOYSA-N	LMFA01090010,LMFA01090011,LMFA01030674	annotated
1015	304.899	125.72	positive				annotated
1016	505.221	268.53	positive	Heterophyllin;Heterophyllin;Dorsmanin C;Poinsettifolin A;Broussoflavonol D;Artocommunol CC;Euchretin C	CBYLXVCMCVXUQQ-UHFFFAOYSA-N,CBYLXVCMCVXUQQ-UHFFFAOYSA-N,HHAZEOQNUWGOLG-RQZCQDPDSA-N,MDRSLFCGMSYIKU-UHFFFAOYSA-N,FAVGADQXPDBFQP-UHFFFAOYSA-N,DNQGMSASTSNOOR-YJJLJQPASA-N,IZIAIFCTOOEOCV-UHFFFAOYSA-N	HMDB34660,LMPK12110929,LMPK12112299,LMPK12112296,LMPK12112294,LMPK12111527,LMPK12160009	annotated
1017	181.033	731.76	positive	Allantoin;Allantoin;(R)(-)-Allantoin;(S)(+)-Allantoin	POJWUDADGALRAB-UHFFFAOYSA-N,POJWUDADGALRAB-UHFFFAOYSA-N,POJWUDADGALRAB-PVQJCKRUSA-N,POJWUDADGALRAB-SFOWXEAESA-N	HMDB00462,C01551,C02348,C02350	annotated
1018	279.093	1353.25	positive				annotated
1019	235.921	884.8	positive				annotated
1020	386.926	802.22	positive				annotated
1021	617.78	811.77	positive				annotated
1022	187.096	412.59	positive	5-Butyltetrahydro-2-oxo-3-furancarboxylic acid;5-(2-Methylpropyl)tetrahydro-2-oxo-3-furancarboxylic acid;cis-2-Carboxycyclohexyl-acetic acid	XCIYLBHMPNYNTF-UHFFFAOYSA-N,ODKYFEYTVOPOOV-UHFFFAOYSA-N,GCGCKIUIBPEAQE-BQBZGAKWSA-N	HMDB30992,HMDB30988,C14112	annotated
1023	293.99	789.82	positive				annotated
1024	313.034	789.97	positive				annotated
1025	239.923	815.49	positive				annotated
1026	492.876	810.36	positive				annotated
1027	262.888	987.26	positive	Trimetaphosphoric acid;Trimetaphosphoric acid	AZSFNUJOCKMOGB-UHFFFAOYSA-N,AZSFNUJOCKMOGB-UHFFFAOYSA-N	HMDB59921,C02466	annotated
1028	425.214	77.9	positive	Acetyl tributyl citrate;Dihydrozeatin-7-N-dihydrozeatin;Dihydrozeatin-O-glucoside;Dihydrozeatin-9-N-glucoside;Dihydrozeatin-O-glucoside;5S-HETE di-endoperoxide	QZCLKYGREBVARF-UHFFFAOYSA-N,WSELIHNWDGFXRQ-UFZVAZPKSA-N,QRZHDHJUYBONQQ-CLORPHGJSA-N,DRPMMLWYLAPTPK-SFVLZXPESA-N,QRZHDHJUYBONQQ-UFZVAZPKSA-N,DOXGUXRZAOCYPM-IPIAXWAYSA-N	HMDB34159,HMDB12211,HMDB12214,HMDB12213,C16448,LMFA03000011	annotated
1029	78.9557	1127.34	positive	Sodium hydroxide;Potassium hydroxide	HEMHJVSKTPXQMS-UHFFFAOYSA-M,KWYUFKZDYYNOTN-UHFFFAOYSA-M	C12569,C12568	annotated
1030	308.044	1589.63	positive	Apraclonidine;Apraclonidine	IEJXVRYNEISIKR-UHFFFAOYSA-N,IEJXVRYNEISIKR-UHFFFAOYSA-N	HMDB15099,C07668	annotated
1031	276.898	802.83	positive				annotated
1032	297.96	1193.13	positive				annotated
1033	116.082	5.65	positive	Acetylhydrazine;Acetylhydrazine;N-Nitrosodimethylamine;N-Nitrosodimethylamine;glycinamide;N-Methylurea	OFLXLNCGODUUOT-UHFFFAOYSA-N,OFLXLNCGODUUOT-UHFFFAOYSA-N,UMFJAHHVKNCGLG-UHFFFAOYSA-N,UMFJAHHVKNCGLG-UHFFFAOYSA-N,BEBCJVAWIBVWNZ-UHFFFAOYSA-N,XGEGHDBEHXKFPX-UHFFFAOYSA-N	HMDB60428,C07447,HMDB31419,C14704,HMDB62472,C16363	annotated
1034	422.184	280.1	positive				annotated
1035	425.214	118	positive	Acetyl tributyl citrate;Dihydrozeatin-7-N-dihydrozeatin;Dihydrozeatin-O-glucoside;Dihydrozeatin-9-N-glucoside;Dihydrozeatin-O-glucoside;5S-HETE di-endoperoxide	QZCLKYGREBVARF-UHFFFAOYSA-N,WSELIHNWDGFXRQ-UFZVAZPKSA-N,QRZHDHJUYBONQQ-CLORPHGJSA-N,DRPMMLWYLAPTPK-SFVLZXPESA-N,QRZHDHJUYBONQQ-UFZVAZPKSA-N,DOXGUXRZAOCYPM-IPIAXWAYSA-N	HMDB34159,HMDB12211,HMDB12214,HMDB12213,C16448,LMFA03000011	annotated
1036	351.071	709.7	positive	Tricetanidin;Tricetinidin;Flurprimidol;Fluxofenim;Aurantinidin;Aurantinidin;Indoleglycerol phosphate;Cyanidin;Cyanidin	CMPNIWQMRYYTMK-UHFFFAOYSA-O,CMPNIWQMRYYTMK-UHFFFAOYSA-O,VEVZCONIUDBCDC-UHFFFAOYSA-N,UKSLKNUCVPZQCQ-UHFFFAOYSA-N,VGONRPRFJVEJKB-UHFFFAOYSA-O,VGONRPRFJVEJKB-UHFFFAOYSA-O,NQEQTYPJSIEPHW-MNOVXSKESA-N,VEVZSMAEJFVWIL-UHFFFAOYSA-O,VEVZSMAEJFVWIL-UHFFFAOYSA-O	HMDB34043,LMPK12010440,C18465,C18735,C08575,LMPK12010424,C03506,C05905,LMPK12010002	annotated
1037	178.993	733.42	positive	Dimethylarsinate;2-Acetyl-3-methylthiophene;2-(Methylthio)phenol;2-Acetyl-5-methylthiophene;2-Propanoylthiophene;Kahweofuran;2-Methoxybenzenethiol	OGGXGZAMXPVRFZ-UHFFFAOYSA-M,YBJDKNXEWQSGEL-UHFFFAOYSA-N,SOOARYARZPXNAL-UHFFFAOYSA-N,YOSDTJYMDAEEAZ-UHFFFAOYSA-N,MFPZQZZWAMAHOY-UHFFFAOYSA-N,WQOKVCDOEDFSAJ-UHFFFAOYSA-N,DSCJETUEDFKYGN-UHFFFAOYSA-N	HMDB11625,HMDB41502,HMDB41281,HMDB33130,HMDB33159,HMDB32922,HMDB32571	annotated
1038	271.092	490.31	positive	Clitidine;4-(L-Alanin-3-yl)-2-hydroxy-cis,cis-muconate 6-semialdehyde;4,5-seco-Dopa;5-(L-Alanin-3-yl)-2-hydroxy-cis,cis-muconate 6-semialdehyde;5-(L-alanin-3-yl)-2-hydroxy-cis,cis-muconate 6-semialdehyde	FYEBWHCXONMZDU-ZYUZMQFOSA-N,FNEGJFDTWWXQES-QTWONPPNSA-N,FNEGJFDTWWXQES-QTWONPPNSA-N,OAPFPZKGGMKELA-WEBQFGJISA-N,OAPFPZKGGMKELA-WEBQFGJISA-N	C19977,C04796,C17758,C04797,LMFA01170073	annotated
1039	211.108	413.06	positive	Norepinephrine;L-Noradrenaline;Pyridoxine;Pyridoxine;5-Hydroxydopamine;6-Acetyl-2,3-dihydro-2-(hydroxymethyl)-4(1H)-pyridinone;6-Hydroxydopamine;Aprobarbital;Aprobarbital;xi-Norepinephrine;2,6-Dihydroxypseudooxynicotine	SFLSHLFXELFNJZ-QMMMGPOBSA-N,SFLSHLFXELFNJZ-QMMMGPOBSA-N,LXNHXLLTXMVWPM-UHFFFAOYSA-N,LXNHXLLTXMVWPM-UHFFFAOYSA-N,LCAINUZZHIZKKS-UHFFFAOYSA-N,SIWHSHNFBDSUFB-UHFFFAOYSA-N,DIVDFFZHCJEHGG-UHFFFAOYSA-N,UORJNBVJVRLXMQ-UHFFFAOYSA-N,UORJNBVJVRLXMQ-UHFFFAOYSA-N,SFLSHLFXELFNJZ-UHFFFAOYSA-N,JJJLAXLRPLCXNT-UHFFFAOYSA-N	HMDB00216,C00547,HMDB00239,C00314,HMDB04817,HMDB35178,HMDB01537,HMDB15441,C07826,HMDB37685,C15986	annotated
1040	274.858	1040.36	positive				annotated
1041	356.806	1039.85	positive				annotated
1042	195.113	412.86	positive	Dopamine;Dopamine;p-Octopamine;Octopamine;Vanillylamine;Vanillylamine;Laccarin;6-Hydroxypseudooxynicotine;Pilocarpidine	VYFYYTLLBUKUHU-UHFFFAOYSA-N,VYFYYTLLBUKUHU-UHFFFAOYSA-N,QHGUCRYDKWKLMG-QMMMGPOBSA-N,QHGUCRYDKWKLMG-QMMMGPOBSA-N,WRPWWVNUCXQDQV-UHFFFAOYSA-N,WRPWWVNUCXQDQV-UHFFFAOYSA-N,DAMBAJDWLIFTNW-UHFFFAOYSA-N,UMLOUOBDBGOHHR-UHFFFAOYSA-N,QVRFSYRSSMDRPS-CBAPKCEASA-N	HMDB00073,C03758,HMDB04825,C04227,HMDB12309,C16666,HMDB41440,C01297,C17964	annotated
1043	184.17	410.88	positive	1-Nonen-3-ol;delta1-nonen-3-ol;(E)-6-Nonenol;6E-Nonen-1-ol;Nonanal;Pelargonaldehyde;(Z)-6-Nonen-1-ol;6Z-Nonen-1-ol;(Z)-3-Nonen-1-ol;3Z-Nonen-1-ol;Dihydroisophorol;(Z)-2-Nonen-1-ol;2-Nonen-1-ol;2E-Nonen-1-ol;(E)-3-Nonen-1-ol;3,5,5-Trimethylhexanal;2-Methyloctanal;Amyl propyl ketone;Nonan-4-one;3-Nonanone;Nonan-3-one;2-Nonanone;Nonan-2-one;2,6-Dimethyl-4-heptanone;2-Methyl-4-heptanone;(±)-2,6-Dimet…	DWUPJMHAPOQKGJ-UHFFFAOYSA-N,DWUPJMHAPOQKGJ-UHFFFAOYSA-N,XJHRZBIBSSVCEL-ONEGZZNKSA-N,XJHRZBIBSSVCEL-ONEGZZNKSA-N,GYHFUZHODSMOHU-UHFFFAOYSA-N,GYHFUZHODSMOHU-UHFFFAOYSA-N,XJHRZBIBSSVCEL-ARJAWSKDSA-N,XJHRZBIBSSVCEL-ARJAWSKDSA-N,IFTBJDZSLBRRMC-SREVYHEPSA-N,IFTBJDZSLBRRMC-SREVYHEPSA-N,BRRVXFOKWJKTGG-UHFFFAOYSA-N,NSSALFVIQPAIQK-FPLPWBNLSA-N,NSSALFVIQPAIQK-BQYQJAHWSA-N,NSSALFVIQPAIQK-BQYQJAHWSA-N,IFTBJDZ…	HMDB34152,LMFA05000504,HMDB59887,LMFA05000133,HMDB59835,LMFA06000040,HMDB40581,LMFA05000135,HMDB30959,LMFA05000134,HMDB29557,HMDB41499,HMDB41498,LMFA05000131,HMDB41601,HMDB31730,HMDB31684,HMDB31268,LMFA12000148,HMDB31267,LMFA12000053,HMDB31266,LMFA12000052,HMDB31417,HMDB13821,HMDB37304,C09989,LMFA05000506,LMFA05000496,LMFA05000495,LMFA05000120,LMFA05000121,LMFA12000101,LMFA12000130,LMFA12000124,L…	annotated
1044	224.912	999.92	positive				annotated
1045	478.794	1002.29	positive				annotated
1046	105.045	1495.95	positive	2-Cyanopyridine;4-Cyanopyridine	FFNVQNRYTPFDDP-UHFFFAOYSA-N,GPHQHTOMRSGBNZ-UHFFFAOYSA-N	C02221,C02234	annotated
1047	469.938	1501.03	positive				annotated
1048	469.938	1498.29	positive				annotated
1049	331.016	1078.1	positive	Furosemide;Furosemide	ZZUFCTLCJUWOSV-UHFFFAOYSA-N,ZZUFCTLCJUWOSV-UHFFFAOYSA-N	HMDB01933,C07017	annotated
1050	304.86	817.09	positive	Chlorquinox	NHTGQOXRZFUGJX-UHFFFAOYSA-N	C18936	annotated
1051	107.967	631.87	positive				annotated
1052	139.075	413.72	positive	4-Methoxybenzyl alcohol;Tyrosol;4-Hydroxyphenylethanol;1-(2-Furanyl)-1-butanone;3-Ethyl-1,2-benzenediol;3-Ethylcatechol;4-Ethyl-1,2-benzenediol;3-Acetyl-2,5-dimethylfuran;1,4-Dimethoxybenzene;1,3-Dimethoxybenzene;4-Ethoxyphenol;1,2-Dimethoxybenzene;2,6-Dimethyl-1,4-benzenediol;2-Methoxy-4-methylphenol;2-Acetyl-3,5-dimethylfuran;1-(2-Furyl)butan-3-one;2-Phenoxyethanol;Cyclohexylammonium;Styrene-ci…	MSHFRERJPWKJFX-UHFFFAOYSA-N,YCCILVSKPBXVIP-UHFFFAOYSA-N,YCCILVSKPBXVIP-UHFFFAOYSA-N,GONWJZJNVDRECJ-UHFFFAOYSA-N,UUCQGNWZASKXNN-UHFFFAOYSA-N,UUCQGNWZASKXNN-UHFFFAOYSA-N,HFLGBNBLMBSXEM-UHFFFAOYSA-N,KBSVBCHYXYXDAG-UHFFFAOYSA-N,OHBQPCCCRFSCAX-UHFFFAOYSA-N,DPZNOMCNRMUKPS-UHFFFAOYSA-N,LKVFCSWBKOVHAH-UHFFFAOYSA-N,ABDKAPXRBAPSQN-UHFFFAOYSA-N,SGWZVZZVXOJRAQ-UHFFFAOYSA-N,PETRWTHZSKVLRE-UHFFFAOYSA-N,SQWQZVD…	HMDB34241,HMDB04284,C06044,HMDB39802,HMDB40177,C06728,HMDB40174,HMDB29563,HMDB29671,HMDB29672,HMDB32036,HMDB32139,HMDB32137,HMDB32136,HMDB32159,HMDB32290,HMDB41607,HMDB62716,C07084,C11480,C13638,C03352,C20694	annotated
1053	144.175	291.05	positive	Tripropylamine	YFTHZRPMJXBUME-UHFFFAOYSA-N	HMDB32545	annotated
1054	242.914	826.32	positive				annotated
1055	324.859	1001.49	positive				annotated
1056	280.962	822.52	positive				annotated
1057	320.955	823.52	positive				annotated
1058	225.123	264.5	positive	Normetanephrine;Epinephrine;L-Adrenaline;Butalbital;Nicotine imine;Levonordefrin;Levonordefrin;Ginkgotoxin;3,4,5,6-Tetrahydrohippuric acid;Methylnoradrenaline;Nordephrine;Oxidized-adrenal-ferredoxin;L-Normetanephrine	YNYAYWLBAHXHLL-UHFFFAOYSA-N,UCTWMZQNUQWSLP-VIFPVBQESA-N,UCTWMZQNUQWSLP-VIFPVBQESA-N,UZVHFVZFNXBMQJ-UHFFFAOYSA-N,GTQXYYYOJZZJHL-UHFFFAOYSA-N,GEFQWZLICWMTKF-CDUCUWFYSA-N,GEFQWZLICWMTKF-CDUCUWFYSA-N,SVINQHQHARVZFF-UHFFFAOYSA-N,OSUSJBWSQBKORT-UHFFFAOYSA-N,GEFQWZLICWMTKF-UHFFFAOYSA-N,GEFQWZLICWMTKF-UHFFFAOYSA-N,UCTWMZQNUQWSLP-UHFFFAOYSA-N,YNYAYWLBAHXHLL-QMMMGPOBSA-N	HMDB00819,HMDB00068,C00788,HMDB14386,HMDB01010,HMDB15652,C11768,HMDB29455,HMDB61679,HMDB02832,C17925,HMDB62515,C05589	annotated
1059	152.1	312.12	positive				annotated
1060	425.214	1556.35	positive	Acetyl tributyl citrate;Dihydrozeatin-7-N-dihydrozeatin;Dihydrozeatin-O-glucoside;Dihydrozeatin-9-N-glucoside;Dihydrozeatin-O-glucoside;5S-HETE di-endoperoxide	QZCLKYGREBVARF-UHFFFAOYSA-N,WSELIHNWDGFXRQ-UFZVAZPKSA-N,QRZHDHJUYBONQQ-CLORPHGJSA-N,DRPMMLWYLAPTPK-SFVLZXPESA-N,QRZHDHJUYBONQQ-UFZVAZPKSA-N,DOXGUXRZAOCYPM-IPIAXWAYSA-N	HMDB34159,HMDB12211,HMDB12214,HMDB12213,C16448,LMFA03000011	annotated
1061	318.97	713.32	positive	Bis(4'-chlorophenyl)acetate;1,1-Dichloro-2,2-bis(4-hydroxyphenyl)ethylene	YIOCIFXUGBYCJR-UHFFFAOYSA-N,OWEYKIWAZBBXJK-UHFFFAOYSA-N	C06640,C14238	annotated
1062	425.214	1548.16	positive	Acetyl tributyl citrate;Dihydrozeatin-7-N-dihydrozeatin;Dihydrozeatin-O-glucoside;Dihydrozeatin-9-N-glucoside;Dihydrozeatin-O-glucoside;5S-HETE di-endoperoxide	QZCLKYGREBVARF-UHFFFAOYSA-N,WSELIHNWDGFXRQ-UFZVAZPKSA-N,QRZHDHJUYBONQQ-CLORPHGJSA-N,DRPMMLWYLAPTPK-SFVLZXPESA-N,QRZHDHJUYBONQQ-UFZVAZPKSA-N,DOXGUXRZAOCYPM-IPIAXWAYSA-N	HMDB34159,HMDB12211,HMDB12214,HMDB12213,C16448,LMFA03000011	annotated
1063	228.007	1056.71	positive				annotated
1064	202.934	821.68	positive				annotated
1065	232.041	1045.48	positive				annotated
1066	471.105	1383.57	positive	Medicocarpin;Medicarpin 3-O-glucoside;4'-O-Methylglucoliquiritigenin;Pinostrobin 5-glucoside;Pinostrobin 5-O-glucoside;Trichocarposide;3-Methoxynobiletin;3,5,6,7,8,3',4'-Heptamethoxyflavone;(-)-Medicocarpin;2-(2,4,5-Trimethoxyphenyl)-5,6,7,8-tetramethoxy-4H-1-benzopyran-4-one;Agecorynin C;2-(3,4,5-Trimethoxyphenyl)-5,6,7,8-tetramethoxy-4H-1-benzopyran-4-one;5,6,7,8,3',4',5'-Heptamethoxyflavone;3,…	PVEMGMOWXQUWRD-UHFFFAOYSA-N,PVEMGMOWXQUWRD-UHFFFAOYSA-N,SBKZROAYFHGDCO-UHFFFAOYSA-N,PKWCARAECWHBCL-UHFFFAOYSA-N,PKWCARAECWHBCL-UHFFFAOYSA-N,ODOVSOIHEQVVMZ-JXMROGBWSA-N,SSXJHQZOHUYEGD-UHFFFAOYSA-N,SSXJHQZOHUYEGD-UHFFFAOYSA-N,PVEMGMOWXQUWRD-NJAOXFEXSA-N,GQZBZQRNQGILGI-UHFFFAOYSA-N,GQZBZQRNQGILGI-UHFFFAOYSA-N,UAELIRBOLQZEAT-UHFFFAOYSA-N,UAELIRBOLQZEAT-UHFFFAOYSA-N,SHRSLVWLFNSTLK-UHFFFAOYSA-N,CNWLLDU…	HMDB33855,LMPK12070005,HMDB39927,HMDB40503,LMPK12140143,HMDB31723,HMDB37689,LMPK12113345,C16223,C14942,LMPK12111503,C14953,LMPK12111494,LMPK12110625,LMPK12111286,LMPK12111511,LMPK12050446,LMPK12113064,LMPK12113278,LMPK12020235,LMPK12140132,LMPK12140339,LMPK12120355	annotated
1067	192.102	411.4	positive	Hydrocinnamic acid;Phenylpropanoate;2-Ethyl-4-(2-furanyl)-2-propenal;Ethyl benzoate;4-Ethoxybenzaldehyde;2-Phenylpropionate;4-Hydroxy-3-methylacetophenone;5-Methoxytryptophol;2-(2-Furanyl)-3-methyl-2-butenal;2-Phenylethyl formate;p-Tolyl acetate;Tolylacetate;o-Tolyl acetate;3,4-Dimethylbenzoic acid;3-Methylphenylacetic acid;4-Ethylbenzoic acid;Benzyl acetate;Benzyl acetate;(E)-5-(3,4,5,6-Tetrahyd…	XMIIGOLPHOKFCH-UHFFFAOYSA-N,XMIIGOLPHOKFCH-UHFFFAOYSA-N,UCPFCQBLYDXPTR-SOFGYWHQSA-N,MTZQAGJQAFMTAQ-UHFFFAOYSA-N,JRHHJNMASOIRDS-UHFFFAOYSA-N,YPGCWEMNNLXISK-UHFFFAOYSA-N,LXBHHIZIQVZGFN-UHFFFAOYSA-N,QLWKTGDEPLRFAT-UHFFFAOYSA-N,JWRBBXQUYVJOLN-UHFFFAOYSA-N,IKDIJXDZEYHZSD-UHFFFAOYSA-N,CDJJKTLOZJAGIZ-UHFFFAOYSA-N,CDJJKTLOZJAGIZ-UHFFFAOYSA-N,AMZORBZSQRUXNC-UHFFFAOYSA-N,OPVAJFQBSDUNQA-UHFFFAOYSA-N,GJMPSRS…	HMDB00764,C05629,HMDB38355,HMDB33967,HMDB33970,HMDB11743,HMDB59824,HMDB01896,HMDB40925,HMDB40428,HMDB32075,C01963,HMDB32073,HMDB02237,HMDB02222,HMDB02097,HMDB31310,C15513,HMDB33560,HMDB13744,C17883,HMDB37715,HMDB62349,HMDB03654,C02646,HMDB32617,HMDB32570,HMDB32569,HMDB32592,C19291,C13342,C16706,C17902,C20697	annotated
1068	332.009	642.39	positive	N-(2-hydroxymethyl-3-chloro-4-hydroxyphenyl)anthranilic acid;Chlozolinate	ZESDLTOKUCGKGS-UHFFFAOYSA-N,IGUYEXXAGBDLLX-UHFFFAOYSA-N	HMDB60007,C10979	annotated
1069	332.162	1019.57	positive	Diethylstilbestrol;Nonivamide;Zanthosimuline;Atherosperminine;Nordihydrocapsaicin;Nordihydrocapsaicin;Pramoxine;Diethylstilbestrol;4-Methyl-2,4-bis-(p-hydroxyphenyl)pent-1-ene;3-Hydroxyestra-1,3,5(10),6-tetraen-17-one;Indanestrol;(+/-)-5-[(tert-Butylamino)-2'-hydroxypropoxy]-1,2,3,4-tetrahydro-1-naphthol;17alpha-Dihydroequilenin;Equilin;3-hydroxy-estra-1,3,5(10),7tetraen-17-one;4,4'-(2-Ethyl-1-bu…	RGLYKWWBQGJZGM-UHFFFAOYSA-N,RGOVYLWUIBMPGK-UHFFFAOYSA-N,VMCDFWKTDCXEJZ-UHFFFAOYSA-N,UZZFAUDNCIFFPM-UHFFFAOYSA-N,VQEONGKQWIFHMN-UHFFFAOYSA-N,VQEONGKQWIFHMN-UHFFFAOYSA-N,DQKXQSGTHWVTAD-UHFFFAOYSA-N,RGLYKWWBQGJZGM-ISLYRVAYSA-N,MZLYLGGRVAFGBY-UHFFFAOYSA-N,WTRRIQCGCGCMQA-CBZIJGRNSA-N,UVOBXMBJOYYZST-UHFFFAOYSA-N,LGXDICLRWHYEIS-UHFFFAOYSA-N,RYWZPRVUQHMJFF-KSZLIROESA-N,WKRLQDKEXYKHJB-HFTRVMKXSA-N,WKRLQDK…	HMDB14400,HMDB29846,HMDB40368,HMDB30304,HMDB36328,C20216,C07892,C07620,C13625,C14650,C14738,C04875,C14498,C14392,LMST02010026,C15168,LMFA01030736	annotated
1070	225.034	703.23	positive				annotated
1071	208.108	412.74	positive	4-(Methylnitrosamino)-1-(3-pyridyl)-1-butanone ;4-(N-Nitrosomethylamino)-1-(3-pyridyl)-1-butanone;5-(alpha-Phenylethyl)semioxamazide	FLAQQSHRLBFIEZ-UHFFFAOYSA-N,FLAQQSHRLBFIEZ-UHFFFAOYSA-N,UQXPGBTUPFWHEF-UHFFFAOYSA-N	HMDB11603,C16453,C15418	annotated
1072	246.181	989.5	positive	Lysyl-Valine;Valyl-Lysine	YQAIUOWPSUOINN-UHFFFAOYSA-N,JKHXYJKMNSSFFL-UHFFFAOYSA-N	HMDB28964,HMDB29132	annotated
1073	275.914	888.11	positive	1,2,3,5,6,8-Hexathionane;1,2,4,5,7,8-Hexathionane	ZOJCTXCAPUGEKN-UHFFFAOYSA-N,BWXFNUCDJXXBHX-UHFFFAOYSA-N	HMDB39648,HMDB39432	annotated
1074	280.899	1218.55	positive	PPPi;Triphosphate	UNXRWKVEANCORM-UHFFFAOYSA-N,UNXRWKVEANCORM-UHFFFAOYSA-N	HMDB12282,C00536	annotated
1075	268.864	1021.91	positive				annotated
1076	360.888	785.19	positive				annotated
1077	362.886	785.63	positive				annotated
1078	196.039	688.04	positive				annotated
1079	319.971	668.13	positive				annotated
1080	274.944	1198.12	positive				annotated
1081	372.83	1056.7	positive	2,3,4,6,7,8-Hexachlorodibenzofuran;1,2,3,7,8,9-Hexachlorodibenzofuran;1,2,3,4,7,8-Hexachlorodibenzofuran;1,2,3,6,7,8-Hexachlorodibenzofuran	XTAHLACQOVXINQ-UHFFFAOYSA-N,PYUSJFJVDVSXIU-UHFFFAOYSA-N,LVYBAQIVPKCOEE-UHFFFAOYSA-N,JEYJJJXOFWNEHN-UHFFFAOYSA-N	C18110,C18108,C18107,C18109	annotated
1082	389.973	659.83	positive				annotated
1083	225.016	735.29	positive	Xanthotoxol;Xanthotoxol;Erinapyrone C;Bergaptol;Bergaptol;6-Hydroxyangelicin;Isobergaptol	JWVYQQGERKEAHW-UHFFFAOYSA-N,JWVYQQGERKEAHW-UHFFFAOYSA-N,ZXCJKDVKXCEBEI-UHFFFAOYSA-N,GIJHDGJRTUSBJR-UHFFFAOYSA-N,GIJHDGJRTUSBJR-UHFFFAOYSA-N,ZKCVFMVZXPEHMD-UHFFFAOYSA-N,OOWBIFOFDYBTAE-UHFFFAOYSA-N	HMDB29457,C00841,HMDB41026,HMDB13679,C00758,C18085,C18084	annotated
1084	429.012	800.26	positive				annotated
1085	319.88	807.54	positive				annotated
1086	319.88	813.93	positive				annotated
1087	404.236	1378.41	positive				annotated
1088	166.123	418.62	positive	Nepetalactam;Hordenine;Hordenine;Perilla sugar;4-Hydroxymethamphetamine;Pseudoephedrine;(+)-Pseudoephedrine;5-Ethyl-1,2,3,4,5,6-hexahydro-7H-cyclopenta[b]pyridin-7-one;6-Ethyl-1,2,3,4,5,6-hexahydro-7H-cyclopenta[b]pyridin-7-one;2,3,4,5,6,7-Hexahydro-7-methylcyclopent[b]azepin-8(1H)-one;3-Methyl-2-(1-pyrrolidinyl)-2-cyclopenten-1-one;5-Methyl-2-(1-pyrrolidinyl)-2-cyclopenten-1-one;(E,E)-2,6-Octadi…	UFGRADREDASLJW-UHFFFAOYSA-N,KUBCEEMXQZUPDQ-UHFFFAOYSA-N,KUBCEEMXQZUPDQ-UHFFFAOYSA-N,XCOJIVIDDFTHGB-YRNVUSSQSA-N,SBUQZKJEOOQSBV-UHFFFAOYSA-N,KWGRBVOPPLSCSI-WCBMZHEXSA-N,KWGRBVOPPLSCSI-WCBMZHEXSA-N,NGMCKGVAXGETLC-UHFFFAOYSA-N,GOTCNQZLHJWEAK-UHFFFAOYSA-N,RYGXXXQBRORLIJ-UHFFFAOYSA-N,SXIDVHLMAKILQP-UHFFFAOYSA-N,OYIXGZDXSCZURQ-UHFFFAOYSA-N,CBXNRMOWVZUZQA-BLWKUPHCSA-N,CBXNRMOWVZUZQA-BLWKUPHCSA-N,PAHYJZI…	HMDB38597,HMDB04366,C06199,HMDB35652,HMDB60767,HMDB01943,C02765,HMDB39665,HMDB39666,HMDB39682,HMDB39678,HMDB39679,HMDB39844,LMFA06000131,HMDB39836,HMDB40049,HMDB40246,HMDB40272,HMDB15451,C01575,HMDB61898,HMDB31582,HMDB31686,LMFA06000034,HMDB31414,HMDB33238,HMDB32447,HMDB32446,LMFA12000017,C10841,LMFA06000132,LMFA06000133,LMFA06000128,LMFA06000121,LMFA06000035,LMFA12000038	annotated
1089	341.861	811.49	positive				annotated
1090	254.093	1183.63	positive	Questiomycin A;2-Aminophenoxazin-3-one	RDJXPXHQENRCNG-UHFFFAOYSA-N,RDJXPXHQENRCNG-UHFFFAOYSA-N	HMDB30483,C02161	annotated
1091	362.023	824.12	positive				annotated
1092	532.439	1432.54	positive				annotated
1093	205.947	815.83	positive	Sodium sulfate	PMZURENOXWZQFD-UHFFFAOYSA-L	C13199	annotated
1094	588.081	661.31	positive	4-Glutathionyl cyclophosphamide;4-Glutathionyl cyclophosphamide	CXEDBYAXQXFDHD-UHFFFAOYSA-N,CXEDBYAXQXFDHD-UHFFFAOYSA-N	HMDB60387,C11583	annotated
1095	238.898	757.16	positive				annotated
1096	308.848	816.01	positive				annotated
1097	153.958	1047.37	positive				annotated
1098	302.139	409.86	positive	3-(1,1-Dimethylallyl)scopoletin;Cyperine;Cyperine;7-Hydroxy-5-isopropyl-2-methoxy-3-methyl-1,4-naphthoquinone;Pergillin;Citrusal;Wyerol;(R)-Meranzin;(S)-Auraptenol;Oxymorphone;Oxymorphone;Dihydrowyerone;Genomorphine;Apigravin;(E)-Suberenol;Celerin;Anhydromarasmone;Noroxycodone;Kanzonol Q;7,8-Dihydroyangonin;5,6-Dihydroyangonin;7-Methoxy-5-prenyloxycoumarin;6-O-Methylnorlaudanosoline;(S)-6-O-Methy…	NEUWPSXOYGGGFO-UHFFFAOYSA-N,KXXZLMLLYMPYJE-UHFFFAOYSA-N,KXXZLMLLYMPYJE-UHFFFAOYSA-N,GMQGRIMALOVAPW-UHFFFAOYSA-N,MKXDAWJZYZIEIP-UHFFFAOYSA-N,VCYVDHAWDPDCKW-UHFFFAOYSA-N,RIOSBTRTZGOASU-JXWPTCDWSA-N,LSZONYLDFHGRDP-UHFFFAOYSA-N,SQSRYWNOKPJENY-UHFFFAOYSA-N,UQCNKQCJZOAFTQ-ISWURRPUSA-N,UQCNKQCJZOAFTQ-ISWURRPUSA-N,YFUCCGZVKDFREC-LUAWRHEFSA-N,AMAPEXTUMXQULJ-UHFFFAOYSA-N,NYTURSQQJRVHPG-UHFFFAOYSA-N,LNFVZUM…	HMDB34133,HMDB33771,C09923,HMDB35254,HMDB39592,HMDB30788,HMDB39142,HMDB30853,HMDB30854,HMDB15323,C08019,HMDB30948,HMDB29382,HMDB30578,HMDB30690,HMDB30110,HMDB36050,HMDB41960,HMDB41192,HMDB33016,HMDB33015,HMDB32953,C05203,C06517,C19037,C09680,LMPR0103330004,C10941,C08527,C08525,C09495,C11786,C09392,C13634,C12327,C11078,C12163,C12192,C12190,C12191,C16812	annotated
1099	328.843	818.73	positive				annotated
1100	532.439	1464.41	positive				annotated
1101	532.439	1475.31	positive				annotated
1102	240.918	767.3	positive				annotated
1103	206.909	816.84	positive				annotated
1104	190.126	1515.56	positive	R-3-(Methylthio)-1-hexanol;8-Methylthiooctanaldoxime;EPTC	JSASXSHMJYRPCM-UHFFFAOYSA-N,XKNUDVRSFJJTNT-CSKARUKUSA-N,GUVLYNGULCJVDO-UHFFFAOYSA-N	HMDB40153,C17251,C11081	annotated
1105	158.922	1060.34	positive				annotated
1106	379.992	662.18	positive	Lythidathion	FPMIAGPUNXEUCZ-UHFFFAOYSA-N	C19004	annotated
1107	259.983	791.2	positive				annotated
1108	264.89	788.44	positive				annotated
1109	258.853	1033.38	positive				annotated
1110	406.203	76.02	positive				annotated
1111	157.988	777.16	positive				annotated
1112	240.886	1025.36	positive				annotated
1113	145.931	1054.63	positive				annotated
1114	392.981	663.92	positive				annotated
1115	276.914	858.67	positive				annotated
1116	381.878	866.07	positive				annotated
1117	400.911	800.64	positive	Aeroplysinin 1;3,5-Dibromo-tyrosine;3,5-Dibromo-L-tyrosine	BGYNLOSBKBOJJD-IUCAKERBSA-N,COESHZUDRKCEPA-UHFFFAOYSA-N,COESHZUDRKCEPA-ZETCQYMHSA-N	C17099,C17080,C03224	annotated
1118	312.025	1050.35	positive	Adefovir	SUPKOOSCJHTBAH-UHFFFAOYSA-N	C11277	annotated
1119	474.894	92.19	positive				annotated
1120	162.099	1332.41	positive				annotated
1121	404.236	1428.26	positive				annotated
1122	376.008	811.55	positive	Famotidine	XUFQPHANEAPEMJ-UHFFFAOYSA-N	HMDB01919	annotated
1123	259.928	809.81	positive				annotated
1124	404.236	1476.48	positive				annotated
1125	216.837	1022.59	positive				annotated
1126	145.05	714.98	positive	3-Methylglutaconic acid;3E-methylglutaconic acid;3-Hexenedioic acid;3-hexenedioic acid;Ethyl hydrogen fumarate;3-Hydroxyadipic acid 3,6-lactone;Maleic acid homopolymer;2,3-Dimethylmaleate;(E)-2-Methylglutaconic acid;2E-methyl-glutaconic acid;Dimethyl fumarate;trans-2-Hexenedioic acid;(E)-hex-2-enedioic acid;1,5-Anhydro-4-deoxy-D-glycero-hex-3-en-2-ulose;2-Hydroxy-2-(hydroxymethyl)-2H-pyran-3(6H)-…	WKRBKYFIJPGYQC-DUXPYHPUSA-N,WKRBKYFIJPGYQC-DUXPYHPUSA-N,YHGNXQAFNHCBTK-OWOJBTEDSA-N,YHGNXQAFNHCBTK-OWOJBTEDSA-N,XLYMOEINVGRTEX-ARJAWSKDSA-N,BWEICTHJUIJQPH-UHFFFAOYSA-N,CGBYBGVMDAPUIH-ARJAWSKDSA-N,CGBYBGVMDAPUIH-ARJAWSKDSA-N,JKGHDBJDBRBRNA-DUXPYHPUSA-N,JKGHDBJDBRBRNA-DUXPYHPUSA-N,LDCRTTXIJACKKU-ARJAWSKDSA-N,HSBSUGYTMJWPAX-HNQUOIGGSA-N,HSBSUGYTMJWPAX-HNQUOIGGSA-N,XUKJGZOHRVCEJL-BYPYZUCNSA-N,FUJVJJB…	HMDB00522,LMFA01170068,HMDB00393,LMFA01170087,HMDB40207,HMDB29171,HMDB36232,C00922,HMDB02266,LMFA01170079,HMDB31257,HMDB13311,LMFA01170070,C19822,C19821,C19826,C01757,C02930,C02295	annotated
1127	404.236	1542.66	positive				annotated
1128	264.837	779.12	positive	Tetrathionate	HPQYKCJIWQFJMS-UHFFFAOYSA-N	C02084	annotated
1129	512.805	1036.34	positive				annotated
1130	240.855	1002.21	positive				annotated
1131	260.88	761.33	positive				annotated
1132	262.074	1403.98	positive	Mepanipyrim	CIFWZNRJIBNXRE-UHFFFAOYSA-N	C10919	annotated
1133	398.84	828.51	positive				annotated
1134	292.17	1464.31	positive	(S)-5-Deoxyindenestrol;(R)-5-Deoxyindenestrol;(S)-4'-Deoxyindenestrol;(R)-4'-Deoxyindenestrol	CFWDRXXJJXLZOZ-LBPRGKRZSA-N,CFWDRXXJJXLZOZ-GFCCVEGCSA-N,JVJKQJFQEQRNRY-LBPRGKRZSA-N,JVJKQJFQEQRNRY-GFCCVEGCSA-N	C14544,C14543,C14542,C14541	annotated
1135	208.935	1397.89	positive				annotated
1136	296.258	1471.28	positive	Trans-Hexa-dec-2-enoic acid;Gaidic acid;Citronellyl hexanoate;(E)-3-Hexadecenoic acid;(E)-6-Hexadecenoic acid;7-palmitoleic acid;(Z)-13-Hexadecenoic acid;13Z-hexadecenoic acid;Palmitelaidic acid;trans-9-palmitoleic acid;(Z)-14-Methyl-6-pentadecenoic acid;Hypogeic acid;hexadec-7Z-enoic acid;15-Hexadecanolide;5-Dodecyldihydro-2(3H)-furanone;(E)-11-Hexadecenoic acid;11-hexadecenoic acid;Palmitoleic …	ZVRMGCSSSYZGSM-CCEZHUSRSA-N,ZVRMGCSSSYZGSM-CCEZHUSRSA-N,KNYRCCKTQMBSFP-UHFFFAOYSA-N,PCBKWKNYISJGPJ-YPKPFQOOSA-N,NNNVXFKZMRGJPM-ZHACJKMWSA-N,NNNVXFKZMRGJPM-ZHACJKMWSA-N,UFRASUJYZLLIJC-ARJAWSKDSA-N,UFRASUJYZLLIJC-ARJAWSKDSA-N,SECPZKHBENQXJG-BQYQJAHWSA-N,SECPZKHBENQXJG-BQYQJAHWSA-N,PLEXOMFVUZNSTQ-GQCTYLIASA-N,PJHOFUXBXJNUAC-KTKRTIGZSA-N,PJHOFUXBXJNUAC-KTKRTIGZSA-N,GILZFLFJYUGJLX-UHFFFAOYSA-N,SRIFJCO…	HMDB10735,LMFA01030054,HMDB38958,HMDB33791,HMDB31053,LMFA01030055,HMDB35877,LMFA01030264,HMDB12328,LMFA01030057,HMDB41422,HMDB02186,LMFA01030766,HMDB31711,HMDB31145,HMDB37647,LMFA01030261,HMDB03229,C08362,LMFA01030056,HMDB32638,LMFA07010537,LMFA07010515,LMFA07010491,LMFA07010492,LMFA07010494,LMFA07010309,LMFA07010307,LMFA07010316,LMFA07010312,LMFA07010313,LMFA07010314,LMFA07010315,LMFA07010310,LM…	annotated
1137	198.007	774.34	positive				annotated
1138	284.876	1028.85	positive				annotated
1139	292.17	1494.04	positive	(S)-5-Deoxyindenestrol;(R)-5-Deoxyindenestrol;(S)-4'-Deoxyindenestrol;(R)-4'-Deoxyindenestrol	CFWDRXXJJXLZOZ-LBPRGKRZSA-N,CFWDRXXJJXLZOZ-GFCCVEGCSA-N,JVJKQJFQEQRNRY-LBPRGKRZSA-N,JVJKQJFQEQRNRY-GFCCVEGCSA-N	C14544,C14543,C14542,C14541	annotated
1140	296.258	1593.55	positive	Trans-Hexa-dec-2-enoic acid;Gaidic acid;Citronellyl hexanoate;(E)-3-Hexadecenoic acid;(E)-6-Hexadecenoic acid;7-palmitoleic acid;(Z)-13-Hexadecenoic acid;13Z-hexadecenoic acid;Palmitelaidic acid;trans-9-palmitoleic acid;(Z)-14-Methyl-6-pentadecenoic acid;Hypogeic acid;hexadec-7Z-enoic acid;15-Hexadecanolide;5-Dodecyldihydro-2(3H)-furanone;(E)-11-Hexadecenoic acid;11-hexadecenoic acid;Palmitoleic …	ZVRMGCSSSYZGSM-CCEZHUSRSA-N,ZVRMGCSSSYZGSM-CCEZHUSRSA-N,KNYRCCKTQMBSFP-UHFFFAOYSA-N,PCBKWKNYISJGPJ-YPKPFQOOSA-N,NNNVXFKZMRGJPM-ZHACJKMWSA-N,NNNVXFKZMRGJPM-ZHACJKMWSA-N,UFRASUJYZLLIJC-ARJAWSKDSA-N,UFRASUJYZLLIJC-ARJAWSKDSA-N,SECPZKHBENQXJG-BQYQJAHWSA-N,SECPZKHBENQXJG-BQYQJAHWSA-N,PLEXOMFVUZNSTQ-GQCTYLIASA-N,PJHOFUXBXJNUAC-KTKRTIGZSA-N,PJHOFUXBXJNUAC-KTKRTIGZSA-N,GILZFLFJYUGJLX-UHFFFAOYSA-N,SRIFJCO…	HMDB10735,LMFA01030054,HMDB38958,HMDB33791,HMDB31053,LMFA01030055,HMDB35877,LMFA01030264,HMDB12328,LMFA01030057,HMDB41422,HMDB02186,LMFA01030766,HMDB31711,HMDB31145,HMDB37647,LMFA01030261,HMDB03229,C08362,LMFA01030056,HMDB32638,LMFA07010537,LMFA07010515,LMFA07010491,LMFA07010492,LMFA07010494,LMFA07010309,LMFA07010307,LMFA07010316,LMFA07010312,LMFA07010313,LMFA07010314,LMFA07010315,LMFA07010310,LM…	annotated
1141	292.17	1531.33	positive	(S)-5-Deoxyindenestrol;(R)-5-Deoxyindenestrol;(S)-4'-Deoxyindenestrol;(R)-4'-Deoxyindenestrol	CFWDRXXJJXLZOZ-LBPRGKRZSA-N,CFWDRXXJJXLZOZ-GFCCVEGCSA-N,JVJKQJFQEQRNRY-LBPRGKRZSA-N,JVJKQJFQEQRNRY-GFCCVEGCSA-N	C14544,C14543,C14542,C14541	annotated
1142	292.876	830.27	positive				annotated
1143	274.879	974.93	positive				annotated
1144	292.17	1568.82	positive	(S)-5-Deoxyindenestrol;(R)-5-Deoxyindenestrol;(S)-4'-Deoxyindenestrol;(R)-4'-Deoxyindenestrol	CFWDRXXJJXLZOZ-LBPRGKRZSA-N,CFWDRXXJJXLZOZ-GFCCVEGCSA-N,JVJKQJFQEQRNRY-LBPRGKRZSA-N,JVJKQJFQEQRNRY-GFCCVEGCSA-N	C14544,C14543,C14542,C14541	annotated
1145	436.983	825.39	positive				annotated
1146	306.827	996.93	positive				annotated
1147	292.17	1602.69	positive	(S)-5-Deoxyindenestrol;(R)-5-Deoxyindenestrol;(S)-4'-Deoxyindenestrol;(R)-4'-Deoxyindenestrol	CFWDRXXJJXLZOZ-LBPRGKRZSA-N,CFWDRXXJJXLZOZ-GFCCVEGCSA-N,JVJKQJFQEQRNRY-LBPRGKRZSA-N,JVJKQJFQEQRNRY-GFCCVEGCSA-N	C14544,C14543,C14542,C14541	annotated
1148	292.882	997.18	positive	beta-2,3,4,5,6-Pentachlorocyclohexanol	DOMHZVJNLCAZSA-CDRYSYESSA-N	C16181	annotated
1149	255.233	187.7	negative	Ethyl tetradecanoate;ethyl tetradecanoate;Palmitic acid;Hexadecanoic acid;Palmitic acid;Isopalmitic acid;Isopalmitic acid;Butyl dodecanoate;Dodecyl butyrate;dodecyl butyrate;Hexyl decanoate;hexyl decanoate;Dodecyl 2-methylpropanoate;Trimethyltridecanoic acid;4,8,12-trimethyl-tridecanoic acid;Octyl octanoate;octyl octanoate;2-hydroxyhexadecanal;2,8-dimethyl-tetradecanoic acid;2,6-dimethyl-tetradec…	MMKRHZKQPFCLLS-UHFFFAOYSA-N,MMKRHZKQPFCLLS-UHFFFAOYSA-N,IPCSVZSSVZVIGE-UHFFFAOYSA-N,IPCSVZSSVZVIGE-UHFFFAOYSA-N,IPCSVZSSVZVIGE-UHFFFAOYSA-N,ZONJATNKKGGVSU-UHFFFAOYSA-N,ZONJATNKKGGVSU-UHFFFAOYSA-N,NDKYEUQMPZIGFN-UHFFFAOYSA-N,JEPXJYKYHMEESP-UHFFFAOYSA-N,JEPXJYKYHMEESP-UHFFFAOYSA-N,DGPNTCACXCHFDI-UHFFFAOYSA-N,DGPNTCACXCHFDI-UHFFFAOYSA-N,LDPLLPONRGVDGK-UHFFFAOYSA-N,FUYCAQNCWDAOLQ-UHFFFAOYSA-N,FUYCAQN…	HMDB34153,LMFA07010468,HMDB00220,C00249,LMFA01010001,HMDB31068,LMFA01020010,HMDB32065,HMDB32249,LMFA07010424,HMDB32324,LMFA07010456,HMDB36210,HMDB02396,LMFA01020249,HMDB33166,LMFA07010449,LMFA06000252,LMFA01020039,LMFA01020038,LMFA07010600,LMFA07010485,LMFA07010440,LMFA07010331,LMFA01020165,LMFA01020164,LMFA01020167,LMFA01020166,LMFA01020169,LMFA01020168,LMFA01020173,LMFA01020170,LMFA01020172,LMF…	annotated
1151	299.26	187.78	negative	(R)-3-Hydroxy-Octadecanoic acid;3R-hydroxy-octadecanoic acid;9-hydroxyoctadecanoic acid;DL-9-hydroxy stearic acid;13-hydroxyoctadecanoic acid;DL-13-hydroxy stearic acid;12-Hydroxystearic acid;DL-12-hydroxy stearic acid;xi-10-Hydroxyoctadecanoic acid;DL-10-hydroxy stearic acid;2-hydroxystearate;DL-2-hydroxy stearic acid;(R)-10-Hydroxystearate;(R)-10-hydroxystearic acid;(R)-2-Hydroxystearate;2R-hyd…	POMQYTSPMKEQNB-QGZVFWFLSA-N,POMQYTSPMKEQNB-QGZVFWFLSA-N,RKHXDCVAPIMDMG-UHFFFAOYSA-N,RKHXDCVAPIMDMG-UHFFFAOYSA-N,MRWKWISFCDSNQN-UHFFFAOYSA-N,MRWKWISFCDSNQN-UHFFFAOYSA-N,ULQISTXYYBZJSJ-UHFFFAOYSA-N,ULQISTXYYBZJSJ-UHFFFAOYSA-N,PAZZVPKITDJCPV-UHFFFAOYSA-N,PAZZVPKITDJCPV-UHFFFAOYSA-N,KIHBGTRZFAVZRV-UHFFFAOYSA-N,KIHBGTRZFAVZRV-UHFFFAOYSA-N,PAZZVPKITDJCPV-QGZVFWFLSA-N,PAZZVPKITDJCPV-QGZVFWFLSA-N,KIHBGTR…	HMDB10737,LMFA02000196,HMDB61661,LMFA02000127,HMDB61662,LMFA02000131,HMDB61706,LMFA02000130,HMDB37396,LMFA02000128,HMDB62549,LMFA02000120,C03195,LMFA02000237,C03042,LMFA02000195,C03045,LMFA02000129,LMFA02000126,LMFA02000125,LMFA02000124,LMFA02000123,LMFA02000133,LMFA02000132,LMFA02000136,LMFA02000135,LMFA02000134,LMFA02000122,LMFA02000121,LMFA02000198,LMFA02000197,LMFA02000185,LMFA02000232,LMFA02…	annotated
1152	96.9602	809.93	negative	Sulfate	QAOWNCQODCNURD-UHFFFAOYSA-N	C00059	annotated
1153	336.86	809.67	negative				annotated
1154	456.809	810.04	negative				annotated
1155	97.9596	809.8	negative				annotated
1156	576.758	810.23	negative				annotated
1157	195.927	809.94	negative				annotated
1158	434.827	809.79	negative				annotated
1159	314.878	809.89	negative				annotated
1160	254.895	809.94	negative				annotated
1161	696.708	810.06	negative				annotated
1164	279.06	532.21	negative				annotated
1165	339.124	532.61	negative	5-Deoxykievitone;5-Deoxykievitone;(+-)-5-Deoxykievitone;Glyceollidin I;Glyceollidin I;Licocoumarone;Licocoumarone;(S)-4',5,7-Trihydroxy-3'-prenylflavanone;Licoflavanone;Morachalcone A;Morachalcone A;Dolichin B;Desmethylxanthohumol;Desmethylxanthohumol;1-Hydroxy-3,5-dimethoxy-2-prenylxanthone;Glyceollidin II;Selinone;Selinone;(S)-4',5,7-Trihydroxy-6-prenylflavanone;Sophoraflavanone B;(+)-Galbacin;…	JIJYZALGIIQXKE-UHFFFAOYSA-N,JIJYZALGIIQXKE-UHFFFAOYSA-N,JIJYZALGIIQXKE-UHFFFAOYSA-N,NLHMQOCIFRDSNU-UHFFFAOYSA-N,NLHMQOCIFRDSNU-UHFFFAOYSA-N,CNPMAFLUEHEXRE-UHFFFAOYSA-N,CNPMAFLUEHEXRE-UHFFFAOYSA-N,CGKWSLSAYABZTL-UHFFFAOYSA-N,CGKWSLSAYABZTL-UHFFFAOYSA-N,NXBYIJSAISXPKJ-WEVVVXLNSA-N,NXBYIJSAISXPKJ-WEVVVXLNSA-N,LRCYZCCKRIVTHN-UHFFFAOYSA-N,FUSADYLVRMROPL-UXBLZVDNSA-N,FUSADYLVRMROPL-UXBLZVDNSA-N,ADQOAYR…	HMDB34214,C10418,LMPK12050458,HMDB34026,LMPK12070116,HMDB38755,LMPK12160045,HMDB29866,LMPK12140288,HMDB40306,LMPK12120119,HMDB29468,HMDB30610,C16416,HMDB41251,HMDB37916,HMDB37585,LMPK12140278,HMDB37247,C18023,C10616,C09753,C09832,LMPK12140277,C15509,LMPK12070004,C15510,LMPK12120034,LMPK12120051,LMPK12120062,LMPK12120078,LMPK12120090,LMPK12070115,LMPK12070015,LMPK12070014,LMPK12050473,LMPK12140078…	annotated
1166	301.042	532.41	negative				annotated
1167	213.013	531.34	negative				annotated
1168	323.024	531.58	negative	Chlorobenzilate	RAPBNVDSDCTNRC-UHFFFAOYSA-N	C14574	annotated
1169	315.097	522.57	negative				annotated
1170	212.018	531.7	negative				annotated
1171	363.017	530.93	negative	6-Thioinosine-5'-monophosphate;6-Thioinosine-5'-monophosphate	ZKRFOXLVOKTUTA-KQYNXXCUSA-N,ZKRFOXLVOKTUTA-KQYNXXCUSA-N	HMDB60416,C04646	annotated
1172	318.083	531.39	negative				annotated
1173	253.218	188.31	negative	Trans-Hexa-dec-2-enoic acid;Gaidic acid;Citronellyl hexanoate;(E)-3-Hexadecenoic acid;(E)-6-Hexadecenoic acid;7-palmitoleic acid;(Z)-13-Hexadecenoic acid;13Z-hexadecenoic acid;Palmitelaidic acid;trans-9-palmitoleic acid;(Z)-14-Methyl-6-pentadecenoic acid;Hypogeic acid;hexadec-7Z-enoic acid;15-Hexadecanolide;5-Dodecyldihydro-2(3H)-furanone;(E)-11-Hexadecenoic acid;11-hexadecenoic acid;Palmitoleic …	ZVRMGCSSSYZGSM-CCEZHUSRSA-N,ZVRMGCSSSYZGSM-CCEZHUSRSA-N,KNYRCCKTQMBSFP-UHFFFAOYSA-N,PCBKWKNYISJGPJ-YPKPFQOOSA-N,NNNVXFKZMRGJPM-ZHACJKMWSA-N,NNNVXFKZMRGJPM-ZHACJKMWSA-N,UFRASUJYZLLIJC-ARJAWSKDSA-N,UFRASUJYZLLIJC-ARJAWSKDSA-N,SECPZKHBENQXJG-BQYQJAHWSA-N,SECPZKHBENQXJG-BQYQJAHWSA-N,PLEXOMFVUZNSTQ-GQCTYLIASA-N,PJHOFUXBXJNUAC-KTKRTIGZSA-N,PJHOFUXBXJNUAC-KTKRTIGZSA-N,GILZFLFJYUGJLX-UHFFFAOYSA-N,SRIFJCO…	HMDB10735,LMFA01030054,HMDB38958,HMDB33791,HMDB31053,LMFA01030055,HMDB35877,LMFA01030264,HMDB12328,LMFA01030057,HMDB41422,HMDB02186,LMFA01030766,HMDB31711,HMDB31145,HMDB37647,LMFA01030261,HMDB03229,C08362,LMFA01030056,HMDB32638,LMFA07010537,LMFA07010515,LMFA07010491,LMFA07010492,LMFA07010494,LMFA07010309,LMFA07010307,LMFA07010316,LMFA07010312,LMFA07010313,LMFA07010314,LMFA07010315,LMFA07010310,LM…	annotated
1174	282.252	183.96	negative				annotated
1176	313.114	693.64	negative				annotated
1177	481.165	693.73	negative				annotated
1178	335.096	694.3	negative	Firocoxib	FULAPETWGIGNMT-UHFFFAOYSA-N	C18363	annotated
1179	356.15	694.05	negative	Deacetylcolchicine	HFPMXDMZJUJZBX-AWEZNQCLSA-N	C16712	annotated
1180	503.147	694.14	negative				annotated
1181	319.028	694.25	negative				annotated
1182	329.087	694.72	negative	3'-Glucosyl-2',4',6'-trihydroxyacetophenone;1-O-Vanilloyl-beta-D-glucose	IWMUXTZLTOTAQO-UHFFFAOYSA-N,YROOZUQRTLHXIO-DIACKHNESA-N	HMDB40621,C20470	annotated
1183	291.132	693.89	negative				annotated
1184	524.202	694.03	negative				annotated
1186	234.984	789.68	negative	Fenpiclonil	FKLFBQCQQYDUAM-UHFFFAOYSA-N	C14268	annotated
1187	230.987	789.39	negative				annotated
1188	215.033	714.43	negative				annotated
1189	217.03	714.5	negative				annotated
1190	293.011	713.56	negative				annotated
1191	295.008	713.74	negative				annotated
1192	319.007	715.82	negative				annotated
1193	116.907	271.64	negative	Chloroform;Chloroform	HEDRZPFGACZZDS-UHFFFAOYSA-N,HEDRZPFGACZZDS-UHFFFAOYSA-N	HMDB29596,C13827	annotated
1194	118.904	270.24	negative				annotated
1195	120.901	273.87	negative				annotated
1196	122.898	276.28	negative				annotated
1197	238.109	246.34	negative				annotated
1198	186.114	273.59	negative	Polyethylene glycol;8-Amino-7-oxononanoate;7-oxo-8-amino-nonanoic acid;N-Heptanoylglycine;(E)-2-Butenyl-4-methyl-threonine	GUAHPAJOXVYFON-UHFFFAOYSA-N,GUAHPAJOXVYFON-UHFFFAOYSA-N,GUAHPAJOXVYFON-UHFFFAOYSA-N,RNFCYFVPNIXAHP-UHFFFAOYSA-N,RPALEGQGCGCFCX-FIWMUJSFSA-N	HMDB37790,C01092,LMFA01060168,HMDB13010,C12029	annotated
1199	224.093	266.28	negative				annotated
1200	310.13	282.69	negative	Domoic acid;Isodomoic acid A;Domoic acid	VZFRNCSOCOPNDB-VOGDQUTBSA-N,DDAJBUQQWFXHDM-UUYKTWPLSA-N,VZFRNCSOCOPNDB-AOKDLOFSSA-N	HMDB33939,C20027,C13732	annotated
1201	157.124	210.91	negative	Hexyl propionate;hexyl propionate;Pelargonic acid;Nonanoic acid;Pelargonic acid;Pentyl butanoate;Propyl hexanoate;propionyl hexanoate;Oenanthic ether;Octyl formate;2-Methylpropyl 3-methylbutanoate;Ethyl 5-methylhexanoate;Isoamyl butyrate;3-Methylbutyl butyrate;Butyl 2-methylbutanoate;butyl 2-methyl-butanoate;1-Methylbutyl butanoate;Butyl pentanoate;Isopropyl hexanoate;Isopropyl hexanoate;xi-2-Eth…	GOKKOFHHJFGZHW-UHFFFAOYSA-N,GOKKOFHHJFGZHW-UHFFFAOYSA-N,FBUKVWPVBMHYJY-UHFFFAOYSA-N,FBUKVWPVBMHYJY-UHFFFAOYSA-N,FBUKVWPVBMHYJY-UHFFFAOYSA-N,CFNJLPHOBMVMNS-UHFFFAOYSA-N,HTUIWRWYYVBCFT-UHFFFAOYSA-N,HTUIWRWYYVBCFT-UHFFFAOYSA-N,TVQGDYNRXLTQAP-UHFFFAOYSA-N,AVBRYQRTMPHARE-UHFFFAOYSA-N,KEBDNKNVCHQIJU-UHFFFAOYSA-N,VUOGVGBBHBPFGM-UHFFFAOYSA-N,PQLMXFQTAMDXIZ-UHFFFAOYSA-N,PQLMXFQTAMDXIZ-UHFFFAOYSA-N,OTKQNSS…	HMDB34606,LMFA07010413,HMDB00847,C01601,LMFA01010009,HMDB34162,HMDB34165,LMFA07010435,HMDB00798,HMDB38603,HMDB38040,HMDB59822,HMDB40221,LMFA07010574,HMDB39216,LMFA07010507,HMDB39219,HMDB40295,HMDB40430,LMFA07010676,HMDB30331,HMDB32042,LMFA07010652,HMDB32309,HMDB36234,LMFA07010572,HMDB31557,LMFA01020244,HMDB31291,LMFA07010446,HMDB31480,LMFA07010186,HMDB37143,HMDB37164,HMDB37288,HMDB32454,HMDB32406…	annotated
1202	165.041	656.66	negative	Ribonic acid;D-Ribonate;Arabinonic acid;D-Arabinonate;2,3,4,5-Tetrahydroxypentanoic acid;L-Lyxonate;L-Xylonate;L-Xylonate;L-Lyxonate;L-Arabinonate;D-Xylonate	QXKAIJAYHKCRRA-BXXZVTAOSA-N,QXKAIJAYHKCRRA-BXXZVTAOSA-N,QXKAIJAYHKCRRA-JJYYJPOSSA-N,QXKAIJAYHKCRRA-JJYYJPOSSA-N,QXKAIJAYHKCRRA-UHFFFAOYSA-N,QXKAIJAYHKCRRA-UHFFFAOYSA-N,QXKAIJAYHKCRRA-NUNKFHFFSA-N,QXKAIJAYHKCRRA-NUNKFHFFSA-N,QXKAIJAYHKCRRA-PZGQECOJSA-N,QXKAIJAYHKCRRA-YVZJFKFKSA-N,QXKAIJAYHKCRRA-FLRLBIABSA-N	HMDB00867,C01685,HMDB00539,C00878,HMDB59750,HMDB60255,HMDB60256,C05411,C05412,C00545,C00502	annotated
1203	135.03	623.72	negative	Threonic acid;Erythronic acid;L-threonic Acid;Threonate	JPIJQSOTBSSVTP-GBXIJSLDSA-N,JPIJQSOTBSSVTP-PWNYCUMCSA-N,JPIJQSOTBSSVTP-STHAYSLISA-N,JPIJQSOTBSSVTP-STHAYSLISA-N	HMDB00943,HMDB00613,HMDB62620,C01620	annotated
1205	796.551	184.05	negative	PS(O-16:0/22:4(7Z,10Z,13Z,16Z));PS(O-20:0/18:4(6Z,9Z,12Z,15Z));PS(O-18:0/20:4(5Z,8Z,11Z,14Z));PS(P-18:0/20:3(8Z,11Z,14Z));PS(P-20:0/18:3(9Z,12Z,15Z));PS(P-20:0/18:3(6Z,9Z,12Z));PC(16:0/20:4(6E,8Z,11Z,14Z)(5OH[S]));PC(16:0/20:4(5Z,8Z,10E,14Z)(12OH[S]))	XUYUMDZIVXTUTR-WSGRAWOCSA-N,RTGRBWCZJSZFHC-VUAATOSCSA-N,XGNSPFNPPQLLIF-FATFKCPXSA-N,ZJIKEFMIIGSZMQ-SZQULDESSA-N,DGHHLBLNCPREPM-ONEORPAASA-N,XWOAOAGQVFJKIY-OOUZQCBASA-N,IVTVKFZMSCWBFZ-NLLFLACQSA-N,YQWFSBLEXGUMGO-GZXBEVTESA-N	LMGP03020017,LMGP03020056,LMGP03020071,LMGP03030049,LMGP03030071,LMGP03030070,LMGP20010003,LMGP20010002	annotated
1206	101.061	413.73	negative	Valeric acid;Pentanoate;Valeric acid;Propyl acetate;Isovaleric acid;3-Methylbutanoic acid;Isovaleric acid;(S)-2-Methylbutanoic acid;Methyl butyrate;Methyl butyrate;1-Hydroxy-2-pentanone;Butyl formate;Tetrahydro-2-methyl-3-furanol;Ethyl propionate;ethyl propionate;2,4-Dimethyl-1,3-dioxolane;Ethylene oxide/propylene oxide copolymer;Pivalic acid;Pivalic acid;Ethylmethylacetic acid;2-Methylbutyrate;a…	NQPDZGIKBAWPEJ-UHFFFAOYSA-N,NQPDZGIKBAWPEJ-UHFFFAOYSA-N,NQPDZGIKBAWPEJ-UHFFFAOYSA-N,YKYONYBAUNKHLG-UHFFFAOYSA-N,GWYFCOCPABKNJV-UHFFFAOYSA-N,GWYFCOCPABKNJV-UHFFFAOYSA-N,GWYFCOCPABKNJV-UHFFFAOYSA-N,WLAMNBDJUVNPJU-BYPYZUCNSA-N,UUIQMZJEGPQKFD-UHFFFAOYSA-N,UUIQMZJEGPQKFD-UHFFFAOYSA-N,WOVLKKLXYZJMSN-UHFFFAOYSA-N,NMJJFJNHVMGPGM-UHFFFAOYSA-N,ZFVWBUVYNPLIIS-UHFFFAOYSA-N,FKRCODPIKNYEAC-UHFFFAOYSA-N,FKRCODP…	HMDB00892,C00803,LMFA01010005,HMDB34237,HMDB00718,C08262,LMFA01020181,HMDB33742,HMDB33890,LMFA07010528,HMDB59678,HMDB40575,HMDB39799,HMDB30058,LMFA07010411,HMDB32230,HMDB32263,HMDB41992,LMFA01020073,HMDB02176,C18319,LMFA01020072,HMDB31175,HMDB31241,HMDB31249,HMDB31247,HMDB31516,LMFA12000022,LMFA12000066,LMFA12000015	annotated
1207	155.072	412.98	negative	2,5-Dimethyl-4-ethoxy-3(2H)-furanone;8-Hydroxy-5,6-octadienoic acid;5-oxo-7-octenoic acid	AILFSZXBRNLVHY-UHFFFAOYSA-N,LNDWPMYWLUFZEI-UHFFFAOYSA-N,HWLHBDCASWFKNP-UHFFFAOYSA-N	HMDB32232,HMDB31101,LMFA01060165	annotated
1208	215.093	414.63	negative				annotated
1210	359.046	672.06	negative				annotated
1211	357.134	671.76	negative	5-Deoxykievitone hydrate;5-Deoxykievitone hydrate;(-)-Matairesinol;Matairesinol;Matairesinol;Glicophenone;Dihydrocubebin;Sanshodiol;Isocolumbin;(7'x,8'x)-4,7'-Epoxy-3,8'-bilign-7-ene-3,5'-dimethoxy-4',9,9'-triol;(+)-Pinoresinol;Isocolumbin;Isobutylshikonin;(-)-Pinoresinol;Miroestrol;Multistatin;Multiradiatin;Dihydrocubebin;Coleone A;Columbin;Clemaphenol A;2',4',5,7-Tetramethoxy-8-methylflavanone;…	BYQKGWSQMLLYGJ-UHFFFAOYSA-N,BYQKGWSQMLLYGJ-UHFFFAOYSA-N,MATGKVZWFZHCLI-LSDHHAIUSA-N,MATGKVZWFZHCLI-LSDHHAIUSA-N,MATGKVZWFZHCLI-UHFFFAOYSA-N,JYRFVDHHGPHQBG-UHFFFAOYSA-N,JKCVMTYNARDGET-UHFFFAOYSA-N,GRYMYKQGSSTJBA-UHFFFAOYSA-N,AALLCALQGXXWNA-UHFFFAOYSA-N,KUSXBOZNRPQEON-ARJAWSKDSA-N,HGXBRUKMWQGOIE-AFHBHXEDSA-N,AALLCALQGXXWNA-VBFYFJBNSA-N,BVRYLTBIGIAADD-MRXNPFEDSA-N,HGXBRUKMWQGOIE-NSMLZSOPSA-N,RJKLDOL…	HMDB38113,LMPK12050459,HMDB35698,C10682,HMDB35789,HMDB35467,HMDB30709,HMDB30573,HMDB36837,HMDB41276,C05366,C17508,C17414,C20455,C08831,C09516,C09515,C10558,C10317,C09077,C17808,LMPK12140503,LMPK12020077,LMPK12020076,LMPK12140042,LMPK12140043,LMPK12120363	annotated
1214	840.541	179.88	negative				annotated
1215	251.202	189.12	negative	7Z,10Z-Hexadecadienoic acid;7Z,10Z-hexadecadienoic acid;Geranyl 2-ethylbutyrate;(Z)-7-Hexadecen-1,16-olide;Ethyl (Z,Z)-5,8-tetradecadienoate;Linalyl hexanoate;Geranyl hexanoate;(Z)-3,7-Dimethyl-2,6-octadienyl hexanoate;Isoambrettolide;D6-Ambrettolide;Hydnocarpic acid;3-oxo-9Z-Hexadecenal;(E)-3,7-Dimethyl-2,6-octadienyl hexanoate;(Z)-3-Dodecenyl (E)-2-butenoate;(Z)-3-Decenyl (E)-2-hexenoate;(Z)-3-…	WPJGPAAPSBVXNU-HZJYTTRNSA-N,WPJGPAAPSBVXNU-HZJYTTRNSA-N,PFVYLGTZGQUUOT-KAMYIIQDSA-N,NVIPUOMWGQAOIT-RQOWECAXSA-N,UHRNCGFBWFZBLC-UONSLQGUSA-N,ALKCLFLTXBBMMP-UHFFFAOYSA-N,ARVSCQUZFFSNKF-QINSGFPZSA-N,ARVSCQUZFFSNKF-QINSGFPZSA-N,QILMAYXCYBTEDM-IWQZZHSRSA-N,HMWPDRYGIBLSHB-GQCTYLIASA-N,SRELFLQJDOTNLJ-HNNXBMFYSA-N,IILYOAZJRNNBKP-FPLPWBNLSA-N,ARVSCQUZFFSNKF-NTCAYCPXSA-N,VPVYOJQBLAZGEP-DVRGKXNHSA-N,REWWHOJ…	HMDB00477,LMFA01030807,HMDB38255,HMDB31086,HMDB39131,HMDB30429,HMDB29351,LMFA07010627,HMDB32340,HMDB37805,C16795,LMFA06000215,LMFA07010618,LMFA07010533,LMFA07010530,LMFA07010531,LMFA07010323,LMFA07010324,LMFA07010325,LMFA07010321,LMFA07010322,LMFA07010305,LMFA07010308,LMFA07010301,LMFA07010302,LMFA07010303,LMFA07010304,LMFA07010300,LMFA07010317,LMFA07010318,LMFA07010319,LMFA07010292,LMFA07010284,…	annotated
1216	115.077	262.67	negative	Caproic acid;Hexanoic acid;Caproic acid;Isocaproic acid;Isocaproic acid;3-Methylbutyl formate;Isoamyl formate;3-Methyl-2-butenyl formate;3-Methylpentanoic acid;3-methyl valeric acid;Ethyl butyrate;Methyl (S)-2-Methylbutanoate;Pentyl formate;2,4,5-Trimethyl-1,3-dioxolane;Methyl 3-methylbutanoate;Propyl propionate;propyl propionate;Isopropyl propionate;(±)-2-Methylpentanoic acid;2-methyl valeric ac…	FUZZWVXGSFPDMH-UHFFFAOYSA-N,FUZZWVXGSFPDMH-UHFFFAOYSA-N,FUZZWVXGSFPDMH-UHFFFAOYSA-N,FGKJLKRYENPLQH-UHFFFAOYSA-N,FGKJLKRYENPLQH-UHFFFAOYSA-N,XKYICAQFSCFURC-UHFFFAOYSA-N,XKYICAQFSCFURC-UHFFFAOYSA-N,XKYICAQFSCFURC-UHFFFAOYSA-N,IGIDLTISMCAULB-UHFFFAOYSA-N,IGIDLTISMCAULB-UHFFFAOYSA-N,OBNCKNCVKJNDBV-UHFFFAOYSA-N,OCWLYWIFNDCWRZ-UHFFFAOYSA-N,DIQMPQMYFZXDAX-UHFFFAOYSA-N,HLEXJAVJCZLRTH-UHFFFAOYSA-N,OQAGVSW…	HMDB00535,C01585,LMFA01010006,HMDB00689,LMFA01020076,HMDB34163,C12293,LMFA07010575,HMDB33774,LMFA01020075,HMDB33889,HMDB29762,HMDB40327,HMDB40279,HMDB30027,HMDB30059,LMFA07010412,HMDB30056,HMDB31580,LMFA01020074,HMDB31248,LMFA07010503,HMDB31246,HMDB31207,HMDB31221,LMFA01020077,HMDB31325,C12304,HMDB31511,LMFA12000071,HMDB37266,C12313,C02948,LMFA12000029,C03739,LMFA06000125,LMFA01020079,LMFA0102007…	annotated
1217	175.098	263.67	negative	Metaldehyde;L-Cladinose;6,8-dihydroxy-octanoic acid	GKKDCARASOJPNG-UHFFFAOYSA-N,AJSDVNKVGFVAQU-BIIVOSGPSA-N,LJWTVHKBGBUURN-UHFFFAOYSA-N	C18744,C11917,LMFA01050228	annotated
1218	187.098	267.2	negative	Azelaic acid;Azelaic acid;Azelaic acid;Nonate;3-Methylsuberic acid;2,4-Dimethylpimelic acid;Diethyl methylsuccinate;Diethyl glutarate;cis- and trans-Ethyl 2,4-dimethyl-1,3-dioxolane-2-acetate;(+/-)-Ethyl 3-acetoxy-2-methylbutyrate;(+/-)-Methyl 5-acetoxyhexanoate;Butyl ethyl malonate;Eucommiol	BDJRBEYXGGNYIS-UHFFFAOYSA-N,BDJRBEYXGGNYIS-UHFFFAOYSA-N,BDJRBEYXGGNYIS-UHFFFAOYSA-N,FNZSVEHJZREFPF-ZETCQYMHSA-N,QIOYMVALOOEDDF-UHFFFAOYSA-N,TVWOTZQAXZHSLO-UHFFFAOYSA-N,XHLXMRJWRKQMCP-UHFFFAOYSA-N,OUWSNHWQZPEFEX-UHFFFAOYSA-N,GSIXJEIRJVOUFB-UHFFFAOYSA-N,KYWLAHNPWLJLDJ-UHFFFAOYSA-N,XZGQJRXRXRYNRI-UHFFFAOYSA-N,IHVVZSPWQJWRDV-UHFFFAOYSA-N,UALKMMWWGMFYEX-VXNVDRBHSA-N	HMDB00784,C08261,LMFA01170054,HMDB11717,HMDB59783,HMDB59760,HMDB59814,HMDB59879,HMDB32200,HMDB32258,HMDB32387,HMDB36233,C17878	annotated
1219	169.087	265.86	negative	cis-3-Hexenyl pyruvate;1,4-Ipomeadiol;Furfural diethyl acetal	LKNXTZXOBHAYSR-PLNGDYQASA-N,AORCXYMSPVAQIZ-UHFFFAOYSA-N,SEILDMUKBMYIEZ-UHFFFAOYSA-N	HMDB38276,HMDB30471,C14280	annotated
1220	217.109	267.32	negative	2-Hydroxydecanedioic acid;2-hydroxy-decanedioic acid;3-Hydroxysebacic acid;3-hydroxy-sebacic acid	LPIOYESQKJFWPQ-UHFFFAOYSA-N,LPIOYESQKJFWPQ-UHFFFAOYSA-N,OQYZCCKCJQWHIE-UHFFFAOYSA-N,OQYZCCKCJQWHIE-UHFFFAOYSA-N	HMDB00424,LMFA01170076,HMDB00350,LMFA01170092	annotated
1221	203.129	257.49	negative	3,7-Dimethyl-3-octene-1,2,6,7-tetrol;(1S,2S,4R,8R)-p-Menthane-1,2,8,9-tetrol;(1alpha,2alpha,4betaH,6alpha,8R)-p-Menthane-2,6,8,9-tetrol;(2xi,3xi,6E)-3,7-Dimethyl-6-octene-1,2,3,8-tetrol;(2xi,6xi)-7-Methyl-3-methylene-1,2,6,7-octanetetrol	QJGNMNVVLILWRD-QPJJXVBHSA-N,QEFNQQRVZDFDIJ-UHFFFAOYSA-N,NKYSPMJOKCOMFJ-UHFFFAOYSA-N,WLZNCAXWAFHRLP-XBXARRHUSA-N,GGDOZDCNLKHEMH-UHFFFAOYSA-N	HMDB35133,HMDB39974,HMDB39053,HMDB33642,HMDB33217	annotated
1222	199.171	195.97	negative	Dodecanoic acid;Dodecanoic acid;Lauric acid;Octyl butanoate;octyl butyrate;Octyl 2-methylpropanoate;octyl 2-methyl-propionyl;Isopropyl nonanoate;Isobutyl octanoate;(R)-Dihydrocitronellol acetate;Decyl acetate;Decyl acetate;Ethyl decanoate;ethyl decanoate;2-Heptyl butyrate;Pentyl heptanoate;Hexyl hexanoate;hexyl hexanoate;Nonanal propyleneglycol acetal;Isolauric acid;2-methyl-undecanoic acid;4-met…	POULHZVOKOAJMA-UHFFFAOYSA-N,POULHZVOKOAJMA-UHFFFAOYSA-N,POULHZVOKOAJMA-UHFFFAOYSA-N,PWLNAUNEAKQYLH-UHFFFAOYSA-N,PWLNAUNEAKQYLH-UHFFFAOYSA-N,PQCYCHFQWMNQRJ-UHFFFAOYSA-N,PQCYCHFQWMNQRJ-UHFFFAOYSA-N,DVFZGWDMFKTMFQ-UHFFFAOYSA-N,CFQRBRGFNFRMBD-UHFFFAOYSA-N,XFPXWDJICXBWRU-UHFFFAOYSA-N,NUPSHWCALHZGOV-UHFFFAOYSA-N,NUPSHWCALHZGOV-UHFFFAOYSA-N,RGXWDWUGBIJHDO-UHFFFAOYSA-N,RGXWDWUGBIJHDO-UHFFFAOYSA-N,USSKZVI…	HMDB00638,C02679,LMFA01010012,HMDB34136,LMFA07010420,HMDB34137,LMFA07010504,HMDB34128,HMDB59868,HMDB35410,HMDB40166,LMFA07010212,HMDB30998,LMFA07010455,HMDB32310,HMDB36225,HMDB33619,LMFA07010438,HMDB32440,LMFA01020004,LMFA01020053,LMFA01020055,LMFA01020054,LMFA01020057,LMFA01020056,LMFA01020059,LMFA01020058,LMFA01020156	annotated
1223	556.327	232.25	negative				annotated
1224	293.176	195.12	negative	Nordihydrocapsiate;Tanacetol A;Phytuberin;Myrsinone;Gingerol;Phytuberin;[6]-Gingerol;Embelin	BXBVPYSHEOQGHP-UHFFFAOYSA-N,IULUGGNZUILXOI-FOWTUZBSSA-N,YARAJYKHRCCDLG-UHFFFAOYSA-N,JPFXYNDBKFIYLX-UHFFFAOYSA-N,NLDDIKRKFXEWBK-UHFFFAOYSA-N,YARAJYKHRCCDLG-XLNGHYISSA-N,NLDDIKRKFXEWBK-AWEZNQCLSA-N,IRSFLDGTOHBADP-UHFFFAOYSA-N	HMDB34779,HMDB35722,HMDB35754,HMDB40646,HMDB05783,C09709,C10462,C10342	annotated
1227	164	730.54	negative				annotated
1228	80.917	779.94	negative				annotated
1229	142.917	779.79	negative				annotated
1230	140.92	779.72	negative				annotated
1231	254.883	781.35	negative				annotated
1232	252.885	781.22	negative				annotated
1233	332.86	781.19	negative				annotated
1234	120.91	778.68	negative				annotated
1235	330.862	780.51	negative				annotated
1236	118.912	779.06	negative				annotated
1237	226.874	779.8	negative				annotated
1238	224.876	779.57	negative				annotated
1239	162.902	779.12	negative				annotated
1240	176.905	778.99	negative				annotated
1241	255.882	780.79	negative				annotated
1242	253.884	781.11	negative				annotated
1243	174.907	780.56	negative				annotated
1244	163.897	779.25	negative				annotated
1245	165.895	778.84	negative				annotated
1246	372.119	780.05	negative				annotated
1248	116.929	981.35	negative				annotated
1249	194.906	982.13	negative				annotated
1250	117.929	982.48	negative				annotated
1251	172.958	972.5	negative				annotated
1252	195.906	982.21	negative				annotated
1253	118.927	982.06	negative				annotated
1254	310.878	999.41	negative				annotated
1255	350.871	997.77	negative				annotated
1256	272.884	980.89	negative				annotated
1257	416.843	994.94	negative				annotated
1258	329.031	994.12	negative	Blighinone;2,8-Di-O-methylellagic acid;2,3-Di-O-methylellagic acid;NS 1608	YFUQJMOETZJFHO-UHFFFAOYSA-N,SUBZWRYOAOVYOC-UHFFFAOYSA-N,DMPZOHHHRRENRS-UHFFFAOYSA-N,KRHJDJMOIKRPNN-UHFFFAOYSA-N	HMDB30643,HMDB41396,HMDB41395,C13835	annotated
1259	163.062	607.26	negative	Rhamnose;L-Rhamnose;L-Rhamnulose;L-Fucose;6-Deoxy-L-galactose;2-O-Methyl-D-xylose;beta-L-fucose;Alpha-L-fucose;D-Fucose;L-Fuculose;L-Fuculose;3-Deoxyfructose;1,5-Anhydrosorbitol;1,5-Anhydro-D-glucitol;2-Deoxygalactopyranose;2-Deoxy-D-galactose;L-Fucose-1P;N-Acetylglucosamine-6P;N-Acetylglucosamine-1P;GlcNAc-GlcA-(Gal)2-Xyl;Beta-D-Fucose;beta-D-Fucose;Quinovose;(-)-Viburnitol;(+)-Quercitol;L-Rhamn…	SHZGCJCMOBCMKK-JFNONXLTSA-N,SHZGCJCMOBCMKK-JFNONXLTSA-N,QZNPNKJXABGCRC-OTWZMJIISA-N,SHZGCJCMOBCMKK-DHVFOXMCSA-N,SHZGCJCMOBCMKK-DHVFOXMCSA-N,STGXGJRRAJKJRG-UHFFFAOYSA-N,SHZGCJCMOBCMKK-KGJVWPDLSA-N,SHZGCJCMOBCMKK-PHYPRBDBSA-N,SHZGCJCMOBCMKK-PHYPRBDBSA-N,QZNPNKJXABGCRC-LFRDXLMFSA-N,QZNPNKJXABGCRC-LFRDXLMFSA-N,OXFWZSUJNURRMW-NTSWFWBYSA-N,MPCAJMNYNOGXPB-SLPGGIOYSA-N,MPCAJMNYNOGXPB-SLPGGIOYSA-N,PMMURAA…	HMDB00849,C00507,HMDB10207,HMDB00174,C01019,HMDB33821,HMDB59625,HMDB59624,HMDB29196,HMDB60267,C01721,HMDB05876,HMDB02712,C07326,HMDB12327,C02781,HMDB62489,HMDB62499,HMDB62498,HMDB62477,HMDB03081,C02095,C08352,C08259,C08258,C00861,C01684,C00586,C02522,C02431,C02476,C02338,C16538,LMFA01050098,C01018	annotated
1260	225.036	607.33	negative				annotated
1261	229.033	606.94	negative				annotated
1262	374.15	607.23	negative				annotated
1263	162.96	899.16	negative				annotated
1264	228.932	893.31	negative				annotated
1265	166.958	899.49	negative				annotated
1266	188.94	899.79	negative				annotated
1267	184.968	900.93	negative				annotated
1268	334.897	904.03	negative				annotated
1269	294.904	886.4	negative				annotated
1270	268.925	893.43	negative				annotated
1271	718.762	878.07	negative				annotated
1272	202.953	900.64	negative				annotated
1273	771.744	879.39	negative				annotated
1274	312.915	892.72	negative				annotated
1275	802.738	888.37	negative				annotated
1276	754.083	891.79	negative				annotated
1277	844.723	888.55	negative				annotated
1278	789.405	889.04	negative				annotated
1279	1036.66	885.32	negative				annotated
1280	732.093	890.5	negative				annotated
1281	272.922	893.97	negative	S-(4-Bromophenyl)-mercaptopyruvate	QJDFZNIKGFGPCR-UHFFFAOYSA-N	C04264	annotated
1282	897.705	887.69	negative				annotated
1283	897.705	887.69	negative				annotated
1284	895.369	892.45	negative				annotated
1286	341.176	543	negative	7-(4-Hydroxy-3-methoxyphenyl)-5-methoxy-1-phenyl-3-heptanone	XYIISUAVSYEQLI-UHFFFAOYSA-N	HMDB29525	annotated
1287	105.019	607.42	negative	Glyceric acid;D-Glycerate;D-2,3-Dihydroxypropanoic acid;L-Glyceric acid	RBNPOMFGQQGHHO-UWTATZPHSA-N,RBNPOMFGQQGHHO-UWTATZPHSA-N,RBNPOMFGQQGHHO-UHFFFAOYSA-N,RBNPOMFGQQGHHO-REOHCLBHSA-N	HMDB00139,C00258,HMDB31818,HMDB06372	annotated
1288	126.905	1381.88	negative	I(-);Hydroiodic acid;Potassium iodide;Sodium iodide	XMBWDFGMSWQBCA-UHFFFAOYSA-N,XMBWDFGMSWQBCA-UHFFFAOYSA-N,NLKNQRATVPKPDG-UHFFFAOYSA-M,FVAUCKIRQBBSSJ-UHFFFAOYSA-M	HMDB59634,C05590,C08219,C14042	annotated
1289	188.906	1379.32	negative				annotated
1290	188.906	1379.32	negative				annotated
1291	316.74	1386.01	negative				annotated
1292	300.871	1390.55	negative				annotated
1293	224.804	1385.25	negative				annotated
1294	127.948	1387.73	negative				annotated
1295	318.738	1384.29	negative				annotated
1296	378.848	1395.64	negative				annotated
1297	183.005	1381.96	negative	2,4-Dinitrophenol	UFBJCMHMOXMLKC-UHFFFAOYSA-N	C02496	annotated
1299	96.9699	722.71	negative				annotated
1300	154.929	720.71	negative				annotated
1301	156.926	721.25	negative				annotated
1304	393.151	698.24	negative				annotated
1305	287.074	702.27	negative				annotated
1308	194.906	1396.57	negative				annotated
1309	272.884	1419.12	negative				annotated
1310	117.929	1401.4	negative				annotated
1311	195.906	1410.66	negative				annotated
1312	192.912	1403.91	negative	Peroxydisulfuric acid	JRKICGRDRMAZLK-UHFFFAOYSA-N	HMDB59920	annotated
1313	118.927	1407.14	negative				annotated
1314	316.891	1407.64	negative				annotated
1315	91.0403	554.8	negative	Glycerol;Glycerol	PEDCQBHIVMGVHV-UHFFFAOYSA-N,PEDCQBHIVMGVHV-UHFFFAOYSA-N	HMDB00131,C00116	annotated
1316	117.037	555.16	negative				annotated
1317	116.04	555.48	negative				annotated
1319	204.065	518.97	negative				annotated
[truncated: 985 more rows]

## Sheet: Metabolite fold change
PiMP
Peak id	Log FC	P-value	Adjusted P-value
1	0.05	0.801	0.904
[truncated: 2,340 more rows]

## Sheet: Metabolite networks
Metabolite - metabolite interactions function explorer
[truncated: 55 more rows]
