# Supplementary material for: Combining Metabolomics and Proteomics to Reveal Key Serum Compounds Related to Canine Intervertebral Disc Herniation
Source: Metabolites. 2025 Jun 12;15(6):396. doi: 10.3390/metabo15060396 (PMC12195285; doi:10.3390/metabo15060396)
Supplement: Supplementary file 1 [file metabolites-15-00396-s001.zip › Supplementary file S2.xlsx]

## Sheet: Protein list
Accession|Description|Master|Number of Unique Peptides|B1|B3|B2|B5|B4|A7|B6|A8|A9
1418328547|LOW QUALITY PROTEIN: serum albumin-like [Canis lupus dingo]|IsMasterProtein|2|1.037|1.114|1.069|0.939|0.948|0.873|0.936|1.747|0.904
1104685307|Chain A, Serum Albumin|IsMasterProteinCandidate|2|2.124|0.591|0.56|0.259|2.223|0.176|2.052|8.585|0.37
6687188|albumin [Canis lupus familiaris]|IsMasterProtein|2|2.124|0.591|0.56|0.259|2.223|0.176|2.052|8.585|0.37
3319897|albumin [Canis lupus familiaris]|None|1|1.044|1.106|1.069|0.932|0.952|0.861|0.95|1.317|0.903
1418218430|complement C3 [Canis lupus dingo]|IsMasterProtein|8|0.954|1.26|0.89|0.863|0.949|0.912|0.962|0.908|0.981
1239951704|complement C3 [Canis lupus familiaris]|IsMasterProtein|1|0.758|2.227|1.016|1.583|0.69|0.797|0.79|0.01|1.206
928167632|serotransferrin [Canis lupus familiaris]|IsMasterProtein|2|0.799|1.094|1.139|0.631|0.864|0.951|0.767|0.01|0.879
1418510423|serotransferrin-like [Canis lupus dingo]|IsMasterProtein|2|0.95|1.217|1.003|0.84|1.197|0.992|1.008|0.624|0.941
2147092|albumin - dog (fragment)|None|1|1.024|1.105|1.081|0.948|0.916|0.869|0.896|1.524|0.892
1418290456|complement C4-A-like [Canis lupus dingo]|IsMasterProtein|55|1.105|1.184|0.846|0.964|0.953|0.917|0.846|2.066|0.865
1239928570|complement C4-A [Canis lupus familiaris]|None|54|1.113|1.186|0.855|0.969|0.952|0.924|0.843|2.159|0.868
1418213978|pregnancy zone protein-like isoform X2 [Canis lupus dingo]|IsMasterProtein|52|0.855|1.387|1.005|0.952|1.176|1.01|1.043|0.01|1.025
545546414|pregnancy zone protein-like isoform X2 [Canis lupus familiaris]|None|51|0.847|1.378|1|0.944|1.164|1.01|1.016|0.01|1.016
1418213976|pregnancy zone protein-like isoform X1 [Canis lupus dingo]|None|51|0.857|1.389|1.006|0.952|1.177|1.01|1.045|0.01|1.025
545546412|pregnancy zone protein-like isoform X1 [Canis lupus familiaris]|None|50|0.849|1.38|1.001|0.944|1.165|1.011|1.018|0.01|1.017
1418241889|apolipoprotein A-I [Canis lupus dingo]|IsMasterProtein|29|0.81|0.405|1.078|1.336|1.013|1.446|0.84|0.106|1.073
3915607|RecName: Full=Apolipoprotein A-I	Short=Apo-AI	Short=ApoA-I	AltName: Full=Apolipoprotein A1	Contains: RecName: Full=Proapolipoprotein A-I	Short=ProapoA-I	Contains: RecName: Full=Truncated apolipoprotein A-I	Flags: Precursor|None|27|0.8|0.395|1.078|1.331|1.003|1.463|0.815|0.108|1.063
1418213974|alpha-2-macroglobulin [Canis lupus dingo]|IsMasterProtein|1|0.91|0.954|0.712|0.661|1.327|1.4|0.737|0.01|1.358
345792424|alpha-2-macroglobulin [Canis lupus familiaris]|IsMasterProtein|1|NA|NA|NA|NA|NA|NA|NA|NA|NA
1418213980|pregnancy zone protein-like isoform X3 [Canis lupus dingo]|None|45|0.866|1.357|1.047|0.957|1.222|0.975|1.083|0.01|1.028
1239967247|pregnancy zone protein-like isoform X3 [Canis lupus familiaris]|None|44|0.856|1.345|1.042|0.948|1.208|0.975|1.052|0.01|1.018
73957095|haptoglobin-like [Canis lupus familiaris]|IsMasterProtein|25|1.328|0.764|1.38|1.227|0.551|1.03|0.686|0.335|0.89
123511|RecName: Full=Haptoglobin	Contains: RecName: Full=Haptoglobin alpha chain	Contains: RecName: Full=Haptoglobin beta chain|IsMasterProteinCandidate|25|1.328|0.764|1.38|1.227|0.551|1.03|0.686|0.335|0.89
1418343267|fibronectin isoform X11 [Canis lupus dingo]|IsMasterProteinCandidate|38|0.937|0.557|1.209|0.793|1.082|1.372|0.897|0.01|1.142
928182509|fibronectin isoform X5 [Canis lupus familiaris]|IsMasterProteinCandidate|38|0.937|0.557|1.209|0.793|1.082|1.372|0.897|0.01|1.142
928182513|fibronectin isoform X9 [Canis lupus familiaris]|IsMasterProteinCandidate|38|0.937|0.557|1.209|0.793|1.082|1.372|0.897|0.01|1.142
1418343255|fibronectin isoform X5 [Canis lupus dingo]|IsMasterProteinCandidate|38|0.937|0.557|1.209|0.793|1.082|1.372|0.897|0.01|1.142
928182519|fibronectin isoform X11 [Canis lupus familiaris]|IsMasterProteinCandidate|38|0.937|0.557|1.209|0.793|1.082|1.372|0.897|0.01|1.142
1418343263|fibronectin isoform X9 [Canis lupus dingo]|IsMasterProteinCandidate|38|0.937|0.557|1.209|0.793|1.082|1.372|0.897|0.01|1.142
1418343259|fibronectin isoform X7 [Canis lupus dingo]|IsMasterProteinCandidate|38|0.937|0.557|1.209|0.793|1.082|1.372|0.897|0.01|1.142
1418343253|fibronectin isoform X4 [Canis lupus dingo]|IsMasterProtein|38|0.937|0.557|1.209|0.793|1.082|1.372|0.897|0.01|1.142
928182511|fibronectin isoform X7 [Canis lupus familiaris]|IsMasterProteinCandidate|38|0.937|0.557|1.209|0.793|1.082|1.372|0.897|0.01|1.142
928182507|fibronectin isoform X4 [Canis lupus familiaris]|IsMasterProteinCandidate|38|0.937|0.557|1.209|0.793|1.082|1.372|0.897|0.01|1.142
928182521|fibronectin isoform X1 [Canis lupus familiaris]|None|37|0.937|0.557|1.209|0.793|1.082|1.372|0.897|0.01|1.142
1418343265|fibronectin isoform X10 [Canis lupus dingo]|None|37|0.937|0.557|1.209|0.793|1.082|1.372|0.897|0.01|1.142
1418343249|fibronectin isoform X2 [Canis lupus dingo]|None|37|0.937|0.557|1.209|0.793|1.082|1.372|0.897|0.01|1.142
1418343251|fibronectin isoform X3 [Canis lupus dingo]|None|37|0.937|0.557|1.209|0.793|1.082|1.372|0.897|0.01|1.142
928182523|fibronectin isoform X10 [Canis lupus familiaris]|None|37|0.937|0.557|1.209|0.793|1.082|1.372|0.897|0.01|1.142
1418343257|fibronectin isoform X6 [Canis lupus dingo]|None|37|0.937|0.557|1.209|0.793|1.082|1.372|0.897|0.01|1.142
1239982241|fibronectin isoform X3 [Canis lupus familiaris]|None|37|0.937|0.557|1.209|0.793|1.082|1.372|0.897|0.01|1.142
1239982243|fibronectin isoform X6 [Canis lupus familiaris]|None|37|0.937|0.557|1.209|0.793|1.082|1.372|0.897|0.01|1.142
1418343247|fibronectin isoform X1 [Canis lupus dingo]|None|37|0.937|0.557|1.209|0.793|1.082|1.372|0.897|0.01|1.142
1239982239|fibronectin isoform X2 [Canis lupus familiaris]|None|37|0.937|0.557|1.209|0.793|1.082|1.372|0.897|0.01|1.142
1494245217|immunoglobulin heavy chain IGH-5 [Canis lupus familiaris]|IsMasterProteinRejected|0|NA|NA|NA|NA|NA|NA|NA|NA|NA
1418343261|fibronectin isoform X8 [Canis lupus dingo]|None|36|0.94|0.558|1.209|0.793|1.08|1.363|0.906|0.01|1.146
1239982245|fibronectin isoform X8 [Canis lupus familiaris]|None|36|0.94|0.558|1.209|0.793|1.08|1.363|0.906|0.01|1.146
1494245231|immunoglobulin heavy chain IGH-12 [Canis lupus familiaris]|None|0|NA|NA|NA|NA|NA|NA|NA|NA|NA
1418336465|fibrinogen beta chain [Canis lupus dingo]|IsMasterProtein|21|0.917|0.408|0.996|0.805|0.96|1.188|1.443|0.547|1.405
258499|haptoglobin heavy chain, HpH chain [dogs, Peptide, 245 aa]|None|20|1.365|0.812|1.375|1.259|0.568|1.027|0.74|0.398|0.917
1494245225|immunoglobulin heavy chain IGH-9 [Canis lupus familiaris]|IsMasterProtein|1|0.906|1.357|0.762|1.228|1.163|0.969|1.164|0.01|1.239
1494245213|immunoglobulin heavy chain IGH-3 [Canis lupus familiaris]|None|0|NA|NA|NA|NA|NA|NA|NA|NA|NA
1494245237|immunoglobulin heavy chain IGH-15 [Canis lupus familiaris]|IsMasterProteinRejected|0|NA|NA|NA|NA|NA|NA|NA|NA|NA
1494245239|immunoglobulin heavy chain IGH-16 [Canis lupus familiaris]|None|0|NA|NA|NA|NA|NA|NA|NA|NA|NA
1494245221|immunoglobulin heavy chain IGH-7 [Canis lupus familiaris]|None|0|NA|NA|NA|NA|NA|NA|NA|NA|NA
1494245241|immunoglobulin heavy chain IGH-17 [Canis lupus familiaris]|None|0|NA|NA|NA|NA|NA|NA|NA|NA|NA
1494245227|immunoglobulin heavy chain IGH-10 [Canis lupus familiaris]|None|0|NA|NA|NA|NA|NA|NA|NA|NA|NA
1418328657|vitamin D-binding protein [Canis lupus dingo]|IsMasterProtein|27|1.008|1.237|1.028|1.123|1.042|1.055|0.968|0.254|0.981
1494245235|immunoglobulin heavy chain IGH-14 [Canis lupus familiaris]|None|0|NA|NA|NA|NA|NA|NA|NA|NA|NA
558695388|plasminogen precursor [Canis lupus familiaris]|IsMasterProtein|31|1.124|0.97|1.154|0.997|1.049|0.981|1.164|0.495|1.028
16607663|unnamed protein product [Canis lupus familiaris]|IsMasterProtein|1|0.673|0.973|0.745|0.771|0.838|0.802|0.849|1.016|0.932
74005944|complement factor H [Canis lupus familiaris]|IsMasterProtein|1|0.866|1.062|1.014|1.005|0.923|1.411|0.837|0.01|1.214
928172839|immunoglobulin lambda-1 light chain isoform X28 [Canis lupus familiaris]|IsMasterProteinCandidateRejected|0|NA|NA|NA|NA|NA|NA|NA|NA|NA
1239964858|immunoglobulin lambda-1 light chain isoform X22 [Canis lupus familiaris]|IsMasterProteinRejected|0|NA|NA|NA|NA|NA|NA|NA|NA|NA
1239964860|immunoglobulin lambda-1 light chain isoform X23 [Canis lupus familiaris]|IsMasterProteinCandidateRejected|0|NA|NA|NA|NA|NA|NA|NA|NA|NA
928172841|immunoglobulin lambda-1 light chain isoform X29 [Canis lupus familiaris]|IsMasterProteinCandidateRejected|0|NA|NA|NA|NA|NA|NA|NA|NA|NA
1418296702|complement factor H [Canis lupus dingo]|IsMasterProtein|1|1.187|1.076|1.018|1.083|1.052|1.164|1.035|0.618|1.04
16607718|unnamed protein product [Canis lupus familiaris]|None|0|0.663|0.956|0.739|0.752|0.843|0.855|0.813|1.161|0.98
1239938912|maltase-glucoamylase, intestinal isoform X1 [Canis lupus familiaris]|IsMasterProtein|33|1.183|1.78|0.683|1.122|1.27|0.878|1.533|0.805|0.886
928156540|maltase-glucoamylase, intestinal isoform X2 [Canis lupus familiaris]|IsMasterProteinCandidate|33|1.183|1.78|0.683|1.122|1.27|0.878|1.533|0.805|0.886
1418324514|maltase-glucoamylase, intestinal isoform X2 [Canis lupus dingo]|IsMasterProteinCandidate|33|1.183|1.78|0.683|1.122|1.27|0.878|1.533|0.805|0.886
1418324508|maltase-glucoamylase, intestinal isoform X1 [Canis lupus dingo]|IsMasterProteinCandidate|33|1.183|1.78|0.683|1.122|1.27|0.878|1.533|0.805|0.886
1418336346|fibrinogen alpha chain [Canis lupus dingo]|IsMasterProtein|22|0.94|0.395|0.987|0.805|0.916|1.129|1.393|0.365|1.351
73978329|fibrinogen alpha chain [Canis lupus familiaris]|IsMasterProteinCandidate|22|0.94|0.395|0.987|0.805|0.916|1.129|1.393|0.365|1.351
1239964890|immunoglobulin lambda-1 light chain isoform X40 [Canis lupus familiaris]|IsMasterProteinRejected|0|NA|NA|NA|NA|NA|NA|NA|NA|NA
1239964908|immunoglobulin lambda-1 light chain isoform X50 [Canis lupus familiaris]|IsMasterProteinCandidateRejected|0|NA|NA|NA|NA|NA|NA|NA|NA|NA
1239964893|immunoglobulin lambda-1 light chain isoform X42 [Canis lupus familiaris]|IsMasterProteinCandidateRejected|0|NA|NA|NA|NA|NA|NA|NA|NA|NA
1239964864|immunoglobulin lambda-1 light chain isoform X25 [Canis lupus familiaris]|IsMasterProteinCandidateRejected|0|NA|NA|NA|NA|NA|NA|NA|NA|NA
1239964862|immunoglobulin lambda-1 light chain isoform X24 [Canis lupus familiaris]|IsMasterProteinRejected|0|NA|NA|NA|NA|NA|NA|NA|NA|NA
928172785|immunoglobulin lambda-1 light chain isoform X6 [Canis lupus familiaris]|IsMasterProtein|1|1.002|0.937|0.77|1.307|0.975|1.564|0.834|0.01|0.99
1418263575|immunoglobulin lambda-1 light chain-like [Canis lupus dingo]|IsMasterProtein|1|0.622|0.753|0.726|1.264|0.824|0.859|1.006|0.01|1.057
1239964886|immunoglobulin lambda-1 light chain isoform X38 [Canis lupus familiaris]|IsMasterProtein|1|0.869|1.274|0.745|0.9|0.844|1.181|0.783|0.01|1.234
1239964898|immunoglobulin lambda-1 light chain isoform X45 [Canis lupus familiaris]|None|0|0.622|0.753|0.726|1.264|0.824|0.859|1.006|0.01|1.057
928172799|immunoglobulin lambda-1 light chain isoform X11 [Canis lupus familiaris]|None|0|0.622|0.753|0.726|1.264|0.824|0.859|1.006|0.01|1.057
928172854|immunoglobulin lambda-1 light chain isoform X43 [Canis lupus familiaris]|None|0|0.622|0.753|0.726|1.264|0.824|0.859|1.006|0.01|1.057
1239964896|immunoglobulin lambda-1 light chain isoform X44 [Canis lupus familiaris]|None|0|0.622|0.753|0.726|1.264|0.824|0.859|1.006|0.01|1.057
928172787|immunoglobulin lambda-1 light chain isoform X7 [Canis lupus familiaris]|None|0|0.622|0.753|0.726|1.264|0.824|0.859|1.006|0.01|1.057
928172849|immunoglobulin lambda-1 light chain isoform X41 [Canis lupus familiaris]|None|0|0.622|0.753|0.726|1.264|0.824|0.859|1.006|0.01|1.057
1239964836|immunoglobulin lambda-1 light chain isoform X8 [Canis lupus familiaris]|None|0|0.622|0.753|0.726|1.264|0.824|0.859|1.006|0.01|1.057
928172797|immunoglobulin lambda-1 light chain isoform X9 [Canis lupus familiaris]|None|0|0.622|0.753|0.726|1.264|0.824|0.859|1.006|0.01|1.057
928172813|immunoglobulin lambda-1 light chain isoform X19 [Canis lupus familiaris]|None|0|0.622|0.753|0.726|1.264|0.824|0.859|1.006|0.01|1.057
1239964902|immunoglobulin lambda-1 light chain isoform X47 [Canis lupus familiaris]|None|0|0.622|0.753|0.726|1.264|0.824|0.859|1.006|0.01|1.057
1239964874|immunoglobulin lambda-1 light chain isoform X31 [Canis lupus familiaris]|None|0|0.622|0.753|0.726|1.264|0.824|0.859|1.006|0.01|1.057
1239964856|immunoglobulin lambda-1 light chain isoform X21 [Canis lupus familiaris]|None|0|0.622|0.753|0.726|1.264|0.824|0.859|1.006|0.01|1.057
1239964850|immunoglobulin lambda-1 light chain isoform X17 [Canis lupus familiaris]|IsMasterProteinCandidate|1|0.594|0.793|0.655|1.009|0.845|0.664|1.031|0.229|0.837
1239964868|immunoglobulin lambda-1 light chain isoform X27 [Canis lupus familiaris]|IsMasterProteinCandidate|1|0.594|0.793|0.655|1.009|0.845|0.664|1.031|0.229|0.837
1239964866|immunoglobulin lambda-1 light chain isoform X26 [Canis lupus familiaris]|IsMasterProteinCandidate|1|0.594|0.793|0.655|1.009|0.845|0.664|1.031|0.229|0.837
1239964848|immunoglobulin lambda-1 light chain isoform X16 [Canis lupus familiaris]|IsMasterProtein|1|0.594|0.793|0.655|1.009|0.845|0.664|1.031|0.229|0.837
1494245209|immunoglobulin heavy chain IGH-1 [Canis lupus familiaris]|IsMasterProtein|1|0.754|0.833|0.912|0.791|1.027|0.818|0.933|0.34|0.831
1418212773|apolipoprotein B-100 [Canis lupus dingo]|IsMasterProteinCandidate|42|0.827|0.653|0.88|1.441|0.852|1.462|0.926|1.049|1.422
545528321|apolipoprotein B-100 [Canis lupus familiaris]|IsMasterProtein|42|0.827|0.653|0.88|1.441|0.852|1.462|0.926|1.049|1.422
1239964876|immunoglobulin lambda-1 light chain isoform X32 [Canis lupus familiaris]|IsMasterProtein|1|0.652|0.842|0.914|0.883|1.288|0.997|1.014|0.01|1.062
1239964904|immunoglobulin lambda-1 light chain isoform X48 [Canis lupus familiaris]|IsMasterProteinCandidate|1|0.652|0.842|0.914|0.883|1.288|0.997|1.014|0.01|1.062
1239964884|immunoglobulin lambda-1 light chain isoform X37 [Canis lupus familiaris]|IsMasterProteinCandidate|1|0.652|0.842|0.914|0.883|1.288|0.997|1.014|0.01|1.062
1239964906|immunoglobulin lambda-1 light chain isoform X49 [Canis lupus familiaris]|IsMasterProteinCandidate|1|0.652|0.842|0.914|0.883|1.288|0.997|1.014|0.01|1.062
1494245219|immunoglobulin heavy chain IGH-6 [Canis lupus familiaris]|IsMasterProtein|1|0.527|1.248|0.411|1.286|1.195|0.878|1.023|0.01|1.497
1239964852|immunoglobulin lambda-1 light chain isoform X18 [Canis lupus familiaris]|IsMasterProteinCandidate|1|0.706|0.759|0.842|2.365|0.76|1.074|0.723|0.01|1.37
1239964839|immunoglobulin lambda-1 light chain isoform X10 [Canis lupus familiaris]|IsMasterProtein|1|0.706|0.759|0.842|2.365|0.76|1.074|0.723|0.01|1.37
1239964844|immunoglobulin lambda-1 light chain isoform X14 [Canis lupus familiaris]|None|0|0.584|0.792|0.653|0.992|0.848|0.652|1.037|0.237|0.835
928172851|immunoglobulin lambda-1 light chain isoform X33 [Canis lupus familiaris]|None|0|0.584|0.792|0.653|0.992|0.848|0.652|1.037|0.237|0.835
1239964830|immunoglobulin lambda-1 light chain isoform X4 [Canis lupus familiaris]|None|0|0.584|0.792|0.653|0.992|0.848|0.652|1.037|0.237|0.835
928172793|immunoglobulin lambda-1 light chain isoform X1 [Canis lupus familiaris]|None|0|0.584|0.792|0.653|0.992|0.848|0.652|1.037|0.237|0.835
1239964841|immunoglobulin lambda-1 light chain isoform X12 [Canis lupus familiaris]|None|0|0.584|0.792|0.653|0.992|0.848|0.652|1.037|0.237|0.835
928172833|immunoglobulin lambda-1 light chain isoform X13 [Canis lupus familiaris]|None|0|0.584|0.792|0.653|0.992|0.848|0.652|1.037|0.237|0.835
545544683|immunoglobulin lambda-1 light chain isoform X34 [Canis lupus familiaris]|None|0|0.584|0.792|0.653|0.992|0.848|0.652|1.037|0.237|0.835
1239964880|immunoglobulin lambda-1 light chain isoform X35 [Canis lupus familiaris]|None|0|0.584|0.792|0.653|0.992|0.848|0.652|1.037|0.237|0.835
1239964832|immunoglobulin lambda-1 light chain isoform X5 [Canis lupus familiaris]|None|0|0.584|0.792|0.653|0.992|0.848|0.652|1.037|0.237|0.835
1239964882|immunoglobulin lambda-1 light chain isoform X36 [Canis lupus familiaris]|None|0|0.584|0.792|0.653|0.992|0.848|0.652|1.037|0.237|0.835
1239964888|immunoglobulin lambda-1 light chain isoform X39 [Canis lupus familiaris]|None|0|0.584|0.792|0.653|0.992|0.848|0.652|1.037|0.237|0.835
1239964900|immunoglobulin lambda-1 light chain isoform X46 [Canis lupus familiaris]|None|0|0.584|0.792|0.653|0.992|0.848|0.652|1.037|0.237|0.835
1239964872|immunoglobulin lambda-1 light chain isoform X30 [Canis lupus familiaris]|None|0|0.584|0.792|0.653|0.992|0.848|0.652|1.037|0.237|0.835
1494245233|immunoglobulin heavy chain IGH-13 [Canis lupus familiaris]|None|0|0.749|0.815|0.934|0.781|0.997|0.797|0.929|0.388|0.796
1494245229|immunoglobulin heavy chain IGH-11 [Canis lupus familiaris]|None|0|0.745|0.81|0.935|0.769|0.994|0.794|0.907|0.392|0.789
1418315462|C4b-binding protein alpha chain [Canis lupus dingo]|IsMasterProtein|20|0.963|1.092|0.931|0.934|0.929|0.973|1.017|0.684|1.106
119637732|alpha 1 antitrypsin [Canis lupus familiaris]|IsMasterProteinCandidate|9|1.026|1.193|1.067|1.072|0.973|1.161|0.996|0.01|0.992
1418345511|alpha-1-antitrypsin-like [Canis lupus dingo]|IsMasterProtein|9|1.026|1.193|1.067|1.072|0.973|1.161|0.996|0.01|0.992
21538359|unnamed protein product, partial [Canis lupus familiaris]|None|1|1.059|1.221|0.853|0.906|1.009|0.934|1.178|0.01|1.004
73990367|ceruloplasmin isoform X3 [Canis lupus familiaris]|IsMasterProteinCandidate|21|1.157|1.078|1.022|0.948|1.175|1.013|1.171|2.952|1.115
1418510222|ceruloplasmin isoform X1 [Canis lupus dingo]|IsMasterProtein|21|1.157|1.078|1.022|0.948|1.175|1.013|1.171|2.952|1.115
1239957836|ceruloplasmin isoform X2 [Canis lupus familiaris]|IsMasterProteinCandidate|21|1.157|1.078|1.022|0.948|1.175|1.013|1.171|2.952|1.115
1418510226|ceruloplasmin isoform X2 [Canis lupus dingo]|IsMasterProteinCandidate|21|1.157|1.078|1.022|0.948|1.175|1.013|1.171|2.952|1.115
1239957839|ceruloplasmin isoform X4 [Canis lupus familiaris]|IsMasterProteinCandidate|21|1.157|1.078|1.022|0.948|1.175|1.013|1.171|2.952|1.115
928167527|ceruloplasmin isoform X1 [Canis lupus familiaris]|IsMasterProteinCandidate|21|1.157|1.078|1.022|0.948|1.175|1.013|1.171|2.952|1.115
1418510230|ceruloplasmin isoform X4 [Canis lupus dingo]|IsMasterProteinCandidate|21|1.157|1.078|1.022|0.948|1.175|1.013|1.171|2.952|1.115
1418510228|ceruloplasmin isoform X3 [Canis lupus dingo]|IsMasterProteinCandidate|21|1.157|1.078|1.022|0.948|1.175|1.013|1.171|2.952|1.115
1418290466|complement factor B [Canis lupus dingo]|IsMasterProtein|23|1.211|0.957|1.042|0.921|0.876|1.062|0.96|0.745|1.075
345778397|complement factor B [Canis lupus familiaris]|IsMasterProteinCandidate|23|1.211|0.957|1.042|0.921|0.876|1.062|0.96|0.745|1.075
345796419|kininogen-1 isoform X1 [Canis lupus familiaris]|IsMasterProtein|16|0.975|1.103|0.925|0.929|1.059|0.96|1.053|0.01|1.036
1418321303|complement C5 [Canis lupus dingo]|IsMasterProtein|29|1.098|1.224|0.881|1.079|1.007|1.119|1.125|0.01|1.102
359321961|prothrombin [Canis lupus familiaris]|IsMasterProtein|21|1.039|0.973|1.078|1.137|1.027|1.085|1.143|1.026|1.087
359320010|antithrombin-III [Canis lupus familiaris]|IsMasterProtein|19|1.097|0.831|1.151|1.081|1.135|1.023|1.031|1.711|1.027
57109938|kininogen-1 isoform X2 [Canis lupus familiaris]|None|15|0.973|1.106|0.922|0.917|1.06|0.945|1.058|0.01|1.033
545524897|fibrinogen gamma chain isoform X1 [Canis lupus familiaris]|IsMasterProtein|17|0.98|0.632|1.012|0.795|1.076|1.17|1.613|0.01|1.472
73977992|fibrinogen gamma chain isoform X2 [Canis lupus familiaris]|IsMasterProteinCandidate|17|0.98|0.632|1.012|0.795|1.076|1.17|1.613|0.01|1.472
1239925760|complement C5 [Canis lupus familiaris]|None|28|1.098|1.224|0.881|1.079|1.007|1.119|1.125|0.01|1.102
928168065|serotransferrin isoform X2 [Canis lupus familiaris]|IsMasterProtein|1|1.016|0.857|1.202|0.925|1.093|1.1|1.107|1.281|1.096
1239913623|alpha-1-antitrypsin isoform X1 [Canis lupus familiaris]|None|8|1.018|1.175|1.072|1.074|0.967|1.161|0.99|0.01|0.997
1418263577|immunoglobulin lambda-1 light chain-like [Canis lupus dingo]|None|0|0.588|0.788|0.641|0.941|0.848|0.64|1.035|0.284|0.809
1418263579|immunoglobulin lambda-like polypeptide 5 [Canis lupus dingo]|None|0|0.588|0.788|0.641|0.941|0.848|0.64|1.035|0.284|0.809
1418216242|inter-alpha-trypsin inhibitor heavy chain H1 [Canis lupus dingo]|IsMasterProtein|16|1.073|1.015|1.1|1.016|1.115|1.05|1.009|0.906|0.999
73985485|inter-alpha-trypsin inhibitor heavy chain H1 isoform X1 [Canis lupus familiaris]|IsMasterProteinCandidate|16|1.073|1.015|1.1|1.016|1.115|1.05|1.009|0.906|0.999
1418509971|inhibitor of carbonic anhydrase-like isoform X2 [Canis lupus dingo]|None|1|0.985|0.856|1.213|0.917|1.083|1.112|1.053|1.456|1.098
16607724|unnamed protein product [Canis lupus familiaris]|IsMasterProtein|8|0.531|0.506|0.437|1.17|1.264|0.437|1.407|0.702|0.916
17066530|immunoglobulin gamma heavy chain D [Canis lupus familiaris]|IsMasterProteinCandidate|8|0.531|0.506|0.437|1.17|1.264|0.437|1.407|0.702|0.916
16607681|unnamed protein product, partial [Canis lupus familiaris]|IsMasterProteinCandidate|8|0.531|0.506|0.437|1.17|1.264|0.437|1.407|0.702|0.916
1418509969|inhibitor of carbonic anhydrase-like isoform X1 [Canis lupus dingo]|None|1|NA|NA|NA|NA|NA|NA|NA|NA|NA
1418509973|inhibitor of carbonic anhydrase-like isoform X3 [Canis lupus dingo]|None|1|NA|NA|NA|NA|NA|NA|NA|NA|NA
130314|RecName: Full=Plasminogen	Contains: RecName: Full=Plasmin heavy chain A	Contains: RecName: Full=Plasmin light chain B|None|14|1.099|0.998|1.098|1.09|1.04|1.079|1.165|0.01|1.081
1418515495|alpha-2-HS-glycoprotein [Canis lupus dingo]|IsMasterProtein|7|1.013|0.932|1.235|0.967|1.265|0.819|1.229|0.01|0.944
345799905|apolipoprotein A-IV [Canis lupus familiaris]|IsMasterProteinCandidate|23|1.38|0.597|0.988|1.427|0.83|1.511|0.744|0.01|1.323
1418241891|apolipoprotein A-IV [Canis lupus dingo]|IsMasterProtein|23|1.38|0.597|0.988|1.427|0.83|1.511|0.744|0.01|1.323
928186325|inter-alpha-trypsin inhibitor heavy chain H4 isoform X1 [Canis lupus familiaris]|IsMasterProtein|25|1.92|0.931|0.839|0.896|0.564|1.026|0.685|0.856|0.989
928186327|inter-alpha-trypsin inhibitor heavy chain H4 isoform X3 [Canis lupus familiaris]|IsMasterProteinCandidate|25|1.92|0.931|0.839|0.896|0.564|1.026|0.685|0.856|0.989
1239883263|inter-alpha-trypsin inhibitor heavy chain H4 isoform X2 [Canis lupus familiaris]|None|24|1.916|0.925|0.833|0.883|0.549|1.02|0.661|0.879|0.978
1418515459|kininogen-1 isoform X1 [Canis lupus dingo]|None|15|0.982|1.107|0.926|0.864|1.079|0.902|1.066|0.01|1.014
16607721|unnamed protein product [Canis lupus familiaris]|None|0|0.752|0.758|0.945|0.794|1.032|0.853|0.975|0.01|0.853
1418515461|kininogen-1 isoform X2 [Canis lupus dingo]|None|14|0.98|1.11|0.923|0.85|1.08|0.883|1.071|0.01|1.01
1418263763|immunoglobulin lambda-like polypeptide 5 [Canis lupus dingo]|IsMasterProtein|1|0.582|1.081|0.89|1.276|0.838|0.01|3.164|0.01|0.641
16607648|unnamed protein product [Canis lupus familiaris]|IsMasterProteinCandidate|4|0.67|0.516|0.473|1.045|1.161|0.346|1.569|3.932|0.754
16607715|unnamed protein product [Canis lupus familiaris]|IsMasterProtein|4|0.67|0.516|0.473|1.045|1.161|0.346|1.569|3.932|0.754
545533419|inter-alpha-trypsin inhibitor heavy chain H1 isoform X3 [Canis lupus familiaris]|None|13|1.087|1.042|1.089|1.041|1.143|1.041|1.064|1.073|1.024
73988725|hemopexin [Canis lupus familiaris]|IsMasterProtein|14|1.034|1.496|0.815|1.056|1.036|1.018|0.93|0.952|1.059
704000372|RecName: Full=Apolipoprotein A-IV	Short=Apo-AIV	Short=ApoA-IV	AltName: Full=Apolipoprotein A4	Flags: Precursor|None|20|1.382|0.581|0.977|1.461|0.811|1.545|0.732|0.01|1.349
1239949881|inter-alpha-trypsin inhibitor heavy chain H1 isoform X2 [Canis lupus familiaris]|None|15|1.073|1.013|1.103|0.979|1.118|1.011|1.003|0.969|0.971
74003556|fetuin-B [Canis lupus familiaris]|IsMasterProtein|2|0.852|1.695|0.819|0.874|1.291|1.225|0.732|2.659|1.078
73949158|inter-alpha-trypsin inhibitor heavy chain H2 [Canis lupus familiaris]|IsMasterProteinCandidate|19|1.258|1.139|1.178|1.231|1.137|1.213|1.037|0.01|1.022
1418502140|inter-alpha-trypsin inhibitor heavy chain H2 [Canis lupus dingo]|IsMasterProtein|19|1.258|1.139|1.178|1.231|1.137|1.213|1.037|0.01|1.022
1418515534|fetuin-B [Canis lupus dingo]|IsMasterProtein|1|0.41|0.466|0.622|0.745|1.678|1.376|0.795|0.01|1.025
16607672|unnamed protein product, partial [Canis lupus familiaris]|IsMasterProtein|1|0.79|0.889|0.92|1.018|1.231|0.791|1.235|0.01|1.081
545487024|alpha-1B-glycoprotein [Canis lupus familiaris]|IsMasterProtein|12|0.732|0.845|0.805|0.938|1.278|1.273|0.854|0.01|1.08
16607669|unnamed protein product [Canis lupus familiaris]|None|0|0.622|0.753|0.726|1.264|0.824|0.859|1.006|0.01|1.057
73975389|afamin [Canis lupus familiaris]|IsMasterProtein|21|1.106|1.037|1.311|0.981|1.018|0.968|1.133|2.857|1.038
1418322415|gelsolin isoform X3 [Canis lupus dingo]|IsMasterProteinCandidate|14|1.022|0.982|0.979|1.42|1.193|1.422|0.981|1.231|1.188
1418322411|gelsolin isoform X1 [Canis lupus dingo]|IsMasterProtein|14|1.022|0.982|0.979|1.42|1.193|1.422|0.981|1.231|1.188
1418322413|gelsolin isoform X2 [Canis lupus dingo]|IsMasterProteinCandidate|14|1.022|0.982|0.979|1.42|1.193|1.422|0.981|1.231|1.188
1418297237|alpha-1B-glycoprotein [Canis lupus dingo]|None|11|0.699|0.811|0.77|0.902|1.276|1.28|0.863|0.01|1.089
1418328671|afamin [Canis lupus dingo]|None|20|1.108|1.055|1.313|1.002|1.005|0.986|1.112|3.034|1.036
296089|apolipoprotein H	beta-2-glycoprotein I [Canis lupus familiaris]|IsMasterProtein|13|1.068|1.045|1.064|1.051|1.06|0.929|0.987|0.789|0.979
163954|glycoprotein 80 [Canis lupus familiaris]|IsMasterProtein|13|1.184|1.116|1.058|1.245|1.175|0.981|1.3|0.01|0.954
1239925762|gelsolin [Canis lupus familiaris]|None|13|1.025|0.984|0.983|1.253|1.206|1.222|0.992|1.244|1.159
18139619|plasminogen, partial [Canis lupus familiaris]|None|13|1.137|0.92|1.233|0.995|1.058|0.963|1.207|1.501|1.005
227343817|Chain B, Crystal Structure Of Dog (Canis Familiaris) Hemoglobin|IsMasterProteinCandidate|10|1.226|2.046|0.647|0.957|0.832|0.5|1.789|1.008|0.693
1418222274|hemoglobin subunit beta [Canis lupus dingo]|IsMasterProtein|10|1.226|2.046|0.647|0.957|0.832|0.5|1.789|1.008|0.693
1304047|fibrinogen A-alpha-chain, partial [Canis lupus familiaris]|None|11|0.931|0.322|0.997|0.792|0.857|1.147|1.304|0.01|1.352
1418317684|CD5 antigen-like [Canis lupus dingo]|IsMasterProtein|12|0.907|0.72|0.893|0.877|1.291|1.015|0.954|0.01|1.056
590121823|apoptosis inhibitor of macrophage [Canis lupus familiaris]|IsMasterProteinCandidate|12|0.907|0.72|0.893|0.877|1.291|1.015|0.954|0.01|1.056
1340258599|immunoglobulin heavy chain variable region, partial [Canis lupus familiaris]|IsMasterProtein|1|1.258|0.367|0.685|0.985|0.584|2.45|0.01|0.01|1.074
1340258601|immunoglobulin heavy chain variable region, partial [Canis lupus familiaris]|IsMasterProteinCandidate|1|1.258|0.367|0.685|0.985|0.584|2.45|0.01|0.01|1.074
16607678|unnamed protein product, partial [Canis lupus familiaris]|None|3|0.491|0.541|0.433|1.305|0.998|0.527|1.097|2.117|1.041
1418243015|complement factor I isoform X2 [Canis lupus dingo]|IsMasterProteinCandidate|14|1.189|1.107|1.095|0.938|1.027|0.864|1.132|0.01|1.049
1239976293|complement factor I isoform X1 [Canis lupus familiaris]|IsMasterProteinCandidate|14|1.189|1.107|1.095|0.938|1.027|0.864|1.132|0.01|1.049
1418243017|complement factor I isoform X3 [Canis lupus dingo]|IsMasterProtein|14|1.189|1.107|1.095|0.938|1.027|0.864|1.132|0.01|1.049
1418243013|complement factor I isoform X1 [Canis lupus dingo]|IsMasterProteinCandidate|14|1.189|1.107|1.095|0.938|1.027|0.864|1.132|0.01|1.049
545552242|complement factor I isoform X3 [Canis lupus familiaris]|IsMasterProteinCandidate|14|1.189|1.107|1.095|0.938|1.027|0.864|1.132|0.01|1.049
1418243019|complement factor I isoform X4 [Canis lupus dingo]|IsMasterProteinCandidate|14|1.189|1.107|1.095|0.938|1.027|0.864|1.132|0.01|1.049
1239976295|complement factor I isoform X2 [Canis lupus familiaris]|IsMasterProteinCandidate|14|1.189|1.107|1.095|0.938|1.027|0.864|1.132|0.01|1.049
928179004|complement factor I isoform X4 [Canis lupus familiaris]|IsMasterProteinCandidate|14|1.189|1.107|1.095|0.938|1.027|0.864|1.132|0.01|1.049
1272414|fibronectin, partial [Canis lupus familiaris]|None|9|0.907|0.534|1.262|0.85|1.109|1.534|0.766|0.01|1.111
1340258611|immunoglobulin heavy chain variable region, partial [Canis lupus familiaris]|IsMasterProtein|2|0.73|0.92|0.711|0.827|1.174|0.812|0.977|0.01|0.962
1340233879|immunoglobulin heavy chain variable region, partial [Canis lupus familiaris]|IsMasterProteinRejected|0|NA|NA|NA|NA|NA|NA|NA|NA|NA
1418207941|plasma protease C1 inhibitor [Canis lupus dingo]|IsMasterProtein|8|1.035|1.176|0.89|1.214|1.161|1.216|0.772|0.01|1.082
1340258615|immunoglobulin heavy chain variable region, partial [Canis lupus familiaris]|None|1|0.72|0.925|0.696|0.813|1.19|0.821|0.936|0.01|0.966
1340258619|immunoglobulin heavy chain variable region, partial [Canis lupus familiaris]|None|1|0.72|0.925|0.696|0.813|1.19|0.821|0.936|0.01|0.966
1340258607|immunoglobulin heavy chain variable region, partial [Canis lupus familiaris]|None|1|0.72|0.925|0.696|0.813|1.19|0.821|0.936|0.01|0.966
1340258621|immunoglobulin heavy chain variable region, partial [Canis lupus familiaris]|None|1|0.72|0.925|0.696|0.813|1.19|0.821|0.936|0.01|0.966
1340258623|immunoglobulin heavy chain variable region, partial [Canis lupus familiaris]|None|1|0.72|0.925|0.696|0.813|1.19|0.821|0.936|0.01|0.966
1340212602|immunoglobulin heavy chain variable region, partial [Canis lupus familiaris]|None|1|0.72|0.925|0.696|0.813|1.19|0.821|0.936|0.01|0.966
1340258597|immunoglobulin heavy chain variable region, partial [Canis lupus familiaris]|None|1|1.258|0.367|0.685|0.985|0.584|2.45|0.01|0.01|1.074
1418515616|histidine-rich glycoprotein isoform X1 [Canis lupus dingo]|IsMasterProtein|6|0.648|1.592|0.668|0.95|1.199|0.954|1.21|0.01|0.883
545553762|histidine-rich glycoprotein isoform X1 [Canis lupus familiaris]|IsMasterProteinCandidate|6|0.648|1.592|0.668|0.95|1.199|0.954|1.21|0.01|0.883
545494757|angiotensinogen [Canis lupus familiaris]|IsMasterProtein|11|1.055|1.087|0.968|1.153|1.221|0.817|1.29|27.26|0.894
1340258605|immunoglobulin heavy chain variable region, partial [Canis lupus familiaris]|IsMasterProteinRejected|0|NA|NA|NA|NA|NA|NA|NA|NA|NA
1340207681|immunoglobulin heavy chain variable region, partial [Canis lupus familiaris]|None|0|0.712|0.91|0.688|0.813|1.194|0.821|0.936|0.01|0.97
1340258609|immunoglobulin heavy chain variable region, partial [Canis lupus familiaris]|None|0|0.712|0.91|0.688|0.813|1.194|0.821|0.936|0.01|0.97
1340258547|immunoglobulin heavy chain variable region, partial [Canis lupus familiaris]|IsMasterProteinCandidateRejected|0|NA|NA|NA|NA|NA|NA|NA|NA|NA
1340257833|immunoglobulin heavy chain variable region, partial [Canis lupus familiaris]|IsMasterProteinRejected|0|NA|NA|NA|NA|NA|NA|NA|NA|NA
1272412|fibronectin, partial [Canis lupus familiaris]|None|8|0.915|0.532|1.275|0.867|1.102|1.53|0.774|0.01|1.119
1340215300|immunoglobulin heavy chain variable region, partial [Canis lupus familiaris]|IsMasterProteinRejected|0|NA|NA|NA|NA|NA|NA|NA|NA|NA
258498|haptoglobin light chain, HpL chain [dogs, Peptide, 83 aa]|None|4|1.134|0.521|1.41|1.06|0.455|1.041|0.398|0.01|0.744
1340189818|immunoglobulin heavy chain variable region, partial [Canis lupus familiaris]|IsMasterProtein|1|NA|NA|NA|NA|NA|NA|NA|NA|NA
1340227780|immunoglobulin heavy chain variable region, partial [Canis lupus familiaris]|None|0|NA|NA|NA|NA|NA|NA|NA|NA|NA
1340231169|immunoglobulin heavy chain variable region, partial [Canis lupus familiaris]|None|0|NA|NA|NA|NA|NA|NA|NA|NA|NA
1340243465|immunoglobulin heavy chain variable region, partial [Canis lupus familiaris]|None|0|NA|NA|NA|NA|NA|NA|NA|NA|NA
1340158981|immunoglobulin heavy chain variable region, partial [Canis lupus familiaris]|None|0|NA|NA|NA|NA|NA|NA|NA|NA|NA
1340258625|immunoglobulin heavy chain variable region, partial [Canis lupus familiaris]|None|0|NA|NA|NA|NA|NA|NA|NA|NA|NA
1340257388|immunoglobulin heavy chain variable region, partial [Canis lupus familiaris]|None|0|NA|NA|NA|NA|NA|NA|NA|NA|NA
1340258633|immunoglobulin heavy chain variable region, partial [Canis lupus familiaris]|None|0|NA|NA|NA|NA|NA|NA|NA|NA|NA
1340258603|immunoglobulin heavy chain variable region, partial [Canis lupus familiaris]|None|0|NA|NA|NA|NA|NA|NA|NA|NA|NA
1340166408|immunoglobulin heavy chain variable region, partial [Canis lupus familiaris]|IsMasterProteinRejected|0|NA|NA|NA|NA|NA|NA|NA|NA|NA
1340154562|immunoglobulin heavy chain variable region, partial [Canis lupus familiaris]|None|0|0.712|0.91|0.688|0.813|1.194|0.821|0.936|0.01|0.97
1418345970|alpha-1-antichymotrypsin [Canis lupus dingo]|IsMasterProtein|2|1.604|0.894|0.993|0.962|0.648|0.954|1.127|0.01|0.836
73964432|alpha-1-antichymotrypsin [Canis lupus familiaris]|IsMasterProtein|1|0.855|1.346|0.709|2.08|1.846|1.109|1.807|0.01|1.182
1340258617|immunoglobulin heavy chain variable region, partial [Canis lupus familiaris]|None|1|0.793|0.901|0.796|0.995|1.153|1.023|0.993|0.01|1.122
1340154626|immunoglobulin heavy chain variable region, partial [Canis lupus familiaris]|None|1|0.793|0.901|0.796|0.995|1.153|1.023|0.993|0.01|1.122
1340172162|immunoglobulin heavy chain variable region, partial [Canis lupus familiaris]|None|1|0.793|0.901|0.796|0.995|1.153|1.023|0.993|0.01|1.122
1340258613|immunoglobulin heavy chain variable region, partial [Canis lupus familiaris]|None|1|0.793|0.901|0.796|0.995|1.153|1.023|0.993|0.01|1.122
399567840|hemoglobin subunit alpha-like [Canis lupus familiaris]|IsMasterProtein|1|1.395|2.183|0.815|1.021|0.873|0.292|2.529|1.983|0.657
194368499|Chain C, Hemoglobin Subunit Alpha|IsMasterProteinCandidate|1|1.395|2.183|0.815|1.021|0.873|0.292|2.529|1.983|0.657
73975797|serum paraoxonase/arylesterase 1 [Canis lupus familiaris]|IsMasterProtein|8|0.929|0.526|1.356|1.247|1.014|1.309|0.979|1.666|1.163
545553764|histidine-rich glycoprotein isoform X2 [Canis lupus familiaris]|None|3|0.605|1.703|0.587|0.783|1.216|0.747|1.152|0.01|0.821
1418515618|histidine-rich glycoprotein isoform X2 [Canis lupus dingo]|None|3|0.605|1.703|0.587|0.783|1.216|0.747|1.152|0.01|0.821
1101972892|TPA: globin A1 [Canis lupus familiaris]|None|7|1.209|1.865|0.825|1.146|0.815|0.488|2.166|0.01|0.736
1340257380|immunoglobulin heavy chain variable region, partial [Canis lupus familiaris]|IsMasterProteinRejected|0|NA|NA|NA|NA|NA|NA|NA|NA|NA
1340185250|immunoglobulin heavy chain variable region, partial [Canis lupus familiaris]|None|0|0.783|0.879|0.788|1.002|1.159|1.031|0.994|0.01|1.134
928175781|retinol-binding protein 4 [Canis lupus familiaris]|IsMasterProtein|7|0.98|0.926|1.111|1.517|0.776|1.288|0.654|0.01|0.944
1340180255|immunoglobulin heavy chain variable region, partial [Canis lupus familiaris]|IsMasterProtein|1|NA|NA|NA|NA|NA|NA|NA|NA|NA
1340175718|immunoglobulin heavy chain variable region, partial [Canis lupus familiaris]|IsMasterProtein|1|1.001|1.052|0.663|0.762|1.464|1.131|1.079|0.01|1.604
399567842|hemoglobin subunit alpha-like [Canis lupus familiaris]|IsMasterProtein|1|NA|NA|NA|NA|NA|NA|NA|NA|NA
1239944268|plasma protease C1 inhibitor [Canis lupus familiaris]|None|5|1.079|1.223|0.892|1.329|1.167|1.242|0.807|0.01|1.091
345791439|heparin cofactor 2 [Canis lupus familiaris]|IsMasterProtein|11|1.203|1.009|1.189|1.448|0.925|1.426|0.967|0.01|1.006
1340257382|immunoglobulin heavy chain variable region, partial [Canis lupus familiaris]|IsMasterProtein|2|0.733|0.892|0.536|0.852|1.022|1.022|1.018|0.01|1.038
1340148382|immunoglobulin heavy chain variable region, partial [Canis lupus familiaris]|None|0|0.783|0.879|0.788|1.002|1.159|1.031|0.994|0.01|1.134
123768|RecName: Full=Ig heavy chain V region GOM|None|0|0.783|0.879|0.788|1.002|1.159|1.031|0.994|0.01|1.134
1340218128|immunoglobulin heavy chain variable region, partial [Canis lupus familiaris]|None|0|0.783|0.879|0.788|1.002|1.159|1.031|0.994|0.01|1.134
1340151292|immunoglobulin heavy chain variable region, partial [Canis lupus familiaris]|None|0|0.783|0.879|0.788|1.002|1.159|1.031|0.994|0.01|1.134
1340222347|immunoglobulin heavy chain variable region, partial [Canis lupus familiaris]|None|0|0.783|0.879|0.788|1.002|1.159|1.031|0.994|0.01|1.134
124390013|immunoglobulin heavy chain constant region CH4, partial [Canis lupus familiaris]|IsMasterProtein|4|0.851|0.809|0.869|0.75|1.356|0.814|0.962|0.01|0.96
78499407|apolipoprotein B, partial [Canis aureus]|None|7|0.798|0.687|0.945|1.508|0.802|1.683|0.808|0.01|1.485
10946310|transferrin receptor [Canis lupus familiaris]|IsMasterProtein|12|0.958|1.027|1.082|1.122|1.233|1.137|1.282|0.01|1.042
701217752|transferrin receptor protein 1 [Canis lupus]|IsMasterProteinCandidate|12|0.958|1.027|1.082|1.122|1.233|1.137|1.282|0.01|1.042
387178037|transferrin receptor protein 1 [Canis mesomelas]|IsMasterProteinCandidate|12|0.958|1.027|1.082|1.122|1.233|1.137|1.282|0.01|1.042
1340257384|immunoglobulin heavy chain variable region, partial [Canis lupus familiaris]|IsMasterProteinRejected|0|NA|NA|NA|NA|NA|NA|NA|NA|NA
1418264107|LOW QUALITY PROTEIN: heparin cofactor 2 [Canis lupus dingo]|None|10|1.206|1.004|1.192|1.47|0.913|1.45|0.962|0.01|1.006
1239976411|vitamin K-dependent protein S [Canis lupus familiaris]|IsMasterProtein|9|1.043|1.087|0.957|0.946|1.019|0.919|1.104|0.01|1.005
1418199974|vitamin K-dependent protein S [Canis lupus dingo]|IsMasterProteinCandidate|9|1.043|1.087|0.957|0.946|1.019|0.919|1.104|0.01|1.005
78499409|apolipoprotein B, partial [Canis latrans]|None|6|0.815|0.636|0.974|1.649|0.818|1.662|0.851|0.01|1.418
78499413|apolipoprotein B, partial [Canis mesomelas]|None|6|0.815|0.636|0.974|1.649|0.818|1.662|0.851|0.01|1.418
78499405|apolipoprotein B, partial [Canis adustus]|None|6|0.815|0.636|0.974|1.649|0.818|1.662|0.851|0.01|1.418
1418256182|complement C1r subcomponent [Canis lupus dingo]|IsMasterProtein|9|1.437|1.23|1.185|1.082|1.316|0.978|1.305|0.01|1.029
1418322788|alpha-1-acid glycoprotein 1-like [Canis lupus dingo]|IsMasterProtein|7|1.273|0.663|0.872|0.953|1.003|1.41|0.498|0.01|1.319
1418329739|complement component C7 isoform X1 [Canis lupus dingo]|IsMasterProteinCandidate|8|1.174|1.205|0.869|0.962|1.267|0.917|1.211|0.01|1.024
73953824|complement component C7 isoform X1 [Canis lupus familiaris]|IsMasterProtein|8|1.174|1.205|0.869|0.962|1.267|0.917|1.211|0.01|1.024
1340257386|immunoglobulin heavy chain variable region, partial [Canis lupus familiaris]|None|1|0.704|0.88|0.506|0.878|1.018|1.097|1.008|0.01|1.104
1418200084|transferrin receptor protein 1 [Canis lupus dingo]|None|11|0.958|1.027|1.082|1.122|1.233|1.137|1.282|0.01|1.042
1340256623|immunoglobulin heavy chain variable region, partial [Canis lupus familiaris]|None|0|NA|NA|NA|NA|NA|NA|NA|NA|NA
1340258631|immunoglobulin heavy chain variable region, partial [Canis lupus familiaris]|None|0|NA|NA|NA|NA|NA|NA|NA|NA|NA
1418267888|vitronectin [Canis lupus dingo]|IsMasterProtein|6|1.076|0.942|1.047|1.115|0.97|0.92|1.119|0.01|0.953
75062693|RecName: Full=Keratin, type II cytoskeletal 1	AltName: Full=Cytokeratin-1	Short=CK-1	AltName: Full=Epithelial keratin-1	AltName: Full=Keratin-1	Short=K1	AltName: Full=Type-II keratin Kb1|IsMasterProteinCandidate|7|1.054|0.806|1.731|0.936|1.827|1.343|0.879|0.01|1.188
1418221463|keratin, type II cytoskeletal 1 [Canis lupus dingo]|IsMasterProtein|7|1.054|0.806|1.731|0.936|1.827|1.343|0.879|0.01|1.188
1340253706|immunoglobulin heavy chain variable region, partial [Canis lupus familiaris]|IsMasterProteinRejected|0|NA|NA|NA|NA|NA|NA|NA|NA|NA
1340255883|immunoglobulin heavy chain variable region, partial [Canis lupus familiaris]|None|0|NA|NA|NA|NA|NA|NA|NA|NA|NA
598107|IgA heavy chain constant region, partial [Canis lupus familiaris]|IsMasterProtein|5|1.074|1.001|0.918|0.715|0.909|0.371|2.503|0.01|1
1239899370|complement component C7 isoform X2 [Canis lupus familiaris]|None|7|1.173|1.207|0.865|0.969|1.274|0.915|1.223|0.01|1.03
1418329741|complement component C7 isoform X2 [Canis lupus dingo]|None|7|1.173|1.207|0.865|0.969|1.274|0.915|1.223|0.01|1.03
1418222276|hemoglobin subunit beta-like [Canis lupus dingo]|None|6|1.23|1.892|0.849|1.146|0.857|0.459|2.27|0.01|0.756
1418267343|alpha-2-antiplasmin isoform X2 [Canis lupus dingo]|IsMasterProtein|5|1.09|1.408|0.944|2.15|0.831|2.007|0.717|0.01|1.221
545512145|alpha-2-antiplasmin isoform X2 [Canis lupus familiaris]|IsMasterProteinCandidate|5|1.09|1.408|0.944|2.15|0.831|2.007|0.717|0.01|1.221
73967363|alpha-2-antiplasmin isoform X1 [Canis lupus familiaris]|IsMasterProteinCandidate|5|1.09|1.408|0.944|2.15|0.831|2.007|0.717|0.01|1.221
1418267349|alpha-2-antiplasmin isoform X1 [Canis lupus dingo]|IsMasterProteinCandidate|5|1.09|1.408|0.944|2.15|0.831|2.007|0.717|0.01|1.221
1418220357|tetranectin [Canis lupus dingo]|IsMasterProtein|5|1.125|1.218|0.954|1.32|1.161|1.269|1.03|0.01|1.126
146743249|immunoglobulin mu heavy chain variable region, partial [Canis lupus familiaris]|None|3|0.834|0.775|0.877|0.738|1.365|0.815|0.963|0.01|0.959
1418327853|glutathione peroxidase 3 [Canis lupus dingo]|IsMasterProtein|6|1.029|0.932|1.101|1.094|1.017|1.342|1.033|0.01|1.192
208342208|immunoglobulin heavy chain variable region, partial [Canis lupus familiaris]|IsMasterProtein|1|0.708|1.276|0.813|1.244|1.652|1.049|2.08|0.01|1.141
597500968|RecName: Full=Apolipoprotein A-II	Short=Apo-AII	Short=ApoA-II	AltName: Full=Apolipoprotein A2	Contains: RecName: Full=Proapolipoprotein A-II	Short=ProapoA-II	Contains: RecName: Full=Truncated apolipoprotein A-II	AltName: Full=Apolipoprotein A-II(1-76)	Flags: Precursor|IsMasterProtein|4|1.154|0.566|0.94|0.811|0.98|0.8|1.061|1.697|1.258
545554529|phosphatidylinositol-glycan-specific phospholipase D isoform X1 [Canis lupus familiaris]|IsMasterProtein|7|0.933|1.019|0.861|0.905|1.274|0.885|1.076|1.776|0.902
1418204633|phosphatidylinositol-glycan-specific phospholipase D isoform X2 [Canis lupus dingo]|IsMasterProteinCandidate|7|0.933|1.019|0.861|0.905|1.274|0.885|1.076|1.776|0.902
124390009|immunoglobulin heavy chain constant region CH2, partial [Canis lupus familiaris]|IsMasterProtein|3|1.001|0.766|1.038|0.98|1.34|1.012|0.906|2.876|1.037
1418346186|plasma serine protease inhibitor [Canis lupus dingo]|IsMasterProtein|7|1.134|1.212|0.973|1.2|1.128|1.357|0.961|7.674|1.23
545508405|plasma serine protease inhibitor [Canis lupus familiaris]|IsMasterProteinCandidate|7|1.134|1.212|0.973|1.2|1.128|1.357|0.961|7.674|1.23
928162811|tetranectin [Canis lupus familiaris]|None|4|1.06|1.189|0.925|1.398|1.094|1.342|0.898|0.01|1.097
3915605|RecName: Full=Apolipoprotein E	Short=Apo-E|IsMasterProteinCandidate|6|0.856|0.711|0.778|1.13|0.651|2.345|0.377|0.01|1.686
57036446|apolipoprotein E [Canis lupus familiaris]|IsMasterProtein|6|0.856|0.711|0.778|1.13|0.651|2.345|0.377|0.01|1.686
1418314244|transthyretin [Canis lupus dingo]|IsMasterProtein|5|0.881|0.999|0.992|1.647|0.965|1.083|1.363|0.01|1.278
1418329743|complement component C7 isoform X3 [Canis lupus dingo]|None|7|1.179|1.19|0.875|0.96|1.269|0.919|1.208|0.01|1.024
1418260227|uncharacterized protein LOC112676265 [Canis lupus dingo]|IsMasterProtein|2|0.999|0.943|0.867|1.041|0.977|0.891|1.095|0.01|1.071
208342058|immunoglobulin heavy chain variable region, partial [Canis lupus familiaris]|IsMasterProtein|1|0.579|1.389|0.658|0.749|0.981|0.612|0.751|0.01|1.253
1418330062|complement component C9 [Canis lupus dingo]|IsMasterProtein|5|1.532|1.058|1.065|1.038|0.986|1.036|1.046|12.73|1.142
545496317|complement component C9 [Canis lupus familiaris]|IsMasterProteinCandidate|5|1.532|1.058|1.065|1.038|0.986|1.036|1.046|12.73|1.142
1239883267|inter-alpha-trypsin inhibitor heavy chain H1-like isoform X1 [Canis lupus familiaris]|None|1|1.073|1.03|1.058|1.551|1.079|1.613|1.098|0.01|1.401
1418216232|inter-alpha-trypsin inhibitor heavy chain H1-like isoform X1 [Canis lupus dingo]|None|1|1.073|1.03|1.058|1.551|1.079|1.613|1.098|0.01|1.401
1418255638|plasma kallikrein isoform X1 [Canis lupus dingo]|IsMasterProtein|8|1.16|1.088|1.181|1.476|1.267|1.396|1.658|8.265|1.334
78499415|apolipoprotein B, partial [Canis simensis]|None|5|0.79|0.622|0.848|1.449|0.845|1.638|0.823|0.01|1.377
1340189905|immunoglobulin heavy chain variable region, partial [Canis lupus familiaris]|None|1|0.418|0.806|0.399|1.09|0.995|1.39|0.94|0.01|1.416
283972739|apolipoprotein E4, partial [Canis lupus familiaris]|None|5|0.845|0.706|0.757|1.121|0.64|2.425|0.345|0.01|1.732
283972753|apolipoprotein E4, partial [Canis lupus familiaris]|None|5|0.845|0.706|0.757|1.121|0.64|2.425|0.345|0.01|1.732
283972741|apolipoprotein E4, partial [Canis lupus familiaris]|None|5|0.845|0.706|0.757|1.121|0.64|2.425|0.345|0.01|1.732
204638075|adiponectin, partial [Canis lupus]|IsMasterProteinCandidate|3|0.725|1.742|1.128|1.07|0.856|1.121|1.096|0.01|1.195
1239977620|adiponectin isoform X2 [Canis lupus familiaris]|IsMasterProteinCandidate|3|0.725|1.742|1.128|1.07|0.856|1.121|1.096|0.01|1.195
54792748|adiponectin precursor [Canis lupus familiaris]|IsMasterProteinCandidate|3|0.725|1.742|1.128|1.07|0.856|1.121|1.096|0.01|1.195
15825495|adiponectin, partial [Canis lupus familiaris]|IsMasterProteinCandidate|3|0.725|1.742|1.128|1.07|0.856|1.121|1.096|0.01|1.195
1418515478|adiponectin isoform X1 [Canis lupus dingo]|IsMasterProtein|3|0.725|1.742|1.128|1.07|0.856|1.121|1.096|0.01|1.195
1239920124|alpha-2-antiplasmin isoform X4 [Canis lupus familiaris]|None|4|1.09|1.408|0.944|2.15|0.831|2.007|0.717|0.01|1.221
1239920122|alpha-2-antiplasmin isoform X3 [Canis lupus familiaris]|None|4|1.09|1.408|0.944|2.15|0.831|2.007|0.717|0.01|1.221
1418267347|alpha-2-antiplasmin isoform X4 [Canis lupus dingo]|None|4|1.09|1.408|0.944|2.15|0.831|2.007|0.717|0.01|1.221
1418267345|alpha-2-antiplasmin isoform X3 [Canis lupus dingo]|None|4|1.09|1.408|0.944|2.15|0.831|2.007|0.717|0.01|1.221
124389971|immunoglobulin heavy chain V region, partial [Canis lupus familiaris]|None|0|NA|NA|NA|NA|NA|NA|NA|NA|NA
124389931|immunoglobulin heavy chain V region, partial [Canis lupus familiaris]|None|0|NA|NA|NA|NA|NA|NA|NA|NA|NA
124389977|immunoglobulin heavy chain V region, partial [Canis lupus familiaris]|None|0|NA|NA|NA|NA|NA|NA|NA|NA|NA
124389987|immunoglobulin heavy chain V region, partial [Canis lupus familiaris]|None|0|NA|NA|NA|NA|NA|NA|NA|NA|NA
124389943|immunoglobulin heavy chain V region, partial [Canis lupus familiaris]|None|0|NA|NA|NA|NA|NA|NA|NA|NA|NA
208342210|immunoglobulin heavy chain variable region, partial [Canis lupus familiaris]|None|0|NA|NA|NA|NA|NA|NA|NA|NA|NA
124389993|immunoglobulin heavy chain V region, partial [Canis lupus familiaris]|None|0|NA|NA|NA|NA|NA|NA|NA|NA|NA
124389935|immunoglobulin heavy chain V region, partial [Canis lupus familiaris]|None|0|NA|NA|NA|NA|NA|NA|NA|NA|NA
124389999|immunoglobulin heavy chain V region, partial [Canis lupus familiaris]|None|0|NA|NA|NA|NA|NA|NA|NA|NA|NA
208342238|immunoglobulin heavy chain variable region, partial [Canis lupus familiaris]|None|0|NA|NA|NA|NA|NA|NA|NA|NA|NA
124389927|immunoglobulin heavy chain V region, partial [Canis lupus familiaris]|None|0|NA|NA|NA|NA|NA|NA|NA|NA|NA
124389923|immunoglobulin heavy chain V region, partial [Canis lupus familiaris]|None|0|NA|NA|NA|NA|NA|NA|NA|NA|NA
124389921|immunoglobulin heavy chain V region, partial [Canis lupus familiaris]|None|0|NA|NA|NA|NA|NA|NA|NA|NA|NA
124389965|immunoglobulin heavy chain V region, partial [Canis lupus familiaris]|None|0|NA|NA|NA|NA|NA|NA|NA|NA|NA
124389973|immunoglobulin heavy chain V region, partial [Canis lupus familiaris]|None|0|NA|NA|NA|NA|NA|NA|NA|NA|NA
124389975|immunoglobulin heavy chain V region, partial [Canis lupus familiaris]|None|0|NA|NA|NA|NA|NA|NA|NA|NA|NA
124389913|immunoglobulin heavy chain V region, partial [Canis lupus familiaris]|None|0|NA|NA|NA|NA|NA|NA|NA|NA|NA
124389985|immunoglobulin heavy chain V region, partial [Canis lupus familiaris]|None|0|NA|NA|NA|NA|NA|NA|NA|NA|NA
124389951|immunoglobulin heavy chain V region, partial [Canis lupus familiaris]|None|0|NA|NA|NA|NA|NA|NA|NA|NA|NA
208342176|immunoglobulin heavy chain variable region, partial [Canis lupus familiaris]|None|0|NA|NA|NA|NA|NA|NA|NA|NA|NA
208342146|immunoglobulin heavy chain variable region, partial [Canis lupus familiaris]|None|0|NA|NA|NA|NA|NA|NA|NA|NA|NA
124389919|immunoglobulin heavy chain V region, partial [Canis lupus familiaris]|None|0|NA|NA|NA|NA|NA|NA|NA|NA|NA
208342275|immunoglobulin heavy chain variable region, partial [Canis lupus familiaris]|None|0|NA|NA|NA|NA|NA|NA|NA|NA|NA
208342060|immunoglobulin heavy chain variable region, partial [Canis lupus familiaris]|None|0|NA|NA|NA|NA|NA|NA|NA|NA|NA
78709133|apolipoprotein B, partial [Canis adustus]|None|5|0.815|0.79|0.745|1.6|0.982|1.224|1.16|0.01|1.416
78709135|apolipoprotein B, partial [Canis aureus]|None|5|0.815|0.79|0.745|1.6|0.982|1.224|1.16|0.01|1.416
78709143|apolipoprotein B, partial [Canis simensis]|None|5|0.815|0.79|0.745|1.6|0.982|1.224|1.16|0.01|1.416
78709137|apolipoprotein B, partial [Canis latrans]|None|5|0.815|0.79|0.745|1.6|0.982|1.224|1.16|0.01|1.416
73997275|complement C1s subcomponent [Canis lupus familiaris]|IsMasterProtein|5|1.127|1.094|1.075|1.019|1.009|0.927|1.008|0.01|0.864
1207839239|hypothetical protein Celaphus_00011447 [Cervus elaphus hippelaphus]|None|5|0.997|0.781|1.713|0.889|1.774|1.292|0.86|0.01|1.166
62421376|vitronectin, partial [Canis mesomelas]|None|3|1.017|0.949|0.997|1.308|0.953|1.066|1.178|0.01|0.999
1340258591|immunoglobulin heavy chain variable region, partial [Canis lupus familiaris]|IsMasterProtein|1|0.881|1.38|0.741|2.086|0.528|0.9|1.095|0.01|1.367
124389911|immunoglobulin heavy chain V region, partial [Canis lupus familiaris]|IsMasterProtein|1|0.883|1.147|0.863|0.875|1.196|0.935|0.817|72.065|0.741
124389981|immunoglobulin heavy chain V region, partial [Canis lupus familiaris]|IsMasterProteinCandidate|1|0.883|1.147|0.863|0.875|1.196|0.935|0.817|72.065|0.741
1418287706|insulin-like growth factor-binding protein complex acid labile subunit [Canis lupus dingo]|IsMasterProteinCandidate|7|1.026|1.251|1.188|1.483|0.828|1.416|1.017|4.734|1.112
1239908089|insulin-like growth factor-binding protein complex acid labile subunit [Canis lupus familiaris]|IsMasterProtein|7|1.026|1.251|1.188|1.483|0.828|1.416|1.017|4.734|1.112
1418330227|complement component C6 [Canis lupus dingo]|IsMasterProteinCandidate|6|1.379|1.143|1.234|1.109|1.198|0.984|1.328|0.01|1.134
1239899336|complement component C6 [Canis lupus familiaris]|IsMasterProtein|6|1.379|1.143|1.234|1.109|1.198|0.984|1.328|0.01|1.134
345779666|immunoglobulin J chain [Canis lupus familiaris]|IsMasterProtein|6|0.953|0.86|1.038|0.791|1.132|0.881|1.154|0.01|0.932
1418218016|leucine-rich alpha-2-glycoprotein [Canis lupus dingo]|IsMasterProtein|3|1.286|1.261|0.831|0.789|0.937|0.637|1.31|0.01|0.918
1916262|gamma fibrinogen, partial [Canis latrans]|None|1|0.851|0.506|1.004|0.868|0.969|1.457|1.164|0.01|1.386
124389937|immunoglobulin heavy chain V region, partial [Canis lupus familiaris]|None|0|NA|NA|NA|NA|NA|NA|NA|NA|NA
124389995|immunoglobulin heavy chain V region, partial [Canis lupus familiaris]|None|0|NA|NA|NA|NA|NA|NA|NA|NA|NA
124389947|immunoglobulin heavy chain V region, partial [Canis lupus familiaris]|None|0|NA|NA|NA|NA|NA|NA|NA|NA|NA
1340258627|immunoglobulin heavy chain variable region, partial [Canis lupus familiaris]|None|0|NA|NA|NA|NA|NA|NA|NA|NA|NA
1340239380|immunoglobulin heavy chain variable region, partial [Canis lupus familiaris]|None|0|NA|NA|NA|NA|NA|NA|NA|NA|NA
1340258629|immunoglobulin heavy chain variable region, partial [Canis lupus familiaris]|None|0|NA|NA|NA|NA|NA|NA|NA|NA|NA
1340251407|immunoglobulin heavy chain variable region, partial [Canis lupus familiaris]|None|0|NA|NA|NA|NA|NA|NA|NA|NA|NA
1340192436|immunoglobulin heavy chain variable region, partial [Canis lupus familiaris]|None|1|0.418|0.806|0.399|1.09|0.995|1.39|0.94|0.01|1.416
208342084|immunoglobulin heavy chain variable region, partial [Canis lupus familiaris]|IsMasterProtein|0|0.693|1.069|0.613|2.014|0.838|0.775|1.422|0.01|1.112
928164703|complement C3 [Canis lupus familiaris]|IsMasterProteinCandidate|6|1.003|1.141|1.057|1.25|1.316|1.158|1.289|0.01|1.075
1418218853|complement C3-like [Canis lupus dingo]|IsMasterProtein|6|1.003|1.141|1.057|1.25|1.316|1.158|1.289|0.01|1.075
124390007|immunoglobulin heavy chain constant region CH1, partial [Canis lupus familiaris]|IsMasterProtein|3|0.767|0.728|0.864|1.126|1.22|1.379|0.804|4.486|1.219
1340160259|immunoglobulin heavy chain variable region, partial [Canis lupus familiaris]|IsMasterProtein|1|0.748|0.749|0.769|1.158|0.967|1.162|0.937|0.01|1.211
1418337563|keratin, type I cytoskeletal 10 isoform X1 [Canis lupus dingo]|IsMasterProtein|4|1.074|0.665|1.618|0.714|1.833|1.331|0.778|0.01|0.964
928144440|keratin, type I cytoskeletal 10 isoform X2 [Canis lupus familiaris]|IsMasterProteinCandidate|4|1.074|0.665|1.618|0.714|1.833|1.331|0.778|0.01|0.964
1418337565|keratin, type I cytoskeletal 10 isoform X2 [Canis lupus dingo]|IsMasterProteinCandidate|4|1.074|0.665|1.618|0.714|1.833|1.331|0.778|0.01|0.964
928144438|keratin, type I cytoskeletal 10 isoform X1 [Canis lupus familiaris]|IsMasterProteinCandidate|4|1.074|0.665|1.618|0.714|1.833|1.331|0.778|0.01|0.964
1418337567|keratin, type I cytoskeletal 10 isoform X3 [Canis lupus dingo]|IsMasterProteinCandidate|4|1.074|0.665|1.618|0.714|1.833|1.331|0.778|0.01|0.964
928144442|keratin, type I cytoskeletal 10 isoform X3 [Canis lupus familiaris]|IsMasterProteinCandidate|4|1.074|0.665|1.618|0.714|1.833|1.331|0.778|0.01|0.964
124389941|immunoglobulin heavy chain V region, partial [Canis lupus familiaris]|IsMasterProtein|1|NA|NA|NA|NA|NA|NA|NA|NA|NA
928181234|phosphatidylinositol-glycan-specific phospholipase D isoform X3 [Canis lupus familiaris]|None|5|0.854|0.966|0.799|0.849|1.202|0.816|1.001|2.375|0.854
74007356|properdin [Canis lupus familiaris]|IsMasterProtein|4|1.042|0.808|1.014|1.042|1.201|0.987|1.099|0.01|1.102
545510243|pigment epithelium-derived factor isoform X1 [Canis lupus familiaris]|IsMasterProtein|5|1.025|1.025|0.985|1.543|1.191|1.189|1.068|4.275|1.205
119637837|pigment epithelium-derived factor [Canis lupus familiaris]|IsMasterProteinCandidate|5|1.025|1.025|0.985|1.543|1.191|1.189|1.068|4.275|1.205
1340255156|immunoglobulin heavy chain variable region, partial [Canis lupus familiaris]|IsMasterProtein|1|0.852|0.969|0.872|1.09|1.171|1.064|1.105|0.01|1.011
1418198271|LOW QUALITY PROTEIN: carboxypeptidase N subunit 2-like [Canis lupus dingo]|IsMasterProtein|4|0.942|1.167|0.919|0.844|1.013|0.794|0.951|0.01|0.965
545553264|carboxypeptidase N subunit 2 [Canis lupus familiaris]|IsMasterProteinCandidate|4|0.942|1.167|0.919|0.844|1.013|0.794|0.951|0.01|0.965
1418290462|complement C2 isoform X2 [Canis lupus dingo]|IsMasterProtein|6|1.126|1.051|0.968|1.067|1.008|1.387|0.902|3.572|0.941
1239928853|complement C2 isoform X3 [Canis lupus familiaris]|IsMasterProteinCandidate|6|1.126|1.051|0.968|1.067|1.008|1.387|0.902|3.572|0.941
1239928849|complement C2 isoform X1 [Canis lupus familiaris]|IsMasterProteinCandidate|6|1.126|1.051|0.968|1.067|1.008|1.387|0.902|3.572|0.941
60734607|unnamed protein product, partial [Canis lupus familiaris]|None|3|1.085|0.996|0.92|0.81|0.859|0.588|2.438|0.01|1.062
5821257|angiotensinogen, partial [Canis lupus familiaris]|None|4|1.248|1.207|1.222|1.426|1.48|0.768|1.693|98.807|0.959
1418260262|uncharacterized protein LOC112676346 [Canis lupus dingo]|IsMasterProtein|1|0.769|1.067|0.75|0.822|0.845|1.521|0.682|0.01|1.503
545508387|corticosteroid-binding globulin [Canis lupus familiaris]|IsMasterProteinCandidate|5|1.2|1.086|0.917|0.855|1.667|0.975|1.012|0.01|1.071
1418346025|corticosteroid-binding globulin-like [Canis lupus dingo]|IsMasterProtein|5|1.2|1.086|0.917|0.855|1.667|0.975|1.012|0.01|1.071
1239938505|plasma kallikrein isoform X2 [Canis lupus familiaris]|None|6|1.188|1.12|1.173|1.574|1.292|1.479|1.737|10.067|1.374
78709141|apolipoprotein B, partial [Canis mesomelas]|None|4|0.842|0.845|0.753|1.607|1.012|1.192|1.227|0.01|1.429
1418322170|protein AMBP [Canis lupus dingo]|IsMasterProtein|2|1.012|1.366|0.899|1.067|1.035|0.695|1.308|0.01|0.906
345777712|protein AMBP [Canis lupus familiaris]|IsMasterProteinCandidate|2|1.012|1.366|0.899|1.067|1.035|0.695|1.308|0.01|0.906
163903|apolipoprotein C-II precursor [Canis lupus familiaris]|IsMasterProteinCandidate|3|1.27|0.294|1.335|0.85|0.78|0.582|1.288|0.01|0.995
1418304648|apolipoprotein C-II [Canis lupus dingo]|IsMasterProtein|3|1.27|0.294|1.335|0.85|0.78|0.582|1.288|0.01|0.995
208342228|immunoglobulin heavy chain variable region, partial [Canis lupus familiaris]|None|1|0.708|1.276|0.813|1.244|1.652|1.049|2.08|0.01|1.141
208342279|immunoglobulin heavy chain variable region, partial [Canis lupus familiaris]|None|1|0.708|1.276|0.813|1.244|1.652|1.049|2.08|0.01|1.141
1418311120|complement component C8 alpha chain isoform X1 [Canis lupus dingo]|IsMasterProtein|5|1.238|1.519|1.07|1.322|1.079|1.5|0.701|17.647|1.218
1239902894|complement component C8 alpha chain isoform X2 [Canis lupus familiaris]|IsMasterProteinCandidate|5|1.238|1.519|1.07|1.322|1.079|1.5|0.701|17.647|1.218
1418311122|complement component C8 alpha chain isoform X2 [Canis lupus dingo]|IsMasterProteinCandidate|5|1.238|1.519|1.07|1.322|1.079|1.5|0.701|17.647|1.218
359319377|complement component C8 alpha chain isoform X1 [Canis lupus familiaris]|IsMasterProteinCandidate|5|1.238|1.519|1.07|1.322|1.079|1.5|0.701|17.647|1.218
1340257105|immunoglobulin heavy chain variable region, partial [Canis lupus familiaris]|IsMasterProteinRejected|0|NA|NA|NA|NA|NA|NA|NA|NA|NA
928186331|LOW QUALITY PROTEIN: inter-alpha-trypsin inhibitor heavy chain H3 [Canis lupus familiaris]|IsMasterProtein|5|1.1|0.929|1.099|1.085|0.651|1.302|0.472|0.01|0.922
1418216228|inter-alpha-trypsin inhibitor heavy chain H3 isoform X1 [Canis lupus dingo]|IsMasterProteinCandidate|5|1.1|0.929|1.099|1.085|0.651|1.302|0.472|0.01|0.922
1418216230|inter-alpha-trypsin inhibitor heavy chain H3 isoform X2 [Canis lupus dingo]|IsMasterProteinCandidate|5|1.1|0.929|1.099|1.085|0.651|1.302|0.472|0.01|0.922
1418342158|carbamoyl-phosphate synthase [ammonia], mitochondrial [Canis lupus dingo]|IsMasterProtein|1|0.933|1.326|0.446|0.886|0.945|1.531|0.48|80.296|0.786
208342068|immunoglobulin heavy chain variable region, partial [Canis lupus familiaris]|None|0|0.552|0.979|0.463|0.388|1.275|0.351|0.804|0.01|0.601
124389969|immunoglobulin heavy chain V region, partial [Canis lupus familiaris]|None|0|0.552|0.979|0.463|0.388|1.275|0.351|0.804|0.01|0.601
208342200|immunoglobulin heavy chain variable region, partial [Canis lupus familiaris]|None|0|0.552|0.979|0.463|0.388|1.275|0.351|0.804|0.01|0.601
1418340495|coagulation factor X-like isoform X1 [Canis lupus dingo]|IsMasterProtein|5|0.997|2.061|0.946|1.815|1.148|1.05|1.12|0.01|0.97
928180090|apolipoprotein D [Canis lupus familiaris]|IsMasterProtein|3|0.928|0.742|0.934|1.094|1.108|1.262|1.157|0.01|1.222
124389979|immunoglobulin heavy chain V region, partial [Canis lupus familiaris]|IsMasterProtein|1|0.764|1.323|0.835|1.651|1.002|1.883|0.802|0.01|0.964
208342220|immunoglobulin heavy chain variable region, partial [Canis lupus familiaris]|IsMasterProtein|1|1.025|1.625|1.033|0.866|1.321|0.827|1.233|0.01|0.822
103484123|globin, partial [Canis lupus familiaris]|None|2|1.153|1.691|0.802|0.98|0.815|0.415|2.022|0.01|0.71
208342106|immunoglobulin heavy chain variable region, partial [Canis lupus familiaris]|None|1|0.579|1.389|0.658|0.749|0.981|0.612|0.751|0.01|1.253
3283402|immunoglobulin IgH heavy chain VDJ region, partial [Canis lupus familiaris]|IsMasterProtein|1|0.672|1.152|0.758|1.77|1.173|1.732|0.628|0.01|1.901
48476897|plasminogen, partial [Canis lupus familiaris]|None|1|1.135|0.983|1.234|0.894|1.196|0.75|1.62|0.01|1.248
1418507477|complement C1q subcomponent subunit B [Canis lupus dingo]|IsMasterProtein|3|1.279|1.069|1.186|1.208|1.357|1.171|1.031|0.01|1.084
208342076|immunoglobulin heavy chain variable region, partial [Canis lupus familiaris]|IsMasterProteinRejected|0|NA|NA|NA|NA|NA|NA|NA|NA|NA
208342080|immunoglobulin heavy chain variable region, partial [Canis lupus familiaris]|IsMasterProteinCandidateRejected|0|NA|NA|NA|NA|NA|NA|NA|NA|NA
208342206|immunoglobulin heavy chain variable region, partial [Canis lupus familiaris]|IsMasterProtein|1|0.773|0.922|0.514|1.027|1.128|1.28|0.557|0.01|0.708
545504208|coagulation factor XIII B chain [Canis lupus familiaris]|IsMasterProtein|4|1.098|0.955|1.071|1.407|1.19|1.31|1.099|0.01|1.299
73956394|complement component C8 beta chain [Canis lupus familiaris]|IsMasterProtein|4|1.156|1.059|1.24|1.025|0.895|0.881|0.661|22.318|0.928
164430518|immunoglobulin lambda light chain variable region, partial [Canis lupus familiaris]|None|0|0.893|0.892|0.767|0.32|1.098|0.425|0.966|0.01|0.559
164430530|immunoglobulin lambda light chain variable region, partial [Canis lupus familiaris]|None|0|0.893|0.892|0.767|0.32|1.098|0.425|0.966|0.01|0.559
1239918266|membrane primary amine oxidase isoform X3 [Canis lupus familiaris]|IsMasterProteinCandidate|4|1.196|1.177|1.147|1.006|0.954|0.788|1.065|0.01|0.976
57091057|membrane primary amine oxidase isoform X1 [Canis lupus familiaris]|IsMasterProteinCandidate|4|1.196|1.177|1.147|1.006|0.954|0.788|1.065|0.01|0.976
1418340066|membrane primary amine oxidase isoform X2 [Canis lupus dingo]|IsMasterProtein|4|1.196|1.177|1.147|1.006|0.954|0.788|1.065|0.01|0.976
1340246871|immunoglobulin heavy chain variable region, partial [Canis lupus familiaris]|IsMasterProtein|1|0.931|1.159|0.786|1.149|1.204|0.973|1.178|0.01|0.959
46392569|immunoglobulin alpha heavy chain constant regin variant C, partial [Canis lupus familiaris]|IsMasterProtein|1|NA|NA|NA|NA|NA|NA|NA|NA|NA
208342182|immunoglobulin heavy chain variable region, partial [Canis lupus familiaris]|None|0|1.15|0.994|0.672|0.548|1.054|0.641|1.114|0.01|0.618
124389961|immunoglobulin heavy chain V region, partial [Canis lupus familiaris]|None|0|1.15|0.994|0.672|0.548|1.054|0.641|1.114|0.01|0.618
124389917|immunoglobulin heavy chain V region, partial [Canis lupus familiaris]|None|0|1.15|0.994|0.672|0.548|1.054|0.641|1.114|0.01|0.618
124390005|immunoglobulin heavy chain V region, partial [Canis lupus familiaris]|None|0|1.15|0.994|0.672|0.548|1.054|0.641|1.114|0.01|0.618
208342050|immunoglobulin heavy chain variable region, partial [Canis lupus familiaris]|None|0|1.15|0.994|0.672|0.548|1.054|0.641|1.114|0.01|0.618
1418288139|hemoglobin subunit theta-1 [Canis lupus dingo]|None|0|1.392|2.418|0.698|0.791|0.997|0.52|1.836|0.01|0.665
928175986|carboxypeptidase N catalytic chain isoform X1 [Canis lupus familiaris]|IsMasterProtein|2|1.248|1.308|0.925|1.013|1.008|1.048|0.886|0.01|0.881
1418245069|carboxypeptidase N catalytic chain isoform X2 [Canis lupus dingo]|IsMasterProteinCandidate|2|1.248|1.308|0.925|1.013|1.008|1.048|0.886|0.01|0.881
924859480|apolipoprotein C-III precursor [Canis lupus familiaris]|IsMasterProtein|3|1.057|0.289|1.199|1.634|0.698|0.884|1.188|0.01|1.052
1239918269|membrane primary amine oxidase isoform X4 [Canis lupus familiaris]|None|3|1.173|1.228|1.154|0.937|0.934|0.762|1.051|0.01|0.967
46392573|immunoglobulin alpha heavy chain constant regin variant D, partial [Canis lupus familiaris]|IsMasterProtein|1|0.501|1.131|0.531|0.42|0.442|0.01|8.306|0.01|0.669
208342110|immunoglobulin heavy chain variable region, partial [Canis lupus familiaris]|None|0|0.831|0.979|0.735|0.955|1.38|1.058|1.039|0.01|1.278
1418255954|immunoglobulin alpha-2 heavy chain-like [Canis lupus dingo]|None|0|0.831|0.979|0.735|0.955|1.38|1.058|1.039|0.01|1.278
208342108|immunoglobulin heavy chain variable region, partial [Canis lupus familiaris]|None|0|0.831|0.979|0.735|0.955|1.38|1.058|1.039|0.01|1.278
208342126|immunoglobulin heavy chain variable region, partial [Canis lupus familiaris]|None|0|0.831|0.979|0.735|0.955|1.38|1.058|1.039|0.01|1.278
124389959|immunoglobulin heavy chain V region, partial [Canis lupus familiaris]|None|0|0.831|0.979|0.735|0.955|1.38|1.058|1.039|0.01|1.278
124389967|immunoglobulin heavy chain V region, partial [Canis lupus familiaris]|None|0|0.831|0.979|0.735|0.955|1.38|1.058|1.039|0.01|1.278
208342214|immunoglobulin heavy chain variable region, partial [Canis lupus familiaris]|None|0|0.831|0.979|0.735|0.955|1.38|1.058|1.039|0.01|1.278
208342230|immunoglobulin heavy chain variable region, partial [Canis lupus familiaris]|None|0|0.831|0.979|0.735|0.955|1.38|1.058|1.039|0.01|1.278
124389933|immunoglobulin heavy chain V region, partial [Canis lupus familiaris]|None|0|0.831|0.979|0.735|0.955|1.38|1.058|1.039|0.01|1.278
124389955|immunoglobulin heavy chain V region, partial [Canis lupus familiaris]|None|0|0.831|0.979|0.735|0.955|1.38|1.058|1.039|0.01|1.278
208342170|immunoglobulin heavy chain variable region, partial [Canis lupus familiaris]|None|0|0.831|0.979|0.735|0.955|1.38|1.058|1.039|0.01|1.278
208342180|immunoglobulin heavy chain variable region, partial [Canis lupus familiaris]|None|0|0.831|0.979|0.735|0.955|1.38|1.058|1.039|0.01|1.278
208342277|immunoglobulin heavy chain variable region, partial [Canis lupus familiaris]|None|0|0.831|0.979|0.735|0.955|1.38|1.058|1.039|0.01|1.278
124389963|immunoglobulin heavy chain V region, partial [Canis lupus familiaris]|None|0|0.831|0.979|0.735|0.955|1.38|1.058|1.039|0.01|1.278
208342192|immunoglobulin heavy chain variable region, partial [Canis lupus familiaris]|None|0|0.831|0.979|0.735|0.955|1.38|1.058|1.039|0.01|1.278
208342072|immunoglobulin heavy chain variable region, partial [Canis lupus familiaris]|None|0|0.831|0.979|0.735|0.955|1.38|1.058|1.039|0.01|1.278
124389997|immunoglobulin heavy chain V region, partial [Canis lupus familiaris]|None|0|0.831|0.979|0.735|0.955|1.38|1.058|1.039|0.01|1.278
208342148|immunoglobulin heavy chain variable region, partial [Canis lupus familiaris]|None|0|0.831|0.979|0.735|0.955|1.38|1.058|1.039|0.01|1.278
1340236572|immunoglobulin heavy chain variable region, partial [Canis lupus familiaris]|None|0|0.831|0.979|0.735|0.955|1.38|1.058|1.039|0.01|1.278
208342062|immunoglobulin heavy chain variable region, partial [Canis lupus familiaris]|None|0|0.831|0.979|0.735|0.955|1.38|1.058|1.039|0.01|1.278
124389945|immunoglobulin heavy chain V region, partial [Canis lupus familiaris]|None|0|0.831|0.979|0.735|0.955|1.38|1.058|1.039|0.01|1.278
208342120|immunoglobulin heavy chain variable region, partial [Canis lupus familiaris]|None|0|0.831|0.979|0.735|0.955|1.38|1.058|1.039|0.01|1.278
208342140|immunoglobulin heavy chain variable region, partial [Canis lupus familiaris]|None|0|0.831|0.979|0.735|0.955|1.38|1.058|1.039|0.01|1.278
208342240|immunoglobulin heavy chain variable region, partial [Canis lupus familiaris]|None|0|0.831|0.979|0.735|0.955|1.38|1.058|1.039|0.01|1.278
124389949|immunoglobulin heavy chain V region, partial [Canis lupus familiaris]|None|0|0.831|0.979|0.735|0.955|1.38|1.058|1.039|0.01|1.278
208342052|immunoglobulin heavy chain variable region, partial [Canis lupus familiaris]|None|0|0.831|0.979|0.735|0.955|1.38|1.058|1.039|0.01|1.278
208342194|immunoglobulin heavy chain variable region, partial [Canis lupus familiaris]|None|0|0.831|0.979|0.735|0.955|1.38|1.058|1.039|0.01|1.278
208342273|immunoglobulin heavy chain variable region, partial [Canis lupus familiaris]|None|0|0.831|0.979|0.735|0.955|1.38|1.058|1.039|0.01|1.278
208342056|immunoglobulin heavy chain variable region, partial [Canis lupus familiaris]|None|0|0.831|0.979|0.735|0.955|1.38|1.058|1.039|0.01|1.278
208342034|immunoglobulin heavy chain variable region, partial [Canis lupus familiaris]|None|0|0.831|0.979|0.735|0.955|1.38|1.058|1.039|0.01|1.278
208342160|immunoglobulin heavy chain variable region, partial [Canis lupus familiaris]|None|0|0.831|0.979|0.735|0.955|1.38|1.058|1.039|0.01|1.278
208342144|immunoglobulin heavy chain variable region, partial [Canis lupus familiaris]|None|0|0.831|0.979|0.735|0.955|1.38|1.058|1.039|0.01|1.278
208342118|immunoglobulin heavy chain variable region, partial [Canis lupus familiaris]|None|0|0.831|0.979|0.735|0.955|1.38|1.058|1.039|0.01|1.278
124389909|immunoglobulin heavy chain V region, partial [Canis lupus familiaris]|None|0|0.831|0.979|0.735|0.955|1.38|1.058|1.039|0.01|1.278
208342134|immunoglobulin heavy chain variable region, partial [Canis lupus familiaris]|None|0|0.831|0.979|0.735|0.955|1.38|1.058|1.039|0.01|1.278
208342040|immunoglobulin heavy chain variable region, partial [Canis lupus familiaris]|None|0|0.831|0.979|0.735|0.955|1.38|1.058|1.039|0.01|1.278
560879429|zinc-alpha-2-glycoprotein precursor [Canis lupus familiaris]|IsMasterProtein|5|1.058|1.053|1.124|1.121|1.093|1.037|0.793|0.01|1.006
208342098|immunoglobulin heavy chain variable region, partial [Canis lupus familiaris]|None|0|0.552|0.979|0.463|0.388|1.275|0.351|0.804|0.01|0.601
208342166|immunoglobulin heavy chain variable region, partial [Canis lupus familiaris]|None|0|0.552|0.979|0.463|0.388|1.275|0.351|0.804|0.01|0.601
124390003|immunoglobulin heavy chain V region, partial [Canis lupus familiaris]|None|0|0.552|0.979|0.463|0.388|1.275|0.351|0.804|0.01|0.601
47846895|immunogloblin heavy chain, partial [Canis lupus familiaris]|None|0|0.552|0.979|0.463|0.388|1.275|0.351|0.804|0.01|0.601
47846968|immunogloblin heavy chain, partial [Canis lupus familiaris]|None|0|0.552|0.979|0.463|0.388|1.275|0.351|0.804|0.01|0.601
208342204|immunoglobulin heavy chain variable region, partial [Canis lupus familiaris]|None|0|0.552|0.979|0.463|0.388|1.275|0.351|0.804|0.01|0.601
124390001|immunoglobulin heavy chain V region, partial [Canis lupus familiaris]|None|0|0.552|0.979|0.463|0.388|1.275|0.351|0.804|0.01|0.601
208342132|immunoglobulin heavy chain variable region, partial [Canis lupus familiaris]|None|0|0.552|0.979|0.463|0.388|1.275|0.351|0.804|0.01|0.601
208342190|immunoglobulin heavy chain variable region, partial [Canis lupus familiaris]|None|0|0.552|0.979|0.463|0.388|1.275|0.351|0.804|0.01|0.601
208342224|immunoglobulin heavy chain variable region, partial [Canis lupus familiaris]|None|0|0.552|0.979|0.463|0.388|1.275|0.351|0.804|0.01|0.601
208342218|immunoglobulin heavy chain variable region, partial [Canis lupus familiaris]|None|0|0.552|0.979|0.463|0.388|1.275|0.351|0.804|0.01|0.601
47846901|immunogloblin heavy chain, partial [Canis lupus familiaris]|None|0|0.552|0.979|0.463|0.388|1.275|0.351|0.804|0.01|0.601
47846929|immunogloblin heavy chain, partial [Canis lupus familiaris]|None|0|0.552|0.979|0.463|0.388|1.275|0.351|0.804|0.01|0.601
124390011|immunoglobulin heavy chain constant region CH3, partial [Canis lupus familiaris]|IsMasterProtein|2|1.06|0.748|0.584|0.885|1.084|1.032|0.519|0.01|0.565
1418304654|apolipoprotein C-I [Canis lupus dingo]|IsMasterProtein|3|0.793|0.234|1.415|2.673|0.501|2.197|0.784|0.01|2.21
163905|apolipoprotein C-III precursor [Canis lupus familiaris]|None|2|1.039|0.478|1.183|1.626|0.64|0.488|1.227|0.01|0.589
1494245205|immunoglobulin light chain IGL-6, partial [Canis lupus familiaris]|IsMasterProtein|1|0.887|0.757|0.888|0.729|1.404|1.548|0.725|0.01|1.157
928139154|LOW QUALITY PROTEIN: sulfhydryl oxidase 1, partial [Canis lupus familiaris]|IsMasterProtein|4|1.258|1.039|1.068|0.84|1.404|0.887|1.047|0.01|0.985
1340258589|immunoglobulin heavy chain variable region, partial [Canis lupus familiaris]|None|1|0.881|1.38|0.741|2.086|0.528|0.9|1.095|0.01|1.367
545538859|biotinidase isoform X3 [Canis lupus familiaris]|IsMasterProteinCandidate|3|1.379|1.344|0.894|1.312|1.417|1.35|1.569|0.01|1.316
1418509501|biotinidase isoform X1 [Canis lupus dingo]|IsMasterProteinCandidate|3|1.379|1.344|0.894|1.312|1.417|1.35|1.569|0.01|1.316
1239957237|biotinidase isoform X2 [Canis lupus familiaris]|IsMasterProtein|3|1.379|1.344|0.894|1.312|1.417|1.35|1.569|0.01|1.316
127512|RecName: Full=Ig mu chain C region|None|1|0.706|0.55|0.839|0.91|1.219|1.252|0.785|0.01|1.213
1340199079|immunoglobulin heavy chain variable region, partial [Canis lupus familiaris]|IsMasterProtein|1|0.673|1.172|0.771|1.392|1.115|0.645|1.668|0.01|0.8
123774|RecName: Full=Ig heavy chain V region MOO|IsMasterProteinCandidate|1|0.673|1.172|0.771|1.392|1.115|0.645|1.668|0.01|0.8
1494245197|immunoglobulin light chain IGL-2, partial [Canis lupus familiaris]|IsMasterProtein|1|0.771|0.728|0.801|0.817|1.419|1.324|1.111|0.01|1.1
1418336203|lumican [Canis lupus dingo]|IsMasterProtein|4|1.138|0.899|0.933|0.906|1.462|1.033|1.048|0.01|1.172
62363249|apolipoprotein E, partial [Canis lupus familiaris]|None|1|1.424|0.678|0.981|1.826|0.985|2.005|0.839|0.01|1.604
19715661|immunoglobulin J chain, partial [Canis lupus familiaris]|None|2|0.996|0.831|0.894|1.081|1.02|1.288|1.266|0.01|1.102
1483452888|TPA: adiponectin C [Canis lupus familiaris]|IsMasterProtein|2|NA|NA|NA|NA|NA|NA|NA|NA|NA
1418506879|complement C1q subcomponent subunit A [Canis lupus dingo]|IsMasterProteinCandidate|2|NA|NA|NA|NA|NA|NA|NA|NA|NA
47846954|immunogloblin heavy chain, partial [Canis lupus familiaris]|None|0|1.15|0.994|0.672|0.548|1.054|0.641|1.114|0.01|0.618
1239916511|LOW QUALITY PROTEIN: uncharacterized protein LOC100683065 [Canis lupus familiaris]|None|0|1.15|0.994|0.672|0.548|1.054|0.641|1.114|0.01|0.618
1340202769|immunoglobulin heavy chain variable region, partial [Canis lupus familiaris]|None|1|1.046|1.505|1.019|0.8|1.017|0.819|0.97|0.01|0.796
1239916009|LOW QUALITY PROTEIN: alpha-1-antiproteinase-like [Canis lupus familiaris]|IsMasterProtein|1|NA|NA|NA|NA|NA|NA|NA|NA|NA
1418346125|LOW QUALITY PROTEIN: alpha-1-antiproteinase-like [Canis lupus dingo]|IsMasterProteinCandidate|1|NA|NA|NA|NA|NA|NA|NA|NA|NA
3328199|coagulation factor X, partial [Canis lupus familiaris]|None|3|1.033|2.561|0.831|2.099|1.319|0.978|1.295|0.01|1.022
928173591|keratin, type II cytoskeletal 75 [Canis lupus familiaris]|IsMasterProteinCandidate|1|1.135|0.837|1.896|0.823|2.117|1.232|1.014|0.01|1.151
1418221459|keratin, type II cytoskeletal 3 [Canis lupus dingo]|IsMasterProtein|1|1.135|0.837|1.896|0.823|2.117|1.232|1.014|0.01|1.151
1418221469|keratin, type II cytoskeletal 5 [Canis lupus dingo]|IsMasterProteinCandidate|1|1.135|0.837|1.896|0.823|2.117|1.232|1.014|0.01|1.151
1069415302|keratin, type II cytoskeletal 5 [Canis lupus familiaris]|IsMasterProteinCandidate|1|1.135|0.837|1.896|0.823|2.117|1.232|1.014|0.01|1.151
1068937217|keratin, type II cytoskeletal 3 [Canis lupus familiaris]|IsMasterProteinCandidate|1|1.135|0.837|1.896|0.823|2.117|1.232|1.014|0.01|1.151
1418221471|keratin, type II cytoskeletal 75 [Canis lupus dingo]|IsMasterProteinCandidate|1|1.135|0.837|1.896|0.823|2.117|1.232|1.014|0.01|1.151
1418221455|keratin, type II cytoskeletal 79 [Canis lupus dingo]|IsMasterProteinCandidate|1|1.135|0.837|1.896|0.823|2.117|1.232|1.014|0.01|1.151
70909945|zinc alpha-2-glycoprotein 1, partial [Canis lupus familiaris]|None|4|1.058|1.053|1.124|1.121|1.093|1.037|0.793|0.01|1.006
57094349|apolipoprotein M isoform X1 [Canis lupus familiaris]|IsMasterProtein|2|0.743|0.601|1.229|1.251|0.84|1.297|0.912|0.01|1.196
21434689|elongation factor 1-alpha, partial [Ctenocephalides canis]|IsMasterProteinCandidate|1|NA|NA|NA|NA|NA|NA|NA|NA|NA
1239959012|elongation factor 1-alpha 2 [Canis lupus familiaris]|IsMasterProtein|1|NA|NA|NA|NA|NA|NA|NA|NA|NA
308199425|elongation factor 1-alpha 1 [Canis lupus familiaris]|IsMasterProteinCandidate|1|NA|NA|NA|NA|NA|NA|NA|NA|NA
1239928312|elongation factor 1-alpha 1 isoform X1 [Canis lupus familiaris]|IsMasterProteinCandidate|1|NA|NA|NA|NA|NA|NA|NA|NA|NA
1418253120|elongation factor 1-alpha 2 [Canis lupus dingo]|IsMasterProteinCandidate|1|NA|NA|NA|NA|NA|NA|NA|NA|NA
28415560|eukaryotic elongation factor 1-alpha, partial [Canis lupus familiaris]|IsMasterProteinCandidate|1|NA|NA|NA|NA|NA|NA|NA|NA|NA
1494245207|immunoglobulin light chain IGL-7, partial [Canis lupus familiaris]|None|0|0.719|0.672|0.745|0.74|1.498|1.395|1.114|0.01|1.137
1494245203|immunoglobulin light chain IGL-5, partial [Canis lupus familiaris]|None|0|0.719|0.672|0.745|0.74|1.498|1.395|1.114|0.01|1.137
125781|RecName: Full=Ig kappa chain V region GOM|None|0|0.719|0.672|0.745|0.74|1.498|1.395|1.114|0.01|1.137
1494245195|immunoglobulin light chain IGL-1, partial [Canis lupus familiaris]|None|0|0.719|0.672|0.745|0.74|1.498|1.395|1.114|0.01|1.137
1494245199|immunoglobulin light chain IGL-3, partial [Canis lupus familiaris]|None|0|0.719|0.672|0.745|0.74|1.498|1.395|1.114|0.01|1.137
1494245201|immunoglobulin light chain IGL-4, partial [Canis lupus familiaris]|None|0|0.719|0.672|0.745|0.74|1.498|1.395|1.114|0.01|1.137
164452882|immunoglobulin kappa light chain variable region, partial [Canis lupus familiaris]|None|0|0.719|0.672|0.745|0.74|1.498|1.395|1.114|0.01|1.137
1340258593|immunoglobulin heavy chain variable region, partial [Canis lupus familiaris]|IsMasterProtein|2|0.785|0.945|0.774|1.445|0.953|0.674|1.675|0.01|0.819
1418315972|sulfhydryl oxidase 1 isoform X3 [Canis lupus dingo]|None|3|1.258|1.039|1.068|0.84|1.404|0.887|1.047|0.01|0.985
1418315970|sulfhydryl oxidase 1 isoform X2 [Canis lupus dingo]|None|3|1.258|1.039|1.068|0.84|1.404|0.887|1.047|0.01|0.985
1418315968|sulfhydryl oxidase 1 isoform X1 [Canis lupus dingo]|None|3|1.258|1.039|1.068|0.84|1.404|0.887|1.047|0.01|0.985
208342271|immunoglobulin heavy chain variable region, partial [Canis lupus familiaris]|None|0|NA|NA|NA|NA|NA|NA|NA|NA|NA
693830|albumin {N-terminal} [dogs, plasma, Peptide Partial, 17 aa]|None|0|0.821|1.044|0.82|1.25|0.786|2.416|0.393|11.268|0.851
208342196|immunoglobulin heavy chain variable region, partial [Canis lupus familiaris]|None|1|1.001|1.052|0.663|0.762|1.464|1.131|1.079|0.01|1.604
1575581|angiotensinogen, partial [Canis lupus familiaris]|None|1|1.074|0.879|0.826|1.336|1.053|1.089|1.051|0.01|0.905
45826457|ceruloplasmin, partial [Canis lupus familiaris]|None|2|1.265|1.307|0.918|1.154|1.22|0.999|1.444|0.01|1.258
60734606|unnamed protein product, partial [Canis lupus familiaris]|None|2|1.068|0.998|0.928|0.625|0.977|0.151|2.523|0.01|0.938
1418346291|kallistatin [Canis lupus dingo]|IsMasterProtein|3|1.042|1.181|0.958|1.148|0.986|0.757|1.528|0.01|1.017
873330885|plasminogen, partial [Canis lupus familiaris]|None|1|1.012|1.269|1.55|1.135|1.146|1.119|1.04|0.01|0.981
60734616|unnamed protein product, partial [Canis lupus familiaris]|None|1|NA|NA|NA|NA|NA|NA|NA|NA|NA
46392563|immunoglobulin alpha heavy chain constant regin variant B, partial [Canis lupus familiaris]|None|0|0.957|1.226|0.62|0.4|0.598|0.01|3.681|0.01|0.858
60734618|unnamed protein product, partial [Canis lupus familiaris]|None|0|0.957|1.226|0.62|0.4|0.598|0.01|3.681|0.01|0.858
60734604|unnamed protein product, partial [Canis lupus familiaris]|None|0|0.957|1.226|0.62|0.4|0.598|0.01|3.681|0.01|0.858
46392561|immunoglobulin alpha heavy chain constant regin variant A, partial [Canis lupus familiaris]|None|0|0.957|1.226|0.62|0.4|0.598|0.01|3.681|0.01|0.858
1418315459|C4b-binding protein beta chain [Canis lupus dingo]|IsMasterProtein|2|0.932|1.039|0.944|0.876|0.892|0.882|0.927|0.01|0.938
16607666|unnamed protein product, partial [Canis lupus familiaris]|None|0|0.736|0.923|0.764|0.688|0.999|0.943|1.022|0.01|1.161
559767226|lactotransferrin precursor [Canis lupus familiaris]|None|0|0.969|1.278|1.065|1.082|1.097|1.179|0.925|10.565|1.032
1418220429|lactotransferrin [Canis lupus dingo]|None|0|0.969|1.278|1.065|1.082|1.097|1.179|0.925|10.565|1.032
163948|factor IX [Canis lupus familiaris]|IsMasterProtein|3|1.196|1.27|1.003|1.035|0.798|0.977|1.057|0.01|0.877
208342044|immunoglobulin heavy chain variable region, partial [Canis lupus familiaris]|None|1|0.883|1.147|0.863|0.875|1.196|0.935|0.817|72.065|0.741
1418269432|ATP synthase subunit beta, mitochondrial [Canis lupus dingo]|IsMasterProtein|1|NA|NA|NA|NA|NA|NA|NA|NA|NA
5441579|F1-ATPase beta-subunit, partial [Canis lupus familiaris]|IsMasterProteinCandidate|1|NA|NA|NA|NA|NA|NA|NA|NA|NA
208342124|immunoglobulin heavy chain variable region, partial [Canis lupus familiaris]|None|1|0.925|0.977|0.74|0.673|1.048|0.525|1.085|0.01|0.597
1101972900|TPA: globin B2 [Canis lupus familiaris]|None|1|1.343|1.858|0.974|1.197|0.922|0.318|2.432|0.01|0.916
555289929|prekallikrein [Canis lupus familiaris]|None|2|1.118|0.974|1.451|2.917|1.077|3.253|1.173|38.251|1.777
1418316947|coagulation factor V [Canis lupus dingo]|IsMasterProtein|2|1.055|1.094|0.932|1.051|0.979|0.902|1.085|0.01|0.952
545504920|coagulation factor V [Canis lupus familiaris]|IsMasterProteinCandidate|2|1.055|1.094|0.932|1.051|0.979|0.902|1.085|0.01|0.952
229199|fibrinopeptide A|None|1|1.342|0.552|1.108|1.452|1.904|0.01|7.196|0.01|2.167
85701317|RecName: Full=Fibrinogen alpha chain	Contains: RecName: Full=Fibrinopeptide A	Contains: RecName: Full=Fibrinogen alpha chain|None|1|1.342|0.552|1.108|1.452|1.904|0.01|7.196|0.01|2.167
60734619|unnamed protein product, partial [Canis lupus familiaris]|None|1|0.501|1.131|0.531|0.42|0.442|0.01|8.306|0.01|0.669
1418324502|putative maltase-glucoamylase-like protein FLJ16351 [Canis lupus dingo]|None|2|1.116|1.893|0.706|0.884|1.243|0.672|1.458|0.01|0.787
545544658|immunoglobulin lambda variable 1-40 [Canis lupus familiaris]|None|1|0.706|0.759|0.842|2.365|0.76|1.074|0.723|0.01|1.37
164430500|immunoglobulin lambda light chain variable region, partial [Canis lupus familiaris]|None|1|0.706|0.759|0.842|2.365|0.76|1.074|0.723|0.01|1.37
1418290348|apolipoprotein M isoform X2 [Canis lupus dingo]|None|1|0.571|0.548|1.218|1.375|0.558|1.499|0.776|0.01|1.308
208342232|immunoglobulin heavy chain variable region, partial [Canis lupus familiaris]|IsMasterProtein|1|0.812|1.26|0.684|0.852|1.39|0.767|1.491|0.01|1.492
75052187|RecName: Full=Keratin, type I cytoskeletal 9	AltName: Full=Cytokeratin-9	Short=CK-9	AltName: Full=Keratin-9	Short=K9|IsMasterProtein|1|0.928|0.786|2.061|1.109|1.605|1.409|0.827|0.01|1.088
1418339331|keratin, type I cytoskeletal 9 [Canis lupus dingo]|IsMasterProteinCandidate|1|0.928|0.786|2.061|1.109|1.605|1.409|0.827|0.01|1.088
1239921766|keratin, type I cytoskeletal 9 [Canis lupus familiaris]|IsMasterProteinCandidate|1|0.928|0.786|2.061|1.109|1.605|1.409|0.827|0.01|1.088
1432383238|Actin, partial [Ancylostoma caninum]|IsMasterProteinCandidate|2|1.17|1.508|0.861|1.245|0.916|5.025|0.149|0.01|1.021
734561930|Actin-2 [Toxocara canis]|IsMasterProteinCandidate|2|1.17|1.508|0.861|1.245|0.916|5.025|0.149|0.01|1.021
924183513|actin, cytoplasmic 1 [Canis lupus familiaris]|IsMasterProteinCandidate|2|1.17|1.508|0.861|1.245|0.916|5.025|0.149|0.01|1.021
1535102076|unnamed protein product [Toxocara canis]|IsMasterProteinCandidate|2|1.17|1.508|0.861|1.245|0.916|5.025|0.149|0.01|1.021
1418507834|beta-actin-like protein 2 [Canis lupus dingo]|IsMasterProteinCandidate|2|1.17|1.508|0.861|1.245|0.916|5.025|0.149|0.01|1.021
1535073321|unnamed protein product [Toxocara canis]|IsMasterProteinCandidate|2|1.17|1.508|0.861|1.245|0.916|5.025|0.149|0.01|1.021
1535101956|unnamed protein product [Toxocara canis]|IsMasterProteinCandidate|2|1.17|1.508|0.861|1.245|0.916|5.025|0.149|0.01|1.021
1432394929|Actin [Ancylostoma caninum]|IsMasterProteinCandidate|2|1.17|1.508|0.861|1.245|0.916|5.025|0.149|0.01|1.021
1222669|beta-actin, partial [Canis lupus familiaris]|IsMasterProteinCandidate|2|1.17|1.508|0.861|1.245|0.916|5.025|0.149|0.01|1.021
924442847|actin, cytoplasmic 2 [Canis lupus familiaris]|IsMasterProteinCandidate|2|1.17|1.508|0.861|1.245|0.916|5.025|0.149|0.01|1.021
1418248118|actin, cytoplasmic 2 [Canis lupus dingo]|IsMasterProteinCandidate|2|1.17|1.508|0.861|1.245|0.916|5.025|0.149|0.01|1.021
545500782|actin, cytoplasmic 1 isoform X1 [Canis lupus familiaris]|IsMasterProteinCandidate|2|1.17|1.508|0.861|1.245|0.916|5.025|0.149|0.01|1.021
734547701|Actin-2 [Toxocara canis]|IsMasterProteinCandidate|2|1.17|1.508|0.861|1.245|0.916|5.025|0.149|0.01|1.021
1535087818|unnamed protein product [Toxocara canis]|IsMasterProteinCandidate|2|1.17|1.508|0.861|1.245|0.916|5.025|0.149|0.01|1.021
1535091793|unnamed protein product [Toxocara canis]|IsMasterProteinCandidate|2|1.17|1.508|0.861|1.245|0.916|5.025|0.149|0.01|1.021
1535068299|unnamed protein product [Toxocara canis]|IsMasterProteinCandidate|2|1.17|1.508|0.861|1.245|0.916|5.025|0.149|0.01|1.021
1535134718|unnamed protein product [Toxocara canis]|IsMasterProteinCandidate|2|1.17|1.508|0.861|1.245|0.916|5.025|0.149|0.01|1.021
954256582|Actin-5C [Trichinella murrelli]|IsMasterProteinCandidate|2|1.17|1.508|0.861|1.245|0.916|5.025|0.149|0.01|1.021
734547722|Actin-2 [Toxocara canis]|IsMasterProteinCandidate|2|1.17|1.508|0.861|1.245|0.916|5.025|0.149|0.01|1.021
734547747|Actin-2 [Toxocara canis]|IsMasterProteinCandidate|2|1.17|1.508|0.861|1.245|0.916|5.025|0.149|0.01|1.021
734547705|Actin -like protein [Toxocara canis]|IsMasterProteinCandidate|2|1.17|1.508|0.861|1.245|0.916|5.025|0.149|0.01|1.021
545494777|actin, alpha skeletal muscle [Canis lupus familiaris]|IsMasterProteinCandidate|2|1.17|1.508|0.861|1.245|0.916|5.025|0.149|0.01|1.021
1432394930|Actin [Ancylostoma caninum]|IsMasterProteinCandidate|2|1.17|1.508|0.861|1.245|0.916|5.025|0.149|0.01|1.021
1535101864|unnamed protein product [Toxocara canis]|IsMasterProteinCandidate|2|1.17|1.508|0.861|1.245|0.916|5.025|0.149|0.01|1.021
1418509163|actin, alpha skeletal muscle [Canis lupus dingo]|IsMasterProteinCandidate|2|1.17|1.508|0.861|1.245|0.916|5.025|0.149|0.01|1.021
734543986|Actin-4 [Toxocara canis]|IsMasterProteinCandidate|2|1.17|1.508|0.861|1.245|0.916|5.025|0.149|0.01|1.021
734557877|Actin-2 [Toxocara canis]|IsMasterProteinCandidate|2|1.17|1.508|0.861|1.245|0.916|5.025|0.149|0.01|1.021
734561263|Actin-1 [Toxocara canis]|IsMasterProteinCandidate|2|1.17|1.508|0.861|1.245|0.916|5.025|0.149|0.01|1.021
1535070832|unnamed protein product, partial [Toxocara canis]|IsMasterProteinCandidate|2|1.17|1.508|0.861|1.245|0.916|5.025|0.149|0.01|1.021
734543177|Actin-2 [Toxocara canis]|IsMasterProteinCandidate|2|1.17|1.508|0.861|1.245|0.916|5.025|0.149|0.01|1.021
57108093|actin, alpha cardiac muscle 1 [Canis lupus familiaris]|IsMasterProteinCandidate|2|1.17|1.508|0.861|1.245|0.916|5.025|0.149|0.01|1.021
1418210682|actin, gamma-enteric smooth muscle [Canis lupus dingo]|IsMasterProteinCandidate|2|1.17|1.508|0.861|1.245|0.916|5.025|0.149|0.01|1.021
1418341514|actin, aortic smooth muscle [Canis lupus dingo]|IsMasterProteinCandidate|2|1.17|1.508|0.861|1.245|0.916|5.025|0.149|0.01|1.021
1535087250|unnamed protein product [Toxocara canis]|IsMasterProteinCandidate|2|1.17|1.508|0.861|1.245|0.916|5.025|0.149|0.01|1.021
954256789|Actin-5C [Trichinella murrelli]|IsMasterProteinCandidate|2|1.17|1.508|0.861|1.245|0.916|5.025|0.149|0.01|1.021
1535102079|unnamed protein product [Toxocara canis]|IsMasterProtein|2|1.17|1.508|0.861|1.245|0.916|5.025|0.149|0.01|1.021
1418312041|microfibril-associated glycoprotein 4 [Canis lupus dingo]|IsMasterProtein|1|0.656|0.968|0.717|0.945|0.913|1.281|0.689|0.01|0.698
928125111|LOW QUALITY PROTEIN: alpha-enolase-like [Canis lupus familiaris]|IsMasterProteinCandidate|1|0.859|1.332|0.396|0.61|0.958|1.339|0.32|0.01|0.874
345800677|LOW QUALITY PROTEIN: alpha-enolase [Canis lupus familiaris]|IsMasterProtein|1|0.859|1.332|0.396|0.61|0.958|1.339|0.32|0.01|0.874
1418310052|alpha-enolase isoform X1 [Canis lupus dingo]|IsMasterProteinCandidate|1|0.859|1.332|0.396|0.61|0.958|1.339|0.32|0.01|0.874
1418313159|beta-enolase isoform X2 [Canis lupus dingo]|IsMasterProteinCandidate|1|0.859|1.332|0.396|0.61|0.958|1.339|0.32|0.01|0.874
928134045|beta-enolase isoform X1 [Canis lupus familiaris]|IsMasterProteinCandidate|1|0.859|1.332|0.396|0.61|0.958|1.339|0.32|0.01|0.874
1418310054|alpha-enolase isoform X2 [Canis lupus dingo]|IsMasterProteinCandidate|1|0.859|1.332|0.396|0.61|0.958|1.339|0.32|0.01|0.874
1418256156|gamma-enolase [Canis lupus dingo]|IsMasterProteinCandidate|1|0.859|1.332|0.396|0.61|0.958|1.339|0.32|0.01|0.874
345782613|LOW QUALITY PROTEIN: extracellular matrix protein 1 [Canis lupus familiaris]|IsMasterProteinCandidate|1|0.9|0.892|0.651|0.991|0.828|1.07|0.732|0.01|0.796
1418209738|LOW QUALITY PROTEIN: extracellular matrix protein 1 [Canis lupus dingo]|IsMasterProtein|1|0.9|0.892|0.651|0.991|0.828|1.07|0.732|0.01|0.796
164430522|immunoglobulin lambda light chain variable region, partial [Canis lupus familiaris]|IsMasterProteinCandidate|1|1.106|1.35|0.816|0.971|1.365|1.052|1.006|0.01|0.977
164430492|immunoglobulin lambda light chain variable region, partial [Canis lupus familiaris]|IsMasterProtein|1|1.106|1.35|0.816|0.971|1.365|1.052|1.006|0.01|0.977
548923914|beta-2-microglobulin precursor [Canis lupus familiaris]|IsMasterProtein|1|1.011|1.089|1.291|1.516|1.151|1.347|0.842|0.01|1.093
3283400|immunoglobulin IgH heavy chain VDJ region, partial [Canis lupus familiaris]|IsMasterProtein|1|0.451|0.728|0.562|4.942|0.01|0.774|0.443|0.01|0.397
73953733|mannose-binding protein C [Canis lupus familiaris]|IsMasterProteinCandidate|2|1.015|0.801|1.104|1.33|1.109|0.828|1.15|0.01|0.971
1418327084|mannose-binding protein C [Canis lupus dingo]|IsMasterProtein|2|1.015|0.801|1.104|1.33|1.109|0.828|1.15|0.01|0.971
208342078|immunoglobulin heavy chain variable region, partial [Canis lupus familiaris]|None|0|0.693|1.069|0.613|2.014|0.838|0.775|1.422|0.01|1.112
208342112|immunoglobulin heavy chain variable region, partial [Canis lupus familiaris]|None|1|0.708|1.276|0.813|1.244|1.652|1.049|2.08|0.01|1.141
1340258587|immunoglobulin heavy chain variable region, partial [Canis lupus familiaris]|IsMasterProtein|1|0.796|0.89|0.676|1.131|0.948|0.989|0.855|0.01|1.198
1096665|Ig:SUBUNIT=epsilon|IsMasterProtein|1|1.344|0.799|0.482|0.653|0.521|1.074|1.942|0.01|0.955
1239931263|LOW QUALITY PROTEIN: transmembrane protease serine 11A [Canis lupus familiaris]|IsMasterProtein|1|1.06|1.175|0.994|1.002|1.112|1.096|0.985|0.01|1.03
1418241772|transmembrane protease serine 13 isoform X1 [Canis lupus dingo]|IsMasterProteinCandidate|1|1.06|1.175|0.994|1.002|1.112|1.096|0.985|0.01|1.03
1418324407|anionic trypsin [Canis lupus dingo]|IsMasterProteinCandidate|1|1.06|1.175|0.994|1.002|1.112|1.096|0.985|0.01|1.03
1207828888|hypothetical protein Celaphus_00012333 [Cervus elaphus hippelaphus]|IsMasterProteinCandidate|1|1.06|1.175|0.994|1.002|1.112|1.096|0.985|0.01|1.03
545497250|transmembrane protease serine 13 isoform X1 [Canis lupus familiaris]|IsMasterProteinCandidate|1|1.06|1.175|0.994|1.002|1.112|1.096|0.985|0.01|1.03
928133618|transmembrane protease serine 13 isoform X2 [Canis lupus familiaris]|IsMasterProteinCandidate|1|1.06|1.175|0.994|1.002|1.112|1.096|0.985|0.01|1.03
545497252|transmembrane protease serine 13 isoform X3 [Canis lupus familiaris]|IsMasterProteinCandidate|1|1.06|1.175|0.994|1.002|1.112|1.096|0.985|0.01|1.03
1418241776|transmembrane protease serine 13 isoform X3 [Canis lupus dingo]|IsMasterProteinCandidate|1|1.06|1.175|0.994|1.002|1.112|1.096|0.985|0.01|1.03
116583308|anionic trypsinogen, partial [Canis lupus familiaris]|IsMasterProteinCandidate|1|1.06|1.175|0.994|1.002|1.112|1.096|0.985|0.01|1.03
1418328401|LOW QUALITY PROTEIN: transmembrane protease serine 11A-like [Canis lupus dingo]|IsMasterProteinCandidate|1|1.06|1.175|0.994|1.002|1.112|1.096|0.985|0.01|1.03
1418241774|transmembrane protease serine 13 isoform X2 [Canis lupus dingo]|IsMasterProteinCandidate|1|1.06|1.175|0.994|1.002|1.112|1.096|0.985|0.01|1.03
73965629|retina-specific copper amine oxidase isoform X1 [Canis lupus familiaris]|None|1|1.217|1.229|1.205|0.918|0.98|0.693|1.085|0.01|1.023
1418340075|retina-specific copper amine oxidase isoform X2 [Canis lupus dingo]|None|1|1.217|1.229|1.205|0.918|0.98|0.693|1.085|0.01|1.023
1239918272|retina-specific copper amine oxidase isoform X2 [Canis lupus familiaris]|None|1|1.217|1.229|1.205|0.918|0.98|0.693|1.085|0.01|1.023
1418340073|retina-specific copper amine oxidase isoform X1 [Canis lupus dingo]|None|1|1.217|1.229|1.205|0.918|0.98|0.693|1.085|0.01|1.023
124389989|immunoglobulin heavy chain V region, partial [Canis lupus familiaris]|None|0|NA|NA|NA|NA|NA|NA|NA|NA|NA
1418221461|keratin, type II cytoskeletal 1b [Canis lupus dingo]|None|1|1.022|0.668|1.743|0.884|1.767|1.249|1.028|0.01|1.166
1418221465|keratin, type II cytoskeletal 2 epidermal [Canis lupus dingo]|None|1|1.022|0.668|1.743|0.884|1.767|1.249|1.028|0.01|1.166
545547078|keratin, type II cytoskeletal 1b [Canis lupus familiaris]|None|1|1.022|0.668|1.743|0.884|1.767|1.249|1.028|0.01|1.166
34979903|epithelial keratin 2e [Canis lupus familiaris]|None|1|1.022|0.668|1.743|0.884|1.767|1.249|1.028|0.01|1.166
164430510|immunoglobulin lambda light chain variable region, partial [Canis lupus familiaris]|IsMasterProtein|2|0.993|0.805|0.636|1.685|1.422|1.486|0.507|0.01|1.098
208342090|immunoglobulin heavy chain variable region, partial [Canis lupus familiaris]|None|0|0.745|1.147|0.702|0.674|1.173|0.552|1.174|0.01|0.645
208342222|immunoglobulin heavy chain variable region, partial [Canis lupus familiaris]|IsMasterProteinCandidate|1|0.661|2.554|0.518|0.966|1.118|1.183|1.083|0.01|1.203
208342212|immunoglobulin heavy chain variable region, partial [Canis lupus familiaris]|IsMasterProtein|1|0.661|2.554|0.518|0.966|1.118|1.183|1.083|0.01|1.203
560891934|polymeric immunoglobulin receptor precursor [Canis lupus familiaris]|IsMasterProteinCandidate|1|0.982|1.023|0.772|1.021|1.179|1.112|0.99|0.01|1.075
1418315431|polymeric immunoglobulin receptor [Canis lupus dingo]|IsMasterProtein|1|0.982|1.023|0.772|1.021|1.179|1.112|0.99|0.01|1.075
19715659|polymeric immunoglobulin receptor, partial [Canis lupus familiaris]|IsMasterProteinCandidate|1|0.982|1.023|0.772|1.021|1.179|1.112|0.99|0.01|1.075
164430480|immunoglobulin lambda light chain variable region, partial [Canis lupus familiaris]|IsMasterProtein|1|1.066|1.058|0.86|1.528|0.878|1.003|0.966|0.01|0.962
545514461|fibulin-1 isoform X2 [Canis lupus familiaris]|IsMasterProteinCandidate|1|0.932|1.049|0.739|1.097|1.103|1.248|1.308|0.01|1.145
1418194860|fibulin-1 isoform X1 [Canis lupus dingo]|IsMasterProteinCandidate|1|0.932|1.049|0.739|1.097|1.103|1.248|1.308|0.01|1.145
1418194862|fibulin-1 isoform X2 [Canis lupus dingo]|IsMasterProteinCandidate|1|0.932|1.049|0.739|1.097|1.103|1.248|1.308|0.01|1.145
545514459|fibulin-1 isoform X1 [Canis lupus familiaris]|IsMasterProtein|1|0.932|1.049|0.739|1.097|1.103|1.248|1.308|0.01|1.145
229215|fibrinopeptide B|IsMasterProteinCandidate|1|NA|NA|NA|NA|NA|NA|NA|NA|NA
120106|RecName: Full=Fibrinogen beta chain	Contains: RecName: Full=Fibrinopeptide B	Contains: RecName: Full=Fibrinogen beta chain|IsMasterProtein|1|NA|NA|NA|NA|NA|NA|NA|NA|NA
164430504|immunoglobulin lambda light chain variable region, partial [Canis lupus familiaris]|IsMasterProtein|1|0.751|0.916|0.693|2.728|1.301|2.627|1.765|0.01|1.243
1418205161|coagulation factor XIII A chain [Canis lupus dingo]|IsMasterProtein|1|1.007|1.049|0.955|0.903|1.299|1.011|1.648|0.01|1.484
73957241|phosphatidylcholine-sterol acyltransferase [Canis lupus familiaris]|IsMasterProtein|1|1.077|1.069|0.927|1.158|1.01|1.535|1.044|0.01|1.049
1418263936|septin-5 isoform X2 [Canis lupus dingo]|IsMasterProteinCandidate|1|1.091|1.12|1.019|1.182|1.11|1.039|1.034|0.01|1.062
545544820|septin-5 [Canis lupus familiaris]|IsMasterProtein|1|1.091|1.12|1.019|1.182|1.11|1.039|1.034|0.01|1.062
208342088|immunoglobulin heavy chain variable region, partial [Canis lupus familiaris]|None|1|0.603|0.693|0.916|0.569|0.618|0.895|0.358|0.01|0.484
208342184|immunoglobulin heavy chain variable region, partial [Canis lupus familiaris]|None|1|0.603|0.693|0.916|0.569|0.618|0.895|0.358|0.01|0.484
208342116|immunoglobulin heavy chain variable region, partial [Canis lupus familiaris]|None|1|0.603|0.693|0.916|0.569|0.618|0.895|0.358|0.01|0.484
1418306253|sucrase-isomaltase, intestinal isoform X1 [Canis lupus dingo]|None|1|0.832|1.768|0.612|1.11|0.828|0.884|0.874|0.01|0.744
545553956|sucrase-isomaltase, intestinal isoform X2 [Canis lupus familiaris]|None|1|0.832|1.768|0.612|1.11|0.828|0.884|0.874|0.01|0.744
1418324660|cationic trypsin [Canis lupus dingo]|IsMasterProtein|1|0.999|1.165|0.928|1.252|0.856|1.065|0.945|0.01|0.921
164097|cationic trypsinogen precursor [Canis sp.]|IsMasterProteinCandidate|1|0.999|1.165|0.928|1.252|0.856|1.065|0.945|0.01|0.921
57097397|cationic trypsin-like [Canis lupus familiaris]|IsMasterProteinCandidate|1|0.999|1.165|0.928|1.252|0.856|1.065|0.945|0.01|0.921
208342130|immunoglobulin heavy chain variable region, partial [Canis lupus familiaris]|IsMasterProtein|1|0.788|0.835|0.76|1.2|0.853|1.026|1.258|0.01|1.068
1418309933|cadherin-1-like isoform X1 [Canis lupus dingo]|IsMasterProtein|1|NA|NA|NA|NA|NA|NA|NA|NA|NA
345800788|cadherin-1-like isoform X1 [Canis lupus familiaris]|IsMasterProteinCandidate|1|NA|NA|NA|NA|NA|NA|NA|NA|NA
1418309935|cadherin-1-like isoform X2 [Canis lupus dingo]|IsMasterProteinCandidate|1|NA|NA|NA|NA|NA|NA|NA|NA|NA
1239903701|cadherin-1-like isoform X2 [Canis lupus familiaris]|IsMasterProteinCandidate|1|NA|NA|NA|NA|NA|NA|NA|NA|NA
1418340497|coagulation factor X-like isoform X2 [Canis lupus dingo]|None|1|NA|NA|NA|NA|NA|NA|NA|NA|NA
1418332672|betaine--homocysteine S-methyltransferase 1 isoform X1 [Canis lupus dingo]|IsMasterProtein|1|NA|NA|NA|NA|NA|NA|NA|NA|NA
1418332674|betaine--homocysteine S-methyltransferase 1 isoform X2 [Canis lupus dingo]|IsMasterProteinCandidate|1|NA|NA|NA|NA|NA|NA|NA|NA|NA
545492935|betaine--homocysteine S-methyltransferase 1 isoform X2 [Canis lupus familiaris]|IsMasterProteinCandidate|1|NA|NA|NA|NA|NA|NA|NA|NA|NA
73952353|betaine--homocysteine S-methyltransferase 1 isoform X1 [Canis lupus familiaris]|IsMasterProteinCandidate|1|NA|NA|NA|NA|NA|NA|NA|NA|NA
1418221475|keratin, type II cytoskeletal 6A-like [Canis lupus dingo]|IsMasterProteinCandidate|1|0.854|0.676|1.152|0.74|1.861|0.787|1.017|0.01|0.881
345791910|keratin, type II cytoskeletal 6A [Canis lupus familiaris]|IsMasterProteinCandidate|1|0.854|0.676|1.152|0.74|1.861|0.787|1.017|0.01|0.881
1418221473|keratin, type II cytoskeletal 6C [Canis lupus dingo]|IsMasterProteinCandidate|1|0.854|0.676|1.152|0.74|1.861|0.787|1.017|0.01|0.881
345791839|keratin, type II cytoskeletal 6A isoform X2 [Canis lupus familiaris]|IsMasterProtein|1|0.854|0.676|1.152|0.74|1.861|0.787|1.017|0.01|0.881
545545386|keratin, type II cytoskeletal 6A isoform X1 [Canis lupus familiaris]|IsMasterProteinCandidate|1|0.854|0.676|1.152|0.74|1.861|0.787|1.017|0.01|0.881
164430512|immunoglobulin lambda light chain variable region, partial [Canis lupus familiaris]|IsMasterProtein|1|0.506|0.366|1.362|0.773|0.831|1.413|0.61|0.01|1.124
1418506877|complement C1q subcomponent subunit C [Canis lupus dingo]|IsMasterProtein|1|NA|NA|NA|NA|NA|NA|NA|NA|NA
3283398|immunoglobulin IgH heavy chain VDJ region, partial [Canis lupus familiaris]|None|1|1.001|1.052|0.663|0.762|1.464|1.131|1.079|0.01|1.604
208342036|immunoglobulin heavy chain variable region, partial [Canis lupus familiaris]|None|1|1.001|1.052|0.663|0.762|1.464|1.131|1.079|0.01|1.604
208342114|immunoglobulin heavy chain variable region, partial [Canis lupus familiaris]|None|1|1.001|1.052|0.663|0.762|1.464|1.131|1.079|0.01|1.604
1418221467|keratin, type II cytoskeletal 74 [Canis lupus dingo]|IsMasterProteinCandidate|1|NA|NA|NA|NA|NA|NA|NA|NA|NA
1069415358|keratin, type II cytoskeletal 73 [Canis lupus familiaris]|IsMasterProteinCandidate|1|NA|NA|NA|NA|NA|NA|NA|NA|NA
73996472|keratin, type II cytoskeletal 72 [Canis lupus familiaris]|IsMasterProteinCandidate|1|NA|NA|NA|NA|NA|NA|NA|NA|NA
1418221479|keratin, type II cytoskeletal 73 isoform X2 [Canis lupus dingo]|IsMasterProteinCandidate|1|NA|NA|NA|NA|NA|NA|NA|NA|NA
1418221481|keratin, type II cytoskeletal 71 [Canis lupus dingo]|IsMasterProteinCandidate|1|NA|NA|NA|NA|NA|NA|NA|NA|NA
1239967026|keratin, type II cytoskeletal 74 [Canis lupus familiaris]|IsMasterProtein|1|NA|NA|NA|NA|NA|NA|NA|NA|NA
1239965797|keratin, type II cytoskeletal 73 isoform X1 [Canis lupus familiaris]|IsMasterProteinCandidate|1|NA|NA|NA|NA|NA|NA|NA|NA|NA
281191500|keratin 71 [Canis lupus familiaris]|IsMasterProteinCandidate|1|NA|NA|NA|NA|NA|NA|NA|NA|NA
1418221483|keratin, type II cytoskeletal 72 [Canis lupus dingo]|IsMasterProteinCandidate|1|NA|NA|NA|NA|NA|NA|NA|NA|NA
1418221477|keratin, type II cytoskeletal 73 isoform X1 [Canis lupus dingo]|IsMasterProteinCandidate|1|NA|NA|NA|NA|NA|NA|NA|NA|NA
1239949890|inter-alpha-trypsin inhibitor heavy chain H3-like isoform X2 [Canis lupus familiaris]|None|1|1.03|1.345|0.96|0.783|1.019|0.834|0.879|0.01|1.241
1239949888|inter-alpha-trypsin inhibitor heavy chain H3-like isoform X1 [Canis lupus familiaris]|None|1|1.03|1.345|0.96|0.783|1.019|0.834|0.879|0.01|1.241
1418216238|inter-alpha-trypsin inhibitor heavy chain H3-like [Canis lupus dingo]|None|1|1.03|1.345|0.96|0.783|1.019|0.834|0.879|0.01|1.241
225216809|insulin-like growth factor 2 splice variant 2 [Canis lupus familiaris]|IsMasterProteinCandidate|1|1.148|1.127|1.153|1.261|0.877|1.568|1.137|0.01|0.961
307938342|insulin-like growth factor II isoform b precursor [Canis lupus familiaris]|IsMasterProteinCandidate|1|1.148|1.127|1.153|1.261|0.877|1.568|1.137|0.01|0.961
225216805|insulin-like growth factor 2 splice variant 1 [Canis lupus familiaris]|IsMasterProteinCandidate|1|1.148|1.127|1.153|1.261|0.877|1.568|1.137|0.01|0.961
307938338|insulin-like growth factor II isoform a precursor [Canis lupus familiaris]|IsMasterProteinCandidate|1|1.148|1.127|1.153|1.261|0.877|1.568|1.137|0.01|0.961
1418207123|insulin-like growth factor II isoform X2 [Canis lupus dingo]|IsMasterProteinCandidate|1|1.148|1.127|1.153|1.261|0.877|1.568|1.137|0.01|0.961
1418207121|insulin-like growth factor II isoform X1 [Canis lupus dingo]|IsMasterProtein|1|1.148|1.127|1.153|1.261|0.877|1.568|1.137|0.01|0.961
928159744|insulin-like growth factor II isoform X3 [Canis lupus familiaris]|IsMasterProteinCandidate|1|1.148|1.127|1.153|1.261|0.877|1.568|1.137|0.01|0.961
1432376720|Actin [Ancylostoma caninum]|None|1|1.122|1.597|0.725|1.265|0.865|5.114|0.01|0.01|0.939
934160055|actin-like protein 5 [Sarcoptes scabiei]|None|1|1.122|1.597|0.725|1.265|0.865|5.114|0.01|0.01|0.939
734547721|Actin-4 [Toxocara canis]|None|1|1.122|1.597|0.725|1.265|0.865|5.114|0.01|0.01|0.939
5597005|beta-actin [Canis lupus familiaris]|None|1|1.122|1.597|0.725|1.265|0.865|5.114|0.01|0.01|0.939
734543281|Actin-2 [Toxocara canis]|None|1|1.122|1.597|0.725|1.265|0.865|5.114|0.01|0.01|0.939
934164445|actin-like protein 6, partial [Sarcoptes scabiei]|None|1|1.122|1.597|0.725|1.265|0.865|5.114|0.01|0.01|0.939
1418333042|actin, clone 302-like [Canis lupus dingo]|None|1|1.122|1.597|0.725|1.265|0.865|5.114|0.01|0.01|0.939
1418222280|hemoglobin subunit epsilon [Canis lupus dingo]|None|1|1.235|2.043|0.905|0.692|1.112|0.01|2.822|0.01|0.705
665505916|lysozyme C precursor [Canis lupus familiaris]|IsMasterProtein|1|1.271|1.235|0.867|1.282|0.826|1.188|0.589|0.01|0.911
8928189|RecName: Full=Lysozyme C, spleen isozyme	AltName: Full=1,4-beta-N-acetylmuramidase C|IsMasterProteinCandidate|1|1.271|1.235|0.867|1.282|0.826|1.188|0.589|0.01|0.911
1239901836|sex hormone-binding globulin isoform X2 [Canis lupus familiaris]|IsMasterProteinCandidate|1|NA|NA|NA|NA|NA|NA|NA|NA|NA
1418312750|sex hormone-binding globulin isoform X1 [Canis lupus dingo]|IsMasterProtein|1|NA|NA|NA|NA|NA|NA|NA|NA|NA
1418316304|proteoglycan 4 isoform X4 [Canis lupus dingo]|IsMasterProteinCandidate|1|1.025|0.86|1.363|1.215|1.192|0.714|0.909|0.01|0.892
1418316300|proteoglycan 4 isoform X2 [Canis lupus dingo]|IsMasterProteinCandidate|1|1.025|0.86|1.363|1.215|1.192|0.714|0.909|0.01|0.892
1418316302|proteoglycan 4 isoform X3 [Canis lupus dingo]|IsMasterProteinCandidate|1|1.025|0.86|1.363|1.215|1.192|0.714|0.909|0.01|0.892
545506100|proteoglycan 4 [Canis lupus familiaris]|IsMasterProteinCandidate|1|1.025|0.86|1.363|1.215|1.192|0.714|0.909|0.01|0.892
1418316298|proteoglycan 4 isoform X1 [Canis lupus dingo]|IsMasterProtein|1|1.025|0.86|1.363|1.215|1.192|0.714|0.909|0.01|0.892
208342164|immunoglobulin heavy chain variable region, partial [Canis lupus familiaris]|None|1|NA|NA|NA|NA|NA|NA|NA|NA|NA
208342102|immunoglobulin heavy chain variable region, partial [Canis lupus familiaris]|None|1|NA|NA|NA|NA|NA|NA|NA|NA|NA
208342154|immunoglobulin heavy chain variable region, partial [Canis lupus familiaris]|None|1|NA|NA|NA|NA|NA|NA|NA|NA|NA
928175825|serine protease HTRA1 [Canis lupus familiaris]|IsMasterProteinCandidate|1|1.09|1.021|1.12|0.924|1.08|1.018|1.043|0.01|1.062
1418246342|serine protease HTRA1 [Canis lupus dingo]|IsMasterProtein|1|1.09|1.021|1.12|0.924|1.08|1.018|1.043|0.01|1.062
545529583|CD44 antigen isoform X8 [Canis lupus familiaris]|IsMasterProteinCandidate|1|NA|NA|NA|NA|NA|NA|NA|NA|NA
1418208373|CD44 antigen isoform X5 [Canis lupus dingo]|IsMasterProtein|1|NA|NA|NA|NA|NA|NA|NA|NA|NA
1418208369|CD44 antigen isoform X3 [Canis lupus dingo]|IsMasterProteinCandidate|1|NA|NA|NA|NA|NA|NA|NA|NA|NA
545529581|CD44 antigen isoform X6 [Canis lupus familiaris]|IsMasterProteinCandidate|1|NA|NA|NA|NA|NA|NA|NA|NA|NA
1239944039|CD44 antigen isoform X9 [Canis lupus familiaris]|IsMasterProteinCandidate|1|NA|NA|NA|NA|NA|NA|NA|NA|NA
1418208371|CD44 antigen isoform X4 [Canis lupus dingo]|IsMasterProteinCandidate|1|NA|NA|NA|NA|NA|NA|NA|NA|NA
1418208367|CD44 antigen isoform X2 [Canis lupus dingo]|IsMasterProteinCandidate|1|NA|NA|NA|NA|NA|NA|NA|NA|NA
1239944036|CD44 antigen isoform X7 [Canis lupus familiaris]|IsMasterProteinCandidate|1|NA|NA|NA|NA|NA|NA|NA|NA|NA
1418208383|CD44 antigen isoform X10 [Canis lupus dingo]|IsMasterProteinCandidate|1|NA|NA|NA|NA|NA|NA|NA|NA|NA
545529575|CD44 antigen isoform X2 [Canis lupus familiaris]|IsMasterProteinCandidate|1|NA|NA|NA|NA|NA|NA|NA|NA|NA
208342048|immunoglobulin heavy chain variable region, partial [Canis lupus familiaris]|IsMasterProtein|1|0.759|0.891|0.666|1.141|1.022|0.965|1.089|0.01|1.229
73957863|transferrin receptor protein 2 [Canis lupus familiaris]|None|1|0.952|0.859|1.2|0.912|1.244|0.955|1.29|0.01|0.999
1418307408|LOW QUALITY PROTEIN: transferrin receptor protein 2 [Canis lupus dingo]|None|1|0.952|0.859|1.2|0.912|1.244|0.955|1.29|0.01|0.999
19569064|beta-actin, partial [Canis lupus familiaris]|None|1|1.415|1.055|1.548|1.141|1.173|4.575|0.905|0.01|1.435
934156387|actin-like protein 3, partial [Sarcoptes scabiei]|None|1|1.415|1.055|1.548|1.141|1.173|4.575|0.905|0.01|1.435
1432404626|Actin [Ancylostoma caninum]|None|1|1.415|1.055|1.548|1.141|1.173|4.575|0.905|0.01|1.435
1432410104|Actin [Ancylostoma caninum]|None|1|1.415|1.055|1.548|1.141|1.173|4.575|0.905|0.01|1.435
208342094|immunoglobulin heavy chain variable region, partial [Canis lupus familiaris]|IsMasterProtein|1|0.941|0.752|0.675|0.832|3.019|0.527|1.138|0.01|0.524
208342070|immunoglobulin heavy chain variable region, partial [Canis lupus familiaris]|IsMasterProteinCandidate|1|0.941|0.752|0.675|0.832|3.019|0.527|1.138|0.01|0.524
120141|RecName: Full=Fibrinogen gamma chain|None|1|1.079|0.499|1.051|0.579|0.963|0.727|1.698|0.01|1.358
208342128|immunoglobulin heavy chain variable region, partial [Canis lupus familiaris]|IsMasterProtein|1|1.106|0.968|1.032|0.739|1.151|0.827|1.597|0.01|1.217
208342038|immunoglobulin heavy chain variable region, partial [Canis lupus familiaris]|None|0|0.527|1.248|0.411|1.286|1.195|0.878|1.023|0.01|1.497
208342150|immunoglobulin heavy chain variable region, partial [Canis lupus familiaris]|None|0|0.527|1.248|0.411|1.286|1.195|0.878|1.023|0.01|1.497
208342156|immunoglobulin heavy chain variable region, partial [Canis lupus familiaris]|IsMasterProtein|1|NA|NA|NA|NA|NA|NA|NA|NA|NA
1239938904|putative maltase-glucoamylase-like protein FLJ16351 isoform X2 [Canis lupus familiaris]|None|1|1.19|1.926|0.73|0.825|1.352|0.617|1.611|0.01|0.798
1239938902|putative maltase-glucoamylase-like protein FLJ16351 isoform X1 [Canis lupus familiaris]|None|1|1.19|1.926|0.73|0.825|1.352|0.617|1.611|0.01|0.798
1418324517|insulin-like growth factor-binding protein 3 [Canis lupus dingo]|IsMasterProtein|1|1.032|0.836|1.407|1.006|0.826|1.01|0.811|0.01|0.858
359321488|insulin-like growth factor-binding protein 3 [Canis lupus familiaris]|IsMasterProteinCandidate|1|1.032|0.836|1.407|1.006|0.826|1.01|0.811|0.01|0.858
1432361370|hypothetical protein ANCCAN_30351 [Ancylostoma caninum]|IsMasterProtein|1|1.114|0.975|1.357|1.042|1.068|0.973|1.073|0.01|1.107
164430514|immunoglobulin lambda light chain variable region, partial [Canis lupus familiaris]|IsMasterProtein|1|NA|NA|NA|NA|NA|NA|NA|NA|NA
208342198|immunoglobulin heavy chain variable region, partial [Canis lupus familiaris]|IsMasterProtein|1|1.051|1.254|0.967|0.784|1.051|0.96|1.092|0.01|1.133
124389915|immunoglobulin heavy chain V region, partial [Canis lupus familiaris]|IsMasterProtein|1|NA|NA|NA|NA|NA|NA|NA|NA|NA
954244773|WD repeat-containing protein 6 [Trichinella murrelli]|IsMasterProtein|1|0.378|0.369|0.311|0.316|0.603|0.01|9.023|0.01|0.491
22218072|alpha-fetoprotein [Canis lupus familiaris]|None|0|1.061|1.158|1.042|1.161|0.988|0.897|0.985|0.01|1.005
1418328659|alpha-fetoprotein [Canis lupus dingo]|None|0|1.061|1.158|1.042|1.161|0.988|0.897|0.985|0.01|1.005
1418245880|hyaluronan-binding protein 2 [Canis lupus dingo]|IsMasterProtein|1|1.018|0.713|0.951|1.027|0.865|1.087|0.76|0.01|0.887
545547980|hyaluronan-binding protein 2 [Canis lupus familiaris]|IsMasterProteinCandidate|1|1.018|0.713|0.951|1.027|0.865|1.087|0.76|0.01|0.887
734551396|hypothetical protein Tcan_14291 [Toxocara canis]|IsMasterProtein|1|0.845|1.45|1.033|0.884|1.131|0.98|0.976|0.01|1.006
1535098944|unnamed protein product [Toxocara canis]|IsMasterProteinCandidate|1|0.845|1.45|1.033|0.884|1.131|0.98|0.976|0.01|1.006
1418275904|carboxypeptidase B2 [Canis lupus dingo]|IsMasterProtein|1|1.218|1.436|0.887|1.268|0.912|0.809|1.379|0.01|0.921
1069415380|keratin, type I cytoskeletal 18 [Canis lupus familiaris]|IsMasterProtein|1|1.171|0.77|1.899|1|2.124|1.559|1.122|0.01|1.376
966702971|hypothetical protein cypCar_00021198 [Cyprinus carpio]|None|1|NA|NA|NA|NA|NA|NA|NA|NA|NA
229217|fibrinopeptide B|None|0|0.982|0.285|1.059|0.688|0.879|1.232|1.304|0.01|1.546
1418253424|epididymal secretory glutathione peroxidase [Canis lupus dingo]|None|1|1.274|0.767|1.395|1.634|0.922|3.436|0.721|0.01|1.743
373251206|glutathione peroxidase 6 precursor [Canis lupus familiaris]|None|1|1.274|0.767|1.395|1.634|0.922|3.436|0.721|0.01|1.743
50978980|epididymal secretory glutathione peroxidase precursor [Canis lupus familiaris]|None|1|1.274|0.767|1.395|1.634|0.922|3.436|0.721|0.01|1.743
1418253426|glutathione peroxidase 6 [Canis lupus dingo]|None|1|1.274|0.767|1.395|1.634|0.922|3.436|0.721|0.01|1.743
934154805|hypothetical protein QR98_0037480 [Sarcoptes scabiei]|IsMasterProtein|1|NA|NA|NA|NA|NA|NA|NA|NA|NA
1418278439|hemoglobin subunit zeta-like [Canis lupus dingo]|None|0|1.318|1.929|0.895|1.039|0.724|0.501|2.021|0.01|0.639
73948526|xaa-Pro dipeptidase isoform X1 [Canis lupus familiaris]|IsMasterProteinCandidate|1|1.106|1.385|1.032|1.054|1.235|1.187|0.921|0.01|1.004
545489037|xaa-Pro dipeptidase isoform X2 [Canis lupus familiaris]|IsMasterProteinCandidate|1|1.106|1.385|1.032|1.054|1.235|1.187|0.921|0.01|1.004
1418305616|xaa-Pro dipeptidase isoform X1 [Canis lupus dingo]|IsMasterProtein|1|1.106|1.385|1.032|1.054|1.235|1.187|0.921|0.01|1.004
1418338103|collagen alpha-1(I) chain [Canis lupus dingo]|IsMasterProtein|1|7.079|0.986|1.772|1.146|1.159|1.751|0.862|0.01|1.027
4960163|type I collagen pre-pro-alpha1(I) chain [Canis lupus familiaris]|IsMasterProteinCandidate|1|7.079|0.986|1.772|1.146|1.159|1.751|0.862|0.01|1.027
954227285|hypothetical protein T05_8853, partial [Trichinella murrelli]|IsMasterProtein|1|1.432|0.01|1.55|1.52|1.713|1.417|1.331|0.01|1.699
1418295788|C-reactive protein [Canis lupus dingo]|IsMasterProtein|1|1.466|1.976|0.899|1.727|0.713|1.64|0.716|0.01|1.156
936976329|C-reactive protein precursor [Canis lupus familiaris]|IsMasterProteinCandidate|1|1.466|1.976|0.899|1.727|0.713|1.64|0.716|0.01|1.156
73965817|keratin, type I cytoskeletal 16 [Canis lupus familiaris]|None|0|1.178|0.695|1.998|0.739|2.203|1.319|0.928|0.01|1.024
1418338552|keratin, type I cytoskeletal 19 [Canis lupus dingo]|None|0|1.178|0.695|1.998|0.739|2.203|1.319|0.928|0.01|1.024
4206086|keratin 17, partial [Canis lupus familiaris]|None|0|1.178|0.695|1.998|0.739|2.203|1.319|0.928|0.01|1.024
1418338550|keratin, type I cytoskeletal 15 [Canis lupus dingo]|None|0|1.178|0.695|1.998|0.739|2.203|1.319|0.928|0.01|1.024
57091509|keratin, type I cytoskeletal 17 [Canis lupus familiaris]|None|0|1.178|0.695|1.998|0.739|2.203|1.319|0.928|0.01|1.024
126722942|keratin, type I cytoskeletal 12 [Canis lupus familiaris]|None|0|1.178|0.695|1.998|0.739|2.203|1.319|0.928|0.01|1.024
1069415313|keratin, type I cytoskeletal 23 [Canis lupus familiaris]|None|0|1.178|0.695|1.998|0.739|2.203|1.319|0.928|0.01|1.024
545510666|keratin, type I cytoskeletal 42 [Canis lupus familiaris]|None|0|1.178|0.695|1.998|0.739|2.203|1.319|0.928|0.01|1.024
1418339422|keratin, type I cytoskeletal 42 [Canis lupus dingo]|None|0|1.178|0.695|1.998|0.739|2.203|1.319|0.928|0.01|1.024
1215464176|hypothetical protein ASZ78_009018 [Callipepla squamata]|None|0|1.178|0.695|1.998|0.739|2.203|1.319|0.928|0.01|1.024
1418338716|keratin, type I cytoskeletal 14 [Canis lupus dingo]|None|0|1.178|0.695|1.998|0.739|2.203|1.319|0.928|0.01|1.024
1077167933|keratin, type I cytoskeletal 13 [Canis lupus familiaris]|None|0|1.178|0.695|1.998|0.739|2.203|1.319|0.928|0.01|1.024
1418338718|keratin, type I cytoskeletal 16 [Canis lupus dingo]|None|0|1.178|0.695|1.998|0.739|2.203|1.319|0.928|0.01|1.024
345805399|keratin, type I cytoskeletal 24 [Canis lupus familiaris]|None|0|1.178|0.695|1.998|0.739|2.203|1.319|0.928|0.01|1.024
1418339572|keratin, type I cytoskeletal 24 [Canis lupus dingo]|None|0|1.178|0.695|1.998|0.739|2.203|1.319|0.928|0.01|1.024
734555578|Innexin-7 [Toxocara canis]|IsMasterProteinCandidate|1|NA|NA|NA|NA|NA|NA|NA|NA|NA
1535083944|unnamed protein product [Toxocara canis]|IsMasterProtein|1|NA|NA|NA|NA|NA|NA|NA|NA|NA
1239888968|protein kinase C gamma type isoform X2 [Canis lupus familiaris]|IsMasterProteinCandidate|1|NA|NA|NA|NA|NA|NA|NA|NA|NA
1418303333|protein kinase C gamma type [Canis lupus dingo]|IsMasterProtein|1|NA|NA|NA|NA|NA|NA|NA|NA|NA
734544684|Mothers against decapentaplegic -like protein 2 [Toxocara canis]|None|1|NA|NA|NA|NA|NA|NA|NA|NA|NA
1535149102|unnamed protein product [Toxocara canis]|None|1|NA|NA|NA|NA|NA|NA|NA|NA|NA
734559941|putative phosphoserine aminotransferase [Toxocara canis]|IsMasterProtein|1|NA|NA|NA|NA|NA|NA|NA|NA|NA
1535101122|unnamed protein product [Toxocara canis]|IsMasterProtein|1|0.327|0.239|0.743|0.01|2.589|0.599|0.573|0.01|1.747
734560694|Baculoviral IAP repeat-containing protein 6 [Toxocara canis]|IsMasterProteinCandidate|1|0.327|0.239|0.743|0.01|2.589|0.599|0.573|0.01|1.747
1535099973|unnamed protein product [Toxocara canis]|IsMasterProtein|1|1.09|1.371|0.931|0.834|1.394|0.83|1.218|0.01|0.915

## Sheet: Diff. abundant proteins
Accession	Pvalue	FC	log2FC	Gene Symbol	Description	Mean (SD) Negative Controls	Mean (SD) Surgical Cases	Sum PEP Score	Coverage in Percent	Number of Peptides	Number of PSMs	Number of Unique Peptides	MW in kDa	calc pI	Score Sequest HT Sequest HT
1418222276	0.0238095	3.36765	1.75174	HBB	hemoglobin subunit beta-like [Canis lupus dingo]	0.408 (0.376)	1.374 (0.581)	105.891	36	7	38	7	39.2	5.31	156.8
103484123	0.0238095	3.29101	1.71853	HBD	globin, partial [Canis lupus familiaris]	0.378 (0.351)	1.244 (0.502)	15.136	10	2	3	2	38.8	6.35	13.42
1101972892	0.0238095	3.25547	1.70287	HBA1	TPA: globin A1 [Canis lupus familiaris]	0.411 (0.369)	1.338 (0.557)	15.136	10	2	3	2	38.8	6.52	13.42
1418324502	0.047619	2.48367	1.31248	MGAM2	putative maltase-glucoamylase-like protein FLJ16351 [Canis lupus dingo]	0.49 (0.419)	1.217 (0.424)	12.311	6	4	5	4	84.2	6.37	14.77
345777712	0.047619	2.07635	1.05405	AMBP	protein AMBP [Canis lupus familiaris]	0.537 (0.468)	1.115 (0.182)	12.311	7	4	5	4	74.6	6.61	14.77
1418322170	0.047619	2.07635	1.05405	AMBP	protein AMBP [Canis lupus dingo]	0.537 (0.468)	1.115 (0.182)	12.311	6	4	5	4	84	6.25	14.77
1418256182	0.0238095	1.87351	0.905745	C1R	complement C1r subcomponent [Canis lupus dingo]	0.672 (0.574)	1.259 (0.122)	147.258	12	42	47	42	518	6.95	145.41
1418515495	0.047619	1.8731	0.905425	AHSG	alpha-2-HS-glycoprotein [Canis lupus dingo]	0.591 (0.507)	1.107 (0.152)	147.258	12	42	47	42	503.5	6.93	145.41
57091057	0.047619	1.84602	0.884421	AOC3	membrane primary amine oxidase isoform X1 [Canis lupus familiaris]	0.591 (0.512)	1.091 (0.098)	73.197	41	13	27	13	38.4	8.13	84.82
1239918266	0.047619	1.84602	0.884421	AOC3	membrane primary amine oxidase isoform X3 [Canis lupus familiaris]	0.591 (0.512)	1.091 (0.098)	7.532	21	4	4	4	20.2	4.88	10.84
1418340066	0.047619	1.84602	0.884421	AOC3	membrane primary amine oxidase isoform X2 [Canis lupus dingo]	0.591 (0.512)	1.091 (0.098)	10.523	16	5	5	5	35.8	4.92	14.05
163954	0.0238095	1.82099	0.864721	CLU	glycoprotein 80 [Canis lupus familiaris]	0.648 (0.553)	1.18 (0.087)	31.419	15	9	10	9	80.1	6.24	32.82
73997275	0.0238095	1.75833	0.814209	C1S	complement C1s subcomponent [Canis lupus familiaris]	0.6 (0.512)	1.055 (0.05)	20.559	10	5	6	5	77.5	4.93	22.12
1239899336	0.047619	1.73766	0.797145	C6	complement component C6 [Canis lupus familiaris]	0.709 (0.61)	1.232 (0.105)	19.454	8	6	7	6	105.5	6.43	14.69
1418330227	0.047619	1.73766	0.797145	C6	complement component C6 [Canis lupus dingo]	0.709 (0.61)	1.232 (0.105)	19.454	8	6	7	6	105.5	6.61	14.69
1418267888	0.047619	1.66401	0.734666	VTN	vitronectin [Canis lupus dingo]	0.628 (0.535)	1.045 (0.074)	72.334	34	13	21	13	51.8	5.91	68.87
545504920	0.047619	1.66345	0.734175	F5	coagulation factor V [Canis lupus familiaris]	0.621 (0.53)	1.033 (0.064)	4.994	1	2	2	2	251.7	5.77	5.22
1418316947	0.047619	1.66345	0.734175	F5	coagulation factor V [Canis lupus dingo]	0.621 (0.53)	1.033 (0.064)	4.994	1	2	2	2	265.6	5.48	5.22
70909945	0.0357143	1.59357	0.67226	AZGP1	zinc alpha-2-glycoprotein 1, partial [Canis lupus familiaris]	0.684 (0.584)	1.09 (0.034)	39.508	55	7	12	7	16.2	8.44	42.23
560879429	0.0357143	1.59357	0.67226	AZGP1	zinc-alpha-2-glycoprotein precursor [Canis lupus familiaris]	0.684 (0.584)	1.09 (0.034)	27.983	60	6	10	6	12.8	6.68	32.33
296089	0.0357143	1.17686	0.234947	APOH	apolipoprotein H; beta-2-glycoprotein I [Canis lupus familiaris]	0.899 (0.098)	1.058 (0.009)	13.42	53	2	4	2	6.1	9.25	16.41
545528321	0.0357143	0.631579	-0.662965	APOB	apolipoprotein B-100 [Canis lupus familiaris]	1.311 (0.228)	0.828 (0.104)	17.309	50	3	5	3	11.5	4.83	17.72
1418212773	0.0357143	0.631579	-0.662965	APOB	apolipoprotein B-100 [Canis lupus dingo]	1.311 (0.228)	0.828 (0.104)	5.012	9	2	2	2	24	8.29	4.35
124390007	0.047619	0.388818	-1.36283	IGH	immunoglobulin heavy chain constant region CH1, partial [Canis lupus familiaris]	2.361 (1.842)	0.918 (0.205)	4.749	1	2	2	2	282.1	5.38	4.97
545508405	0.0238095	0.32193	-1.63518	SERPINA5	plasma serine protease inhibitor [Canis lupus familiaris]	3.42 (3.684)	1.101 (0.109)	24.408	24	7	7	7	45.8	8.44	19.93
1418346186	0.0238095	0.32193	-1.63518	SERPINA5	plasma serine protease inhibitor [Canis lupus dingo]	3.42 (3.684)	1.101 (0.109)	24.408	24	7	7	7	45.8	8.44	19.93
555289929	0.0357143	0.0803355	-3.63782	KLKB1	prekallikrein [Canis lupus familiaris]	14.427 (20.645)	1.159 (0.179)	28.982	16	6	11	6	53.7	5.15	28.51
Proteomics - statistics:
Total N of proteins					846
N proteins excluded due to less than 2 unique peptides					523
Total N of analysed proteins/identified					323
N significant proteins (P < 0.05) all [unique gene]*					27 [19]

## Sheet: GO_enrichment serum
Cluster	direction	ID	Description	GeneRatio	BgRatio	pvalue	p.adjust	qvalue	geneID	Count	ontology
down	down	GO:0009566	fertilization	2/3	207/18870	0.000356682	0.0237222	0.00342341	338/5104	2	GO-BP
down	down	GO:0006869	lipid transport	2/3	453/18870	0.0016977	0.0237222	0.00342341	338/5104	2	GO-BP
down	down	GO:0034379	very-low-density lipoprotein particle assembly	1/3	12/18870	0.00190668	0.0237222	0.00342341	338	1	GO-BP
down	down	GO:0042159	lipoprotein catabolic process	1/3	15/18870	0.00238297	0.0237222	0.00342341	338	1	GO-BP
down	down	GO:0034374	low-density lipoprotein particle remodeling	1/3	16/18870	0.0025417	0.0237222	0.00342341	338	1	GO-BP
down	down	GO:0051917	regulation of fibrinolysis	1/3	18/18870	0.00285911	0.0237222	0.00342341	3818	1	GO-BP
down	down	GO:0010744	positive regulation of macrophage derived foam cell differentiation	1/3	19/18870	0.00301779	0.0237222	0.00342341	338	1	GO-BP
down	down	GO:0010885	regulation of cholesterol storage	1/3	19/18870	0.00301779	0.0237222	0.00342341	338	1	GO-BP
down	down	GO:0072376	protein activation cascade	1/3	19/18870	0.00301779	0.0237222	0.00342341	3818	1	GO-BP
down	down	GO:0042953	lipoprotein transport	1/3	20/18870	0.00317645	0.0237222	0.00342341	338	1	GO-BP
down	down	GO:0044872	lipoprotein localization	1/3	21/18870	0.0033351	0.0237222	0.00342341	338	1	GO-BP
down	down	GO:0010878	cholesterol storage	1/3	25/18870	0.00396951	0.0237222	0.00342341	338	1	GO-BP
down	down	GO:0010954	positive regulation of protein processing	1/3	25/18870	0.00396951	0.0237222	0.00342341	3818	1	GO-BP
down	down	GO:0045540	regulation of cholesterol biosynthetic process	1/3	25/18870	0.00396951	0.0237222	0.00342341	338	1	GO-BP
down	down	GO:0106118	regulation of sterol biosynthetic process	1/3	25/18870	0.00396951	0.0237222	0.00342341	338	1	GO-BP
down	down	GO:0010884	positive regulation of lipid storage	1/3	27/18870	0.00428662	0.0237222	0.00342341	338	1	GO-BP
down	down	GO:0031639	plasminogen activation	1/3	27/18870	0.00428662	0.0237222	0.00342341	3818	1	GO-BP
down	down	GO:0034377	plasma lipoprotein particle assembly	1/3	27/18870	0.00428662	0.0237222	0.00342341	338	1	GO-BP
down	down	GO:0042730	fibrinolysis	1/3	27/18870	0.00428662	0.0237222	0.00342341	3818	1	GO-BP
down	down	GO:1903319	positive regulation of protein maturation	1/3	27/18870	0.00428662	0.0237222	0.00342341	3818	1	GO-BP
down	down	GO:0019433	triglyceride catabolic process	1/3	28/18870	0.00444514	0.0237222	0.00342341	338	1	GO-BP
down	down	GO:0007342	fusion of sperm to egg plasma membrane involved in single fertilization	1/3	29/18870	0.00460365	0.0237222	0.00342341	5104	1	GO-BP
down	down	GO:0065005	protein-lipid complex assembly	1/3	30/18870	0.00476215	0.0237222	0.00342341	338	1	GO-BP
down	down	GO:0010743	regulation of macrophage derived foam cell differentiation	1/3	33/18870	0.00523753	0.0237222	0.00342341	338	1	GO-BP
down	down	GO:0034368	protein-lipid complex remodeling	1/3	33/18870	0.00523753	0.0237222	0.00342341	338	1	GO-BP
down	down	GO:0034369	plasma lipoprotein particle remodeling	1/3	33/18870	0.00523753	0.0237222	0.00342341	338	1	GO-BP
down	down	GO:0045026	plasma membrane fusion	1/3	33/18870	0.00523753	0.0237222	0.00342341	5104	1	GO-BP
down	down	GO:0034383	low-density lipoprotein particle clearance	1/3	34/18870	0.00539596	0.0237222	0.00342341	338	1	GO-BP
down	down	GO:0034367	protein-containing complex remodeling	1/3	35/18870	0.00555437	0.0237222	0.00342341	338	1	GO-BP
down	down	GO:0046461	neutral lipid catabolic process	1/3	38/18870	0.0060295	0.0237222	0.00342341	338	1	GO-BP
down	down	GO:0046464	acylglycerol catabolic process	1/3	38/18870	0.0060295	0.0237222	0.00342341	338	1	GO-BP
down	down	GO:0010742	macrophage derived foam cell differentiation	1/3	40/18870	0.00634617	0.0237222	0.00342341	338	1	GO-BP
down	down	GO:0090077	foam cell differentiation	1/3	41/18870	0.00650447	0.0237222	0.00342341	338	1	GO-BP
down	down	GO:0090181	regulation of cholesterol metabolic process	1/3	41/18870	0.00650447	0.0237222	0.00342341	338	1	GO-BP
down	down	GO:0048844	artery morphogenesis	1/3	80/18870	0.0126654	0.0274148	0.0039563	338	1	GO-BP
down	down	GO:0042632	cholesterol homeostasis	1/3	100/18870	0.015815	0.0304702	0.00439723	338	1	GO-BP
down	down	GO:0055092	sterol homeostasis	1/3	101/18870	0.0159723	0.0304702	0.00439723	338	1	GO-BP
down	down	GO:0030317	flagellated sperm motility	1/3	134/18870	0.0211538	0.0338784	0.00488907	338	1	GO-BP
down	down	GO:0097722	sperm motility	1/3	134/18870	0.0211538	0.0338784	0.00488907	338	1	GO-BP
up	up	GO:0006958	complement activation, classical pathway	4/14	42/18870	2.08756e-08	7.18121e-06	4.04328e-06	715/716/729/1191	4	GO-BP
up	up	GO:0015670	carbon dioxide transport	3/14	15/18870	1.47142e-07	1.01234e-05	5.69983e-06	3039/3043/3045	3	GO-BP
up	up	GO:0015671	oxygen transport	3/14	15/18870	1.47142e-07	1.01234e-05	5.69983e-06	3039/3043/3045	3	GO-BP
up	up	GO:0042744	hydrogen peroxide catabolic process	3/14	31/18870	1.4435e-06	7.09376e-05	3.99404e-05	3039/3043/3045	3	GO-BP
up	up	GO:0007596	blood coagulation	4/14	224/18870	1.76255e-05	0.000488751	0.000275184	350/2153/3043/7448	4	GO-BP
up	up	GO:0050817	coagulation	4/14	229/18870	1.9223e-05	0.000488751	0.000275184	350/2153/3043/7448	4	GO-BP
up	up	GO:0007599	hemostasis	4/14	231/18870	1.9891e-05	0.000488751	0.000275184	350/2153/3043/7448	4	GO-BP
up	up	GO:0098869	cellular oxidant detoxification	3/14	99/18870	4.88924e-05	0.000989353	0.000557041	3039/3043/3045	3	GO-BP
up	up	GO:0045807	positive regulation of endocytosis	3/14	155/18870	0.000185139	0.00240694	0.00135519	197/1191/7448	3	GO-BP
up	up	GO:0045429	positive regulation of nitric oxide biosynthetic process	2/14	38/18870	0.000353897	0.00380439	0.00214201	1191/3043	2	GO-BP
up	up	GO:0031638	zymogen activation	2/14	59/18870	0.000853702	0.00716277	0.00403289	350/715	2	GO-BP
up	up	GO:0048709	oligodendrocyte differentiation	2/14	106/18870	0.00272192	0.0170243	0.00958531	1191/7448	2	GO-BP
up	up	GO:0010951	negative regulation of endopeptidase activity	2/14	128/18870	0.00393865	0.0237701	0.0133834	197/7448	2	GO-BP
up	up	GO:0043086	negative regulation of catalytic activity	3/14	480/18870	0.00483046	0.0276946	0.0155931	197/8639/7448	3	GO-BP
up	up	GO:0042167	heme catabolic process	1/14	11/18870	0.00813304	0.044409	0.0250038	259	1	GO-BP
up	up	GO:0046149	pigment catabolic process	1/14	11/18870	0.00813304	0.044409	0.0250038	259	1	GO-BP
up	up	GO:0061517	macrophage proliferation	1/14	13/18870	0.00960516	0.0485908	0.0273584	1191	1	GO-BP
up	up	GO:1902947	regulation of tau-protein kinase activity	1/14	13/18870	0.00960516	0.0485908	0.0273584	1191	1	GO-BP
down	down	GO:0008201	heparin binding	2/3	174/18496	0.000262351	0.00654301	0.000459158	338/5104	2	GO-MF
down	down	GO:0005539	glycosaminoglycan binding	2/3	240/18496	0.000498719	0.00654301	0.000459158	338/5104	2	GO-MF
down	down	GO:1901681	sulfur compound binding	2/3	275/18496	0.000654301	0.00654301	0.000459158	338/5104	2	GO-MF
down	down	GO:0120020	cholesterol transfer activity	1/3	22/18496	0.00356429	0.014195	0.000996141	338	1	GO-MF
down	down	GO:0120015	sterol transfer activity	1/3	23/18496	0.0037261	0.014195	0.000996141	338	1	GO-MF
down	down	GO:0050750	low-density lipoprotein particle receptor binding	1/3	24/18496	0.00388789	0.014195	0.000996141	338	1	GO-MF
down	down	GO:0070325	lipoprotein particle receptor binding	1/3	29/18496	0.0046966	0.014195	0.000996141	338	1	GO-MF
down	down	GO:0015248	sterol transporter activity	1/3	36/18496	0.00582806	0.014195	0.000996141	338	1	GO-MF
down	down	GO:0004867	serine-type endopeptidase inhibitor activity	1/3	101/18496	0.0162935	0.0287532	0.00201777	5104	1	GO-MF
down	down	GO:0002020	protease binding	1/3	142/18496	0.0228569	0.0362961	0.0025471	5104	1	GO-MF
down	down	GO:0004252	serine-type endopeptidase activity	1/3	174/18496	0.0279591	0.0362961	0.0025471	3818	1	GO-MF
down	down	GO:0008236	serine-type peptidase activity	1/3	192/18496	0.0308214	0.0362961	0.0025471	3818	1	GO-MF
down	down	GO:0017171	serine hydrolase activity	1/3	196/18496	0.0314566	0.0362961	0.0025471	3818	1	GO-MF
up	up	GO:0031720	haptoglobin binding	3/14	10/18496	4.12966e-08	2.84947e-06	9.56342e-07	3039/3043/3045	3	GO-MF
up	up	GO:0005344	oxygen carrier activity	3/14	14/18496	1.25043e-07	4.31398e-06	1.44787e-06	3039/3043/3045	3	GO-MF
up	up	GO:0020037	heme binding	4/14	141/18496	3.05289e-06	4.28439e-05	1.43794e-05	259/3039/3043/3045	4	GO-MF
up	up	GO:0016684	oxidoreductase activity, acting on peroxide as acceptor	3/14	57/18496	9.86043e-06	8.50462e-05	2.85433e-05	3039/3043/3045	3	GO-MF
up	up	GO:0005507	copper ion binding	2/14	63/18496	0.00101201	0.00634805	0.00213054	8639/2153	2	GO-MF
up	up	GO:0004866	endopeptidase inhibitor activity	2/14	168/18496	0.00694671	0.0336757	0.0113023	197/259	2	GO-MF
up	up	GO:0004252	serine-type endopeptidase activity	2/14	174/18496	0.00743403	0.0336757	0.0113023	715/716	2	GO-MF
up	up	GO:0030414	peptidase inhibitor activity	2/14	175/18496	0.00751673	0.0336757	0.0113023	197/259	2	GO-MF
up	up	GO:0061135	endopeptidase regulator activity	2/14	184/18496	0.00827987	0.0336757	0.0113023	197/259	2	GO-MF
up	up	GO:0019855	calcium channel inhibitor activity	1/14	11/18496	0.00829692	0.0336757	0.0113023	259	1	GO-MF
up	up	GO:0005044	scavenger receptor activity	1/14	27/18496	0.0202511	0.0423432	0.0142113	7448	1	GO-MF
up	up	GO:0008320	protein transmembrane transporter activity	1/14	27/18496	0.0202511	0.0423432	0.0142113	563	1	GO-MF
up	up	GO:0140597	protein carrier chaperone	1/14	34/18496	0.0254389	0.0474401	0.0159219	1191	1	GO-MF
down	down	GO:0031094	platelet dense tubular network	1/3	11/19886	0.00165862	0.0138418	0.00220763	5104	1	GO-CC
down	down	GO:1904090	peptidase inhibitor complex	1/3	11/19886	0.00165862	0.0138418	0.00220763	5104	1	GO-CC
down	down	GO:0034362	low-density lipoprotein particle	1/3	12/19886	0.00180932	0.0138418	0.00220763	338	1	GO-CC
down	down	GO:0042627	chylomicron	1/3	12/19886	0.00180932	0.0138418	0.00220763	338	1	GO-CC
down	down	GO:0034361	very-low-density lipoprotein particle	1/3	20/19886	0.00301432	0.0138418	0.00220763	338	1	GO-CC
down	down	GO:0034385	triglyceride-rich plasma lipoprotein particle	1/3	20/19886	0.00301432	0.0138418	0.00220763	338	1	GO-CC
down	down	GO:0071682	endocytic vesicle lumen	1/3	23/19886	0.00346594	0.0138418	0.00220763	338	1	GO-CC
down	down	GO:0005790	smooth endoplasmic reticulum	1/3	30/19886	0.0045192	0.0138418	0.00220763	338	1	GO-CC
down	down	GO:0002080	acrosomal membrane	1/3	32/19886	0.00481999	0.0138418	0.00220763	5104	1	GO-CC
down	down	GO:0070971	endoplasmic reticulum exit site	1/3	32/19886	0.00481999	0.0138418	0.00220763	338	1	GO-CC
down	down	GO:0034358	plasma lipoprotein particle	1/3	36/19886	0.0054214	0.0138418	0.00220763	338	1	GO-CC
down	down	GO:1990777	lipoprotein particle	1/3	36/19886	0.0054214	0.0138418	0.00220763	338	1	GO-CC
down	down	GO:0031904	endosome lumen	1/3	38/19886	0.00572202	0.0138418	0.00220763	338	1	GO-CC
down	down	GO:0032994	protein-lipid complex	1/3	39/19886	0.0058723	0.0138418	0.00220763	338	1	GO-CC
up	up	GO:0072562	blood microparticle	9/14	144/19886	8.25082e-17	3.87789e-15	1.30276e-15	197/259/715/716/1191/3039/3043/3045/7448	9	GO-CC
up	up	GO:0031838	haptoglobin-hemoglobin complex	3/14	11/19886	4.56791e-08	9.5379e-07	3.20422e-07	3039/3043/3045	3	GO-CC
up	up	GO:0005833	hemoglobin complex	3/14	12/19886	6.08802e-08	9.5379e-07	3.20422e-07	3039/3043/3045	3	GO-CC
up	up	GO:0062023	collagen-containing extracellular matrix	6/14	429/19886	2.52476e-07	2.96659e-06	9.96615e-07	197/259/350/563/1191/7448	6	GO-CC
up	up	GO:0031093	platelet alpha granule lumen	3/14	67/19886	1.29574e-05	0.000121799	4.0918e-05	197/1191/2153	3	GO-CC
up	up	GO:0097440	apical dendrite	1/14	16/19886	0.0112091	0.0263415	0.00884931	1191	1	GO-CC
up	up	GO:0046930	pore complex	1/14	26/19886	0.0181555	0.0328195	0.0110256	729	1	GO-CC
