# Supplementary material for: Combining Metabolomics and Proteomics to Reveal Key Serum Compounds Related to Canine Intervertebral Disc Herniation
Source: Metabolites. 2025 Jun 12;15(6):396. doi: 10.3390/metabo15060396 (PMC12195285; doi:10.3390/metabo15060396)
Supplement: Supplementary file 1 [file metabolites-15-00396-s001.zip › Supplementary file S3.xlsx]

## Sheet: AOC3 reactions
Reaction ID	Equation	Genes	Subsystem	Compartment
MAR00039	1,3-diaminopropane [c] + H2O [c] + O2 [c] ⇒ 3-amino-propanal [c] + H2O2 [c] + NH4+ [c]	AOC1; AOC2; AOC3	Beta-alanine metabolism	Cytosol
MAR01515	H2O [c] + O2 [c] + methylamine [c] ⇒ H2O2 [c] + NH4+ [c] + formaldehyde [c]	AOC3; AOC2; AOC1	Tyrosine metabolism	Cytosol
MAR03852	H2O [c] + O2 [c] + aminoacetone [c] ⇒ H+ [c] + H2O2 [c] + NH3 [c] + methylglyoxal [c]	AOC3	Glycine, serine and threonine metabolism	Cytosol
MAR04423	H2O [e] + O2 [e] + putrescine [e] ⇒ 4-aminobutanal [e] + H+ [e] + H2O2 [e] + NH3 [e]	AOC2; AOC3; AOC1	Arginine and proline metabolism	Extracellular
MAR04430	H2O [c] + N-methylhistamine [c] + O2 [c] ⇒ H+ [c] + H2O2 [c] + NH3 [c] + methylimidazole-acetaldehyde [c]	AOC3; MAOA; AOC2; AOC1; MAOB	Histidine metabolism	Cytosol
MAR04682	H2O [c] + O2 [c] + phenethylamine [c] ⇒ H+ [c] + H2O2 [c] + NH3 [c] + phenylacetaldehyde [c]	AOC1; MAOA; MAOB; AOC3; AOC2	Tyrosine metabolism	Cytosol
MAR06758	H2O [c] + O2 [c] + dopamine [c] ⇒ 3,4-dihydroxyphenylacetaldehyde [c] + H+ [c] + H2O2 [c] + NH3 [c]	MAOA; AOC2; AOC3; MAOB; AOC1	Phenylalanine, tyrosine and tryptophan biosynthesis	Cytosol
MAR06789	H2O [c] + O2 [c] + tyramine [c] ⇒ 4-hydroxyphenylacetaldehyde [c] + H+ [c] + H2O2 [c] + NH3 [c]	MAOA; MAOB; AOC1; AOC2; AOC3	Phenylalanine, tyrosine and tryptophan biosynthesis	Cytosol
MAR06931	H2O [c] + O2 [c] + spermine [c] ⇒ H+ [c] + H2O2 [c] + NH3 [c] + spermine monoaldehyde [c]	AOC1; AOC2; AOC3	Arginine and proline metabolism	Cytosol
MAR06932	H2O [e] + O2 [e] + spermine [e] ⇒ H+ [e] + H2O2 [e] + NH3 [e] + spermine monoaldehyde [e]	AOC1; AOC3; AOC2	Arginine and proline metabolism	Extracellular
MAR06933	H2O [x] + O2 [x] + spermine [x] ⇒ H+ [x] + H2O2 [x] + NH3 [x] + spermine monoaldehyde [x]	AOC2; AOC1; AOC3	Arginine and proline metabolism	Peroxisome
MAR06934	H2O [c] + O2 [c] + spermine monoaldehyde [c] ⇒ H+ [c] + H2O2 [c] + NH3 [c] + spermine dialdehyde [c]	AOC1; AOC3; AOC2	Arginine and proline metabolism	Cytosol
MAR06935	H2O [e] + O2 [e] + spermine monoaldehyde [e] ⇒ H+ [e] + H2O2 [e] + NH3 [e] + spermine dialdehyde [e]	AOC3; AOC2; AOC1	Arginine and proline metabolism	Extracellular
MAR06936	H2O [x] + O2 [x] + spermine monoaldehyde [x] ⇒ H+ [x] + H2O2 [x] + NH3 [x] + spermine dialdehyde [x]	AOC1; AOC2; AOC3	Arginine and proline metabolism	Peroxisome
MAR06941	H2O [c] + O2 [c] + spermidine [c] ⇒ H+ [c] + H2O2 [c] + NH3 [c] + spermidine monoaldehyde 1 [c]	AOC1; AOC3; AOC2	Arginine and proline metabolism	Cytosol
MAR06942	H2O [e] + O2 [e] + spermidine [e] ⇒ H+ [e] + H2O2 [e] + NH3 [e] + spermidine monoaldehyde 1 [e]	AOC3; AOC1; AOC2	Arginine and proline metabolism	Extracellular
MAR06943	H2O [x] + O2 [x] + spermidine [x] ⇒ H+ [x] + H2O2 [x] + NH3 [x] + spermidine monoaldehyde 1 [x]	AOC3; AOC1; AOC2	Arginine and proline metabolism	Peroxisome
MAR06944	H2O [c] + O2 [c] + spermidine [c] ⇒ H+ [c] + H2O2 [c] + NH3 [c] + spermidine monoaldehyde 2 [c]	AOC3; AOC1; AOC2	Arginine and proline metabolism	Cytosol
MAR06945	H2O [e] + O2 [e] + spermidine [e] ⇒ H+ [e] + H2O2 [e] + NH3 [e] + spermidine monoaldehyde 2 [e]	AOC1; AOC3; AOC2	Arginine and proline metabolism	Extracellular
MAR06946	H2O [x] + O2 [x] + spermidine [x] ⇒ H+ [x] + H2O2 [x] + NH3 [x] + spermidine monoaldehyde 2 [x]	AOC3; AOC1; AOC2	Arginine and proline metabolism	Peroxisome
MAR06947	H2O [c] + O2 [c] + spermidine monoaldehyde 1 [c] ⇒ H+ [c] + H2O2 [c] + NH3 [c] + spermidine dialdehyde [c]	AOC1; AOC3; AOC2	Arginine and proline metabolism	Cytosol
MAR06948	H2O [e] + O2 [e] + spermidine monoaldehyde 1 [e] ⇒ H+ [e] + H2O2 [e] + NH3 [e] + spermidine dialdehyde [e]	AOC2; AOC1; AOC3	Arginine and proline metabolism	Extracellular
MAR06949	H2O [x] + O2 [x] + spermidine monoaldehyde 1 [x] ⇒ H+ [x] + H2O2 [x] + NH3 [x] + spermidine dialdehyde [x]	AOC2; AOC1; AOC3	Arginine and proline metabolism	Peroxisome
MAR06950	H2O [c] + O2 [c] + spermidine monoaldehyde 2 [c] ⇒ H+ [c] + H2O2 [c] + NH3 [c] + spermidine dialdehyde [c]	AOC3; AOC1; AOC2	Arginine and proline metabolism	Cytosol
MAR06951	H2O [e] + O2 [e] + spermidine monoaldehyde 2 [e] ⇒ H+ [e] + H2O2 [e] + NH3 [e] + spermidine dialdehyde [e]	AOC1; AOC2; AOC3	Arginine and proline metabolism	Extracellular
MAR06952	H2O [x] + O2 [x] + spermidine monoaldehyde 2 [x] ⇒ H+ [x] + H2O2 [x] + NH3 [x] + spermidine dialdehyde [x]	AOC2; AOC3; AOC1	Arginine and proline metabolism	Peroxisome
MAR07992	1,3-diaminopropane [c] + H2O [c] + O2 [c] ⇒ 3-amino-propanal [c] + H+ [c] + H2O2 [c] + NH3 [c]	AOC1; AOC2; AOC3	Beta-alanine metabolism	Cytosol
MAR08529	H2O [c] + O2 [c] + methylamine [c] ⇒ H+ [c] + H2O2 [c] + NH3 [c] + formaldehyde [c]	AOC3; AOC2; AOC1	Tyrosine metabolism	Cytosol
MAR08604	H2O [c] + N-acetylputrescine [c] + O2 [c] ⇒ H+ [c] + H2O2 [c] + N4-acetylaminobutanal [c] + NH3 [c]	MAOB; AOC1; MAOA; AOC2; AOC3	Arginine and proline metabolism	Cytosol
MAR08783	H2O [c] + O2 [c] + histamine [c] ⇒ H+ [c] + H2O2 [c] + NH3 [c] + imidazole-4-acetaldehyde [c]	AOC1; AOC3; AOC2	Histidine metabolism	Cytosol
MAR09562	N-methylputrescine [c] + O2 [c] ⇒ 1-methylpyrrolinium [c] + H+ [c] + H2O2 [c] + NH3 [c]	AOC1; AOC3; AOC2	Isolated	Cytosol
